# Supplementary material for: Whole Transcriptome Analysis of Aedes albopictus Mosquito Head and Thorax Post-Chikungunya Virus Infection
Source: Pathogens. 2019 Aug 27;8(3):132. doi: 10.3390/pathogens8030132 (PMC6789441; doi:10.3390/pathogens8030132)
Supplement: Supplementary file 1 [file pathogens-08-00132-s001.zip]

Archive with 5 entries (4 files):
- supp data/
- supp data/S1 List of primers.docx
- supp data/S2 List of differentially expressed genes.xlsx
- supp data/S3 Custom transcriptome.fasta
- supp data/S4 Topgo.zip
