# Supplementary material for: Whole Transcriptome Analysis of Aedes albopictus Mosquito Head and Thorax Post-Chikungunya Virus Infection
Source: Pathogens. 2019 Aug 27;8(3):132. doi: 10.3390/pathogens8030132 (PMC6789441; doi:10.3390/pathogens8030132)
Supplement: Supplementary file 1 [file pathogens-08-00132-s001.zip › supp data/S2 List of differentially expressed genes.xlsx]

## Sheet: D8_DESeq2
GeneID	Base mean	log2(FC)	StdErr	Wald-Stats	P-value	P-adj
AALF003125	309.005	-6.66141	0.679672	-9.80093	1.12e-22	1.08e-18
AALF029552	8380.41	-2.35	0.338932	-6.93356	4.1e-12	1.99e-08
AALF025212	3667.48	-2.39687	0.354171	-6.76755	1.31e-11	4.23e-08
AALF016811	209.932	4.56912	0.713648	6.40248	1.53e-10	3.7e-07
AALF008821	123.36	-4.65933	0.753989	-6.17957	6.43e-10	1.24e-06
AALF010140	254.98	4.38865	0.72404	6.06133	1.35e-09	2.18e-06
AALF005487	112.111	-4.5298	0.769033	-5.89025	3.86e-09	5.33e-06
AALF008822	2089.47	-2.19608	0.409916	-5.35738	8.44e-08	0.000102188
AALF029926	49567.2	-1.60162	0.30735	-5.21106	1.88e-07	0.000201994
AALF022468	148.378	3.81626	0.741791	5.14465	2.68e-07	0.000259494
AALF026213	142.03	3.71553	0.745319	4.98516	6.19e-07	0.000544923
AALF019949	82.3505	-3.82794	0.777699	-4.92214	8.56e-07	0.000690667
AALF020653	105.211	-3.71868	0.759872	-4.89383	9.89e-07	0.000736533
AALF022699	1523.23	-2.00222	0.414598	-4.82931	1.37e-06	0.000846569
AALF012050	208.928	3.41336	0.70741	4.82515	1.4e-06	0.000846569
AALF013568	224.465	3.63772	0.750909	4.84442	1.27e-06	0.000846569
AALF028390	16105.8	-1.5781	0.330457	-4.7755	1.79e-06	0.00102092
AALF021910	140.691	3.54935	0.751372	4.72382	2.31e-06	0.00121129
AALF020193	196.002	-3.27061	0.693161	-4.7184	2.38e-06	0.00121129
AALF018314	241.163	3.13224	0.668273	4.68707	2.77e-06	0.00134163
AALF012634	142.746	3.50692	0.752951	4.65757	3.2e-06	0.0014752
AALF012608	1312.56	1.92944	0.423855	4.55211	5.31e-06	0.00227444
AALF000424	189.779	3.22009	0.707946	4.5485	5.4e-06	0.00227444
AALF006357	141.142	3.35025	0.738772	4.53489	5.76e-06	0.00232502
AALF013462	281.93	-2.8146	0.624502	-4.50696	6.58e-06	0.00254688
AALF001478	1468.27	-1.9102	0.426055	-4.48346	7.34e-06	0.00273491
AALF000044	1946.21	-2.00581	0.450526	-4.45216	8.5e-06	0.00293953
AALF023808	504.766	-2.45833	0.551241	-4.45964	8.21e-06	0.00293953
AALF004653	133.489	3.22406	0.74435	4.33137	1.48e-05	0.00494721
AALF026733	84.0793	-3.33885	0.780908	-4.2756	1.91e-05	0.00615196
AALF022003	66.7949	-3.31525	0.780426	-4.24801	2.16e-05	0.00632797
AALF009184	126.583	3.20588	0.753933	4.25221	2.12e-05	0.00632797
AALF029294	12557.3	-1.53858	0.36216	-4.24834	2.15e-05	0.00632797
AALF005682	119.552	3.19284	0.753678	4.23635	2.27e-05	0.00646933
AALF019283	142.65	3.09315	0.73407	4.21369	2.51e-05	0.00657406
AALF029751	1675.97	-1.77416	0.420458	-4.21958	2.45e-05	0.00657406
AALF027705	112.982	3.20909	0.761555	4.21387	2.51e-05	0.00657406
AALF013811	116.786	3.20266	0.761907	4.20348	2.63e-05	0.00669696
AALF013936	218.155	2.81212	0.673836	4.1733	3e-05	0.00745308
AALF009808	733.224	2.12522	0.511406	4.15564	3.24e-05	0.00782586
AALF010472	136.42	-3.02563	0.728938	-4.15074	3.31e-05	0.00782586
AALF007409	129.311	3.08945	0.750664	4.11562	3.86e-05	0.0089015
AALF030003	18609.4	-1.55019	0.379	-4.09021	4.31e-05	0.00907802
AALF004949	115.115	3.09592	0.757206	4.08861	4.34e-05	0.00907802
AALF006290	225.924	-2.98518	0.731634	-4.08016	4.5e-05	0.00907802
AALF018602	119.851	3.09499	0.757766	4.08436	4.42e-05	0.00907802
AALF006216	534.948	-2.20591	0.540099	-4.08427	4.42e-05	0.00907802
AALF004409	16064.4	-1.56286	0.382271	-4.08836	4.34e-05	0.00907802
AALF009483	121.144	3.04588	0.751415	4.05352	5.05e-05	0.00996909
AALF026574	57.6035	-3.12196	0.774414	-4.03139	5.54e-05	0.0107371
AALF026375	293.781	2.50352	0.623932	4.01249	6.01e-05	0.0114061
AALF018616	207.067	2.72475	0.680458	4.00428	6.22e-05	0.0115822
AALF017763	1563.74	-1.99175	0.498386	-3.99641	6.43e-05	0.0117481
AALF016614	137.549	2.95747	0.742178	3.98485	6.75e-05	0.0121065
AALF029473	5904.79	-1.38429	0.348541	-3.97168	7.14e-05	0.0125633
AALF004741	131.514	2.98495	0.756055	3.94806	7.88e-05	0.0136215
AALF012324	115.542	2.96348	0.754497	3.92776	8.57e-05	0.0145641
AALF007640	102.035	2.98632	0.767699	3.88996	0.00010026	0.0167366
AALF011696	63.3672	-3.0151	0.778667	-3.87213	0.000107889	0.0174097
AALF002033	166.862	-2.81255	0.726149	-3.87325	0.000107396	0.0174097
AALF004300	1909.12	1.52921	0.395392	3.86758	0.000109921	0.0174468
AALF010879	270.301	2.45869	0.638076	3.85328	0.000116546	0.0182
AALF018416	203.482	2.67494	0.696138	3.84254	0.000121767	0.0186102
AALF029707	9303.24	-1.3865	0.361064	-3.84003	0.000123017	0.0186102
AALF010650	53.9004	-2.9568	0.770945	-3.8353	0.000125412	0.0186806
AALF022562	265.645	2.47012	0.648512	3.80891	0.000139582	0.0204763
AALF005662	135.986	-2.7931	0.737385	-3.78785	0.000151957	0.0219589
AALF020726	103.364	2.8865	0.764002	3.77813	0.00015801	0.0221776
AALF029966	79819.6	-1.21791	0.322364	-3.77807	0.000158051	0.0221776
AALF018742	52.2546	-2.88133	0.769071	-3.7465	0.000179318	0.0248022
AALF016505	1204.02	-1.64991	0.448447	-3.67915	0.000234012	0.030748
AALF018116	101.157	2.8398	0.771449	3.68113	0.000232202	0.030748
AALF024478	2947.58	-1.3565	0.368409	-3.68206	0.000231355	0.030748
AALF028389	8508.12	-1.24092	0.337385	-3.67807	0.000235009	0.030748
AALF011899	185.076	2.54016	0.694091	3.65969	0.000252525	0.0325993
AALF008354	457.72	2.06779	0.566687	3.64891	0.000263358	0.0335504
AALF002627	77.513	-2.83372	0.779461	-3.63548	0.00027746	0.034242
AALF003865	138.956	2.76608	0.760607	3.63668	0.000276179	0.034242
AALF010018	770.887	1.75411	0.483102	3.63093	0.000282405	0.034242
AALF029391	11838.6	-1.45831	0.40169	-3.63044	0.000282934	0.034242
AALF027402	1241.66	1.67924	0.464325	3.61652	0.000298587	0.0356903
AALF012277	169.987	-2.51851	0.698612	-3.60502	0.000312123	0.0368533
AALF006068	106.185	2.78284	0.772886	3.60058	0.000317511	0.0369676
AALF012023	511.815	2.11554	0.587983	3.59796	0.000320727	0.0369676
AALF008589	95.8224	2.754	0.767848	3.58665	0.000334958	0.0381537
AALF024589	118.895	2.71411	0.759828	3.572	0.00035426	0.039883
AALF015598	92.0011	2.74768	0.773357	3.55293	0.000380964	0.0423964
AALF024585	93.7284	2.73652	0.773644	3.53718	0.000404417	0.0444951
AALF006531	438.013	-2.00926	0.569479	-3.52825	0.000418321	0.0450021
AALF014168	91.0386	2.73169	0.773686	3.53075	0.000414385	0.0450021
AALF019406	48.14	-2.68713	0.763336	-3.52025	0.000431143	0.0458717
AALF024475	47.7286	-2.66729	0.762671	-3.4973	0.000469996	0.0479
AALF000340	313.205	2.14223	0.612073	3.49995	0.000465341	0.0479
AALF013313	144.181	2.54665	0.727734	3.49943	0.000466262	0.0479
AALF029874	2598.48	-1.37886	0.393954	-3.50004	0.000465183	0.0479
AALF024243	188.118	2.41145	0.691808	3.48572	0.00049082	0.0495012

## Sheet: D8_edgeR
	sampleA	sampleB	logFC	logCPM	PValue	FDR
TRINITY_DN132509_c0_g1_i1	Infected	Control	12.9347	17.3283	1.87e-09	2.22e-05
TRINITY_DN130280_c0_g1_i3	Infected	Control	-8.59884	7.66879	3e-09	2.22e-05
TRINITY_DN132452_c0_g1_i1	Infected	Control	-7.2922	8.54038	2.05e-08	0.000101027
TRINITY_DN132014_c0_g1_i7	Infected	Control	-6.05734	7.3497	1.29e-06	0.00470488
TRINITY_DN131809_c1_g2_i5	Infected	Control	-6.49685	6.16019	1.59e-06	0.00470488
TRINITY_DN131737_c0_g1_i2	Infected	Control	-6.42244	6.09072	1.99e-06	0.00491571
TRINITY_DN121041_c0_g2_i1	Infected	Control	-6.47659	5.64515	3.67e-06	0.0058826
TRINITY_DN132229_c2_g4_i1	Infected	Control	-5.66949	7.34299	3.68e-06	0.0058826
TRINITY_DN119808_c0_g1_i1	Infected	Control	12.089	8.91842	3.94e-06	0.0058826
TRINITY_DN117126_c0_g1_i1	Infected	Control	-6.90614	5.23935	4.35e-06	0.0058826
TRINITY_DN132196_c1_g5_i2	Infected	Control	-6.17813	5.87014	4.37e-06	0.0058826
TRINITY_DN130915_c0_g2_i1	Infected	Control	-5.45104	7.0423	7.59e-06	0.00937151
TRINITY_DN132229_c2_g1_i2	Infected	Control	-5.38471	6.96622	9.84e-06	0.0104932
TRINITY_DN132317_c0_g1_i6	Infected	Control	11.496	8.32758	1.1e-05	0.0104932
TRINITY_DN132515_c1_g2_i1	Infected	Control	11.4512	8.2831	1.18e-05	0.0104932
TRINITY_DN131369_c2_g1_i3	Infected	Control	-5.62186	6.00939	1.19e-05	0.0104932
TRINITY_DN132103_c4_g2_i1	Infected	Control	11.4406	8.27402	1.2e-05	0.0104932
TRINITY_DN132409_c0_g1_i3	Infected	Control	11.1924	8.02596	1.85e-05	0.0151974
TRINITY_DN132540_c1_g1_i1	Infected	Control	11.1008	7.93602	2.16e-05	0.0168529
TRINITY_DN131476_c0_g1_i1	Infected	Control	-5.86606	5.0869	2.66e-05	0.0193643
TRINITY_DN132446_c0_g1_i3	Infected	Control	-6.32235	4.71887	2.87e-05	0.0193643
TRINITY_DN130818_c0_g1_i1	Infected	Control	-5.13868	6.20528	3e-05	0.0193643
TRINITY_DN82050_c0_g1_i1	Infected	Control	-6.2914	4.69561	3.14e-05	0.0193643
TRINITY_DN131177_c0_g1_i2	Infected	Control	-6.2914	4.69561	3.14e-05	0.0193643
TRINITY_DN132611_c3_g1_i4	Infected	Control	10.7659	7.60519	3.82e-05	0.0223245
TRINITY_DN131966_c0_g5_i1	Infected	Control	10.7505	7.58745	3.93e-05	0.0223245
TRINITY_DN130520_c0_g1_i1	Infected	Control	-6.2116	4.62256	4.14e-05	0.0223245
TRINITY_DN132618_c0_g1_i5	Infected	Control	10.7094	7.54779	4.22e-05	0.0223245
TRINITY_DN130280_c0_g1_i1	Infected	Control	-5.2948	5.43788	4.45e-05	0.0227571
TRINITY_DN132103_c4_g1_i1	Infected	Control	10.5079	7.35019	5.97e-05	0.0294959
TRINITY_DN132516_c0_g1_i3	Infected	Control	10.4439	7.28502	6.63e-05	0.0313746
TRINITY_DN132525_c3_g1_i1	Infected	Control	-6.02365	4.46482	6.8e-05	0.0313746
TRINITY_DN131481_c3_g1_i2	Infected	Control	-5.54638	4.81016	6.99e-05	0.0313746
TRINITY_DN132229_c0_g1_i1	Infected	Control	-4.80446	6.18883	7.32e-05	0.0318878
TRINITY_DN131949_c2_g3_i5	Infected	Control	10.3499	7.19237	7.78e-05	0.032932
TRINITY_DN132567_c0_g1_i3	Infected	Control	10.2516	7.09536	9.23e-05	0.0350559
TRINITY_DN132268_c0_g2_i3	Infected	Control	-4.88654	5.5989	9.24e-05	0.0350559
TRINITY_DN122618_c0_g1_i1	Infected	Control	-5.92613	4.37849	9.41e-05	0.0350559
TRINITY_DN124731_c0_g1_i1	Infected	Control	-5.43817	4.72021	9.81e-05	0.0350559
TRINITY_DN132011_c4_g1_i1	Infected	Control	-5.43817	4.72021	9.81e-05	0.0350559
TRINITY_DN131092_c0_g4_i1	Infected	Control	-5.01627	5.1931	0.000104546	0.0350559
TRINITY_DN131543_c0_g2_i1	Infected	Control	-5.88658	4.34882	0.000105382	0.0350559
TRINITY_DN131256_c0_g1_i2	Infected	Control	10.1744	7.02123	0.000105441	0.0350559
TRINITY_DN131423_c1_g1_i2	Infected	Control	-5.41076	4.69675	0.000107124	0.0350559
TRINITY_DN129932_c0_g1_i2	Infected	Control	-4.584	6.81146	0.000109867	0.0350559
TRINITY_DN132054_c1_g1_i2	Infected	Control	10.1485	6.99246	0.000110065	0.0350559
TRINITY_DN132602_c1_g1_i4	Infected	Control	10.1041	6.95072	0.000118074	0.0350559
TRINITY_DN131401_c3_g2_i2	Infected	Control	-5.85422	4.31804	0.000118296	0.0350559
TRINITY_DN128877_c0_g1_i1	Infected	Control	-5.85422	4.31804	0.000118296	0.0350559
TRINITY_DN132632_c8_g1_i1	Infected	Control	-5.85018	4.31827	0.000118296	0.0350559
TRINITY_DN132469_c1_g3_i1	Infected	Control	10.0589	6.90559	0.000128095	0.0371364
TRINITY_DN130145_c0_g2_i4	Infected	Control	10.0493	6.89684	0.000130482	0.0371364
TRINITY_DN129476_c0_g1_i1	Infected	Control	-5.08364	4.8962	0.000132836	0.0371364
TRINITY_DN132014_c0_g1_i2	Infected	Control	-4.47411	7.09499	0.000135467	0.0371707
TRINITY_DN131885_c0_g2_i2	Infected	Control	9.99825	6.84663	0.000142035	0.0382641
TRINITY_DN132452_c0_g1_i4	Infected	Control	-4.55094	5.96423	0.000156304	0.0413563
TRINITY_DN116207_c0_g1_i1	Infected	Control	-5.01288	4.83292	0.000168021	0.0434795
TRINITY_DN76088_c0_g1_i1	Infected	Control	-5.7351	4.22247	0.000170197	0.0434795
TRINITY_DN131431_c0_g1_i1	Infected	Control	9.83462	6.68565	0.000186671	0.0468797
TRINITY_DN132462_c0_g1_i1	Infected	Control	-5.69461	4.18904	0.000193318	0.04774
TRINITY_DN132025_c1_g1_i2	Infected	Control	9.79284	6.64384	0.000201413	0.0484314
TRINITY_DN128807_c0_g1_i1	Infected	Control	-4.69584	5.1937	0.000205523	0.0484314
TRINITY_DN92141_c0_g1_i1	Infected	Control	9.7804	6.63536	0.000205924	0.0484314
