# Supplementary material for: Whole Transcriptome Analysis of Aedes albopictus Mosquito Head and Thorax Post-Chikungunya Virus Infection
Source: Pathogens. 2019 Aug 27;8(3):132. doi: 10.3390/pathogens8030132 (PMC6789441; doi:10.3390/pathogens8030132)
Supplement: Supplementary file 1 [file pathogens-08-00132-s001.zip › supp data/S3 Custom transcriptome.fasta]

>TRINITY_DN132763_c0_g1_i1 len=245 path=[1:0-244] [-1, 1, -2]
GTAAAGAATAAAAATGTTCCATTGCTCTTTGGTATCCTACCAAAAAATTCTGCAGGGAGC
TTTGTGGCAAATTTCTCCTTTCTGGAAAAACTCTTATTAAAAAAATCTGGACTCCTTAGA
GGCATCCCTGGCGAAACCTCCAGCATATCTCAGGACTAAGGAATTAACGTCATATTTCCA
GCAATGATAGCTACATTCGTACCTACAGTGTTTTACAAATCCACTATGGCCGCTTCCAAG
ACTCG
>TRINITY_DN132752_c0_g1_i1 len=204 path=[182:0-203] [-1, 182, -2]
GCTTGGCGGAACAAAAGAAAAAAAAAACTGGTCAGCCGCAAGCATTGTTTTTGTTTGTTT
ATCATTTTAAGTTTATATCGATAGGAACAAAATAAAACTCAATAGGAAACAGAAAAAAAA
ACATTAAGGAAAACAAAAAATCTGAAAATTTCAACCGGATGGATAAAACATAGTTTATAT
ATCTATTAAATCGCCGTTTTCTTG
>TRINITY_DN132772_c0_g1_i1 len=241 path=[219:0-240] [-1, 219, -2]
GTAGAGGGTTAGGGTAGAGGGTTAGGGTAGAGGGTAGGGTAGAGGGTTAGGGTAGATGGT
AGGGTAGGGTAGAGGGTAGGGTTCAGGGTTAGGGTAGAGGGTACGGTGAGAGGAGTTGCG
ATGATATCAGATCAGATCAGATGAGATGAGATGAAATGTTCTCGAGATATCGTTAAAATT
CTTGCTGGGATTTTTTCAGGGATGCCTTTAACATTCTGCCCAGGATTCCTCCCGATTCCC
G
>TRINITY_DN132754_c0_g1_i1 len=246 path=[1:0-245] [-1, 1, -2]
CTAGTGTTCAATCAGATTATATTAGCATTGCAGTTTTTTTCGGATAGTTTTGGCGATAAA
CTCACGCCGACTGCTGAATAGCTGAGATTTTGTACGTAATAATAAGCGAGAGAACCTCAC
TACAAACTCATTCAAAATAGACGATTTCGCAATCGGCACAGTGGATGTCGAAATTGATAT
CCGCTGCCATTTTGATATACAAGAAGGTGACTTCCGGTTTGTAAAAAAACCTTTTTATCC
GCATGG
>TRINITY_DN132716_c0_g1_i1 len=317 path=[891:0-48 623:49-316] [-1, 891, 623, -2]
GAGTTCTGACGTGTGCTCTTCCGATCTGGATGTTTTCTTGATATCGCATCGGGGCCGCTT
TTGACAACGTGCCTTCCGATGCAGTATTGGAAGCCGAACGGGAGTCATGGTATATCCACA
GACAAATGTCTGTGGTATATATCCTATGCTCAAAAACTGATATCTCCTCTGGACATTGCG
TCATGCAGCGATTAGGAAATTGAGTGCTTGTGGATGTCCCCAAAGGGGAGCCTTGTCGCC
GCAAGGGTAATAGTCGGTTTCCTACTTATGGTTTTGCCGACGACTACCTAACATTGTTAG
CCGGTATGTGCATCAGC
>TRINITY_DN132716_c0_g2_i1 len=468 path=[446:0-199 623:200-467] [-1, 446, 623, -2]
GTTCGATCTTTTTTCTTCTGAGTTACTTAGAACGCATTTTCGATCATCACATCCGCGATG
TTCATCTAATCTACGTGCCTCTTCATGTGAACCAAATTGCCTATCAATCTGGAATGTACA
CTGTAACTCTTTATACACAAAGTTGTTTACGACACTGTACTGAAACGCGAAATTGTGTGG
ATGTTTTCTTGATATCGCATCGGGGCCGCTTTTGACAACGTGCCTTCCGATGCAGTATTG
GAAGCCGAACGGGAGTCATGGTATATCCACAGACAAATGTCTGTGGTATATATCCTATGC
TCAAAAACTGATATCTCCTCTGGACATTGCGTCATGCAGCGATTAGGAAATTGAGTGCTT
GTGGATGTCCCCAAAGGGGAGCCTTGTCGCCGCAAGGGTAATAGTCGGTTTCCTACTTAT
GGTTTTGCCGACGACTACCTAACATTGTTAGCCGGTATGTGCATCAGC
>TRINITY_DN132755_c0_g1_i1 len=256 path=[1:0-255] [-1, 1, -2]
GGCAGGTCGGCGTCGACCTGCCCGACGGCTCGGCCTATGCGCACCTCGGCGATCTGGCGC
GCGCCGGCAAGGTCGCCGAAGCCGACATCGATCGCGCCGTGGCGCGCATCCTGGCCATGA
AGTTCGAGGCTGGTCTGTTCGAGACCCCCTATGTCGACGCCAAGGCCGCACACCGGCTGA
CCAACACCCCCGCCGACATCGCCCTCGCCCGCAAGGTGGCGCAAAAGAGCATCGTGCTCC
TCACCAATGACGGCGT
>TRINITY_DN132774_c0_g1_i1 len=217 path=[1:0-216] [-1, 1, -2]
GAACCCATCTCAGTTACATCTCGCATTGAATCACCCTGTTTTTAACAACTAGATCACTCT
CACAGAATTCCTCATTCAGGATGTCCCCATGACCATGCCTGACGCCCAACTAACCGATAA
AACCCGCACCGCTGAATCGCCTATTCAGCGCGATCAAATCTAGCTCTACCAAACGCACAC
TCACGTGGCACTCACCAACACGTAGATACCCTCTCCA
>TRINITY_DN132713_c0_g1_i1 len=288 path=[266:0-287] [-1, 266, -2]
CGGGGAAACCGGGAAGGTGCTGGCGGTCATCCCGGGTCGGGACCTTCGGGAAGTGGCCCC
GGCGGTGGCCGGAATCGTGGTGGAGGAAATAGCGATCGCGGGGGCGGCGGTGGACACCGC
GGAGGCTACGACACTCAGAGAGATTTCGATGCGTTGATAAACGACCAGATGGTCGGTCAG
CATCCTCCCAAGCGGATAGACGCTAACAGTGAACAGGACTTCCCGTCTTTAGGTGGCACC
GGGGGTAATCCCGTGTTCCGGCCTAACAATGTTTCGATAGATCGGAAG
>TRINITY_DN132711_c0_g1_i1 len=201 path=[1:0-200] [-1, 1, -2]
GGGCTGCCCGGAGTGTCGTCAGCGAATACGCCAACCAGCATGGCTTCGATGTGGTCGTCA
TGGGCACCCTTTACCACGAAGGCTTGGCCAAGGTCATCGGCAGTACCACCGAGCAAACCC
TGTACAAAGTGCATTCGAGTATCCTGGCGATCCACGGCTGATTGGCCGCCGGGTTGCACT
GCTCCCTGCAGGCAAACCGGC
>TRINITY_DN132758_c0_g1_i1 len=209 path=[1:0-208] [-1, 1, -2]
GTACTCGCCTGCGACGATCCATGCGCCGGTGAGCCAAGAATCGGACTAGAACTGGCATAC
TCTTCGATGGGAGGAGTGGTTTTCGTTGTGGCTGAGGTGGGCACCAGCGGCGACGGAGGA
ACAGCCGGTTTCTGGTGCAGCTTCGAAGCCATCAGCACTTCAGCGCCCAAGCTGATGACG
CCGGCCTTCGGATGGTGATGATGATGAGG
>TRINITY_DN132769_c0_g1_i1 len=240 path=[1:0-239] [-1, 1, -2]
GCTCTACTTGGGAACTGGAAACTTACCATAAAGCTGATGTCGAAATCGTAGTCGAAGACG
CAGCATTGTGGCTCCCGCTTTAGAGTCCATTAAGGTCGATTGCAAGAAAATGCTTAAACA
TATCCACTGTTTTTTTTTTAAGAAATGGCATCCGAACACTCTAAAAATTCGTAAAAAAAA
TTCAGGTGTTCATTCAGTTATTCTATAGACCAAATCACTGTTAAATTCCAAACACAACGG
>TRINITY_DN132708_c0_g1_i1 len=240 path=[218:0-66 262:67-239] [-1, 218, 262, -2]
GATCGGGTGGTCGTCTGCTTGTCTGTGGCATTTCGGACATGTACGGGCTCTTCGGTCGGG
GTGGGTGGAGGTTCGGTTCGTTGAGGTTGTGCTCCGTCTCTAAGCTGCGCTTCTGTCTCG
ATTGGAGGGATTTTTGCGACGTTTTCGTTGCCGCATTTTGTCCACTCGGGTCCTTTGGAA
CTACCTGCGGCTTCAGAGTGCCGAATCGCGTTTTTACTTTGCGAAAGAACGTGAAAAAAC
>TRINITY_DN132700_c0_g1_i1 len=250 path=[228:0-249] [-1, 228, -2]
GGAATTTCGATTACGTTTCACAGCGTTTCAGTGGGGTGTCCGGTCCGAGAGATGTCAGAG
AGTTTTTAGAGGATTTTTTTTTTGGAACTTAAGAGGCTTTTGAAAGTGGTACAGGGGGGT
TTAAGGAGGCTTAAGGAGCTTTTGAAAGGGTTTCAGTAAGGTTTTCTGGAGTTTTAGAAT
GACTTCAGATGCGTTGCAAGACATTTTACGGGGTTTTGGAGGGGGTTCATGACTGTTCAG
GGAATTTCCA
>TRINITY_DN132788_c0_g1_i1 len=251 path=[229:0-176 505:177-200 407:201-250] [-1, 229, 505, 407, -2]
GGAAGCTCCTTGAGTTCTCCAGGAATCTGTTTGGTATCCTCTGAACCGCATTGAAAGGTA
TTCAAACACATATTAAACCCTCTGAAGCTCGCCTGAAGACCTGTGTAGCCCTCAAATTCC
CCCGCGTACCCCCCTAAAACCCCCCGAAACACTTTGAAGGCCATTGAAAACCCTATGAAA
ACCCCAGAAAATCCTCTAAAGCTCGCCTGAAGATATCCCCGGGAGACCCTCTAAAACTCC
CTGAAACGCAC
>TRINITY_DN132798_c0_g1_i1 len=202 path=[180:0-89 247:90-201] [-1, 180, 247, -2]
TCCGCGGGGTGGGGGAGCGGTTGCCCGCACTGGCCGCCGTCGTGCCCCTGTTCGCGGCGT
TCGCCGCCGTGATGGTGGCCCTCGGCGTGGTGGCTGCGCGGTGGGCGCGCCTCGACGTGC
CCGCAGGACGGGCGCTCGTGTTCTCGGGCGCGACGCGGAACTCCCTGGTCGTGCTGCCGC
TGGCGTTGGCCCTGCCGGCGAG
>TRINITY_DN132751_c0_g1_i1 len=277 path=[255:0-276] [-1, 255, -2]
GATAGATAAGCAATGAAAAGAGAAGAGTTAGTGTTCGTTGTGTAGAGTGAGATGCAAGAA
GTGAGCAATCAAGATTAAGCAGAATGGAGTGTGAAGTGAGAAGTGAGTAGTTAAAGTTAG
CAGCAAAGAGTAAGAAGTGAGAAGTGAGCAGTGAAGAGTATGGAGTGAACTGTTATGAAT
AAGCAGGGAAGAAATGAAGAGTAGAAAGTAAGAAATGCGCAGTAAGTAAGTAAAGCAGCT
TAAATTATAGGATGAGGAGTGAGGAAACCAAAAAAAA
>TRINITY_DN132771_c0_g1_i1 len=379 path=[1:0-378] [-1, 1, -2]
GGTTTCGGAATCGACCAGGGCCCAGGCTGCAGCGTCTGGCTGGAAGCCAAGCCGCATCAG
CGCCGCCAGATAGTCACGACCGACGGCCAAGCGTCGCTCCATTTCAGCTAAAGACCGATC
AGCCACGCGACAACTCCAGATTCGCCGAACGCCGCCGCCACCATGGTGCGAGCCTGCGCC
GGGCTAATTACGGTTAGGTTGTACTCCAAAGCACGATCCCAATCCAGCACGGTGCGCAAC
GGCGCCCTCACCTCTTCAGGCGCGGACCCAAGCTCAATCCCCGCCAACCTGAACAGCTCG
CGCAGATTGTGGGTGTAGAGCTCGGGCCTCGTCTTCTTTGCGGGCCAAGCGCCCAGGCCC
TCGCGCCGCATGACACAGG
>TRINITY_DN132729_c0_g1_i1 len=247 path=[225:0-246] [-1, 225, -2]
GAGAAAACTGAAAATCACGGAAAAGGAGAAATACACACTTTAGGACGTGAAATATGGCGA
GGAAAACTGAAAAAGGTGGAAAATTTAGAAATATCCACTGTAGGACTTGGAATATGGCAA
GAAAACTGAAAATCATGGAAAATGAGAAACATCCACTTGACGACTTGAAAAATGATGAAA
TCACTAAAAAACGTGAAAAATGAGAAATGTACACTGAAGGACCTGGAATATGGCGAGAAA
ACTGAAA
>TRINITY_DN132703_c0_g1_i1 len=234 path=[212:0-233] [-1, 212, -2]
GACGGTATACTGCATTTCAGTGGATTTTGGGAGCACTTACAGGGTTCAGGGGGCTTCAGT
TGAGCTTAACGGACGTCTACGAGGGTCTCAGGGGGTTTCGGAGAGGTTTCAAGACATTTC
GAGATGTTTCAGTGAATTTCAAAGGGCGTCACAGGGGCTTTTAGAAGGCTTTATGGGTAG
ATAGTAGCTTTCTTTTCGAATTTTTCTTTTGAGATATTACGTCTCGTAAACATA
>TRINITY_DN132792_c0_g1_i1 len=212 path=[190:0-211] [-1, 190, -2]
GGGTGCTCCGGAAATGACTGGAGGGCCGCCGCCGTGCATTTTGAGGGCTCGGACTGTCAT
CACCAAAACAACGGCATTGGGTATCTTGCCAGAAGCACGACACTTAATGTTGAAGAACTT
TTCCATGCCAATATCCGATCCAAAACCAGCTTCAGTTACCACGTAGCCCGTCTTTCCTAC
CGATTTTAGAGCGATATCATCCGCGACTATCG
>TRINITY_DN132776_c0_g1_i1 len=224 path=[1:0-223] [-1, 1, -2]
GTTATGGCCATCTTAGTGATCCAGACCCGCACCGGTGGAACTGGCCATACATAAAACTGA
ACCGAACCCCATAATGGGACACATCAATTGCGACGGCTTTCGCAACCTTAGTATAGTTAC
AGAATTTTTGAACTCCACCTAGACACCAGAAAATCTACGATGGCGATCCGAAATTGAAGA
TGGCGGCTGTTTTATAGAGTTTTAGGGTCGCTAAAACTATGTGA
>TRINITY_DN132789_c0_g1_i1 len=223 path=[201:0-222] [-1, 201, -2]
GGCTGGTTCATCCCTTATACACTTTTTGCAGGATTTCAAATTAAGTCAAATAATGTTCTC
AGATCACTCAAGTTAACAAATTGCCATAAAAGTGTTCATCATGTTTGTGTTCATTTACCG
ATAATTCCCTTGAACTATTGCATGTTTCCATGGATTCCGCTAGGAAAGTGACTCCGTGGC
CATGCGGCAAGTGTCACCAAGCATTTAGTCGCATCGTGCTGAG
>TRINITY_DN132741_c0_g1_i1 len=245 path=[1:0-244] [-1, 1, -2]
TTAGGTATTGCACCAGCAATTCCTCTAGACATTTCATCAGTATTTACTCAATGTTCCTAG
AGGGTACCTATTTGAGAATTCTTTCAAGAATGTTTCACTGGCTTCATCAAGGCATTACTC
GTAAAACAGGTTTCATCAAATCAATCTTTTACAGTAGCCTATACAGGTTCATGTTCATCG
TAAAATTTTACGGAGATTCTGTAAGGAACTCTTTTCCATTCCTATCAAGCTTTCATCTTT
CAGAG
>TRINITY_DN132762_c0_g1_i1 len=234 path=[212:0-233] [-1, 212, -2]
AATCCCACTGACGGATTTTCGAAAGAGAGAAATCCCAGGAAGATTTTATGATGAAATCTC
TGCAAATAATCCGTGAAAAATCCCCAGAAGAATTCCGGCAGCAATTTCTGAAGTAATCCG
AGCAGGAAATCTACAGTTATTCTTGGAGTAATCTCGGCAAGTATACCTAGCTAGATGAAT
CCCTGGAGGCATCTCTAGAAAGAAGAAGCAAATTGTGCATTTTTTCATATTGGG
>TRINITY_DN132791_c0_g1_i1 len=209 path=[187:0-208] [-1, 187, -2]
TGCGCTCCGCCTACCTCGCCCGCGGCTTCCGCCTCGCCTTCGCGCTCCGCCGCGACGCCT
GGGCCACGCTGGTGCTGGTGAAGGGGCGCTGAGGGCAAAGTTTTGAGATTTGCGGGCGGT
TCGCAGGCTTGAATTGCCCGAACCACCCGACTGGGCTTACATACCGCCCATGTTCCAGAC
CTTCGACGACCATGCCGATGTCAGCTTCG
>TRINITY_DN132795_c0_g1_i1 len=220 path=[1:0-219] [-1, 1, -2]
ACTGCCGTGGTTTCTTCGCTGCTGATCTTGGTGGTACTGCTGTGGATTGGACCGTACTTT
GAATCGCTGCCGCGATGCGTGTTGGCTTCGATCATTTTTGTTGCTCTCAAGGGGATGCTG
TGGCAAGTGCAGCATATCAAGAAGTTCCAGAGGGAGGGATCACTGGAGTTGTTGGTGTGG
TTGATCACGTTTTTAAGTGTGGTGATCATCGACATCGATA
>TRINITY_DN132780_c0_g1_i1 len=235 path=[213:0-234] [-1, 213, -2]
AGCGAAAGTGAGACAAGGAAGAGAGAACAAAATAAAACAGGAAAGATAGAAAAGCCAGTA
CCACACGTGTTAAGAGGCAAGTTCCTGTGTTAGATATCTGGGCTTAATTCTATGGGAAGC
TATGTGGAACATGCCTCAGAATTACATCACTGAATCCAGGGAGATTCTTCTTAGTTACCC
TCACCTTTTCTTCCCACTTCATGCCCAGTATCAAGCTCCCGTGCTGCTAGAGAAA
>TRINITY_DN132714_c0_g1_i1 len=253 path=[231:0-222 431:223-252] [-1, 231, 431, -2]
TGGAAGTCGCACCCGCCAACTTGGAACTGCCACGTGTCGAGGTGGACAATACTCCGATTC
CCGTTCCACACATATGCGAACGGAAAGGTGGTCCCGAGTCGGAGATCTGTCATGCCTACA
CCCCGGCTACCGAATCGCTCAGATTCGAAACGGTGCTACGCAGTGCGGTGAATGACGAGA
ACGATACGCACAGTGCCGAGTGGTGCCGTTATCCGTTGGACGGGTTCTCGTGCAACATCC
CGGAGAAGCAGGT
>TRINITY_DN132793_c0_g1_i1 len=254 path=[1:0-253] [-1, 1, -2]
AAATTCCTTCAGAATTCTTTCTGTGTTTTCTCTCTGGATTCCTTCAGAGATTTATTCCGG
ACTAGATTCCGGATTTCCTTTGGGAATTTCCCCTAGATTTTCTTTATTGATACCTCCCGG
AATTTCGTCACGAGCCCCTTCAGGGATTCCTACCGGGATTTCCTTTAGAGATTCCTCCCG
AGGTTTATTCATCGATTCTTTCAAGGATTCTTCCCGGGAATCCTTCCGAAATTTCTTCTG
AGATTCCTTCGTTG
>TRINITY_DN132782_c0_g1_i1 len=241 path=[1:0-240] [-1, 1, -2]
GCATACCACTAAGAAAAATTTCCGAAGGAACTGTGAATAAACTTTGAATACATTTCCGAA
AGAAATCCAGCGAGAAACTCGAGAAGAATTTTGGAACAATATTAAGATGAAATCGCGGGG
TACTCCTGCAGAGACCAACCTCACAACATGAAAATACCCTGAGAGGAACACTCGAAAAAT
CTCGGAAGAAATTTCAAGAGCAAATTGGATAAAACCTCAGGAACAAATCGTGGGATAAAC
T
>TRINITY_DN132764_c0_g1_i1 len=202 path=[1:0-201] [-1, 1, -2]
GGTTTACAAACGTTTTCAACTTGATGTGCTTTTATTTTGAAAATTCCACTATTCTAAGTC
CTGTAGCGATTTTCTCAATTTCTCCATGTTTTTTTTTCAAAACTTTTTTTATTCTTTTTT
AGGTTTTTGATTAAACCCTTTTTGAAAGTTCTCTCAGAAAATGCTCGATAATTGACGGAT
TTTTGTTATTGAGAATTCAGTC
>TRINITY_DN132742_c0_g1_i1 len=243 path=[221:0-242] [-1, 221, -2]
CTGGTTTCTTTCTTTCAATGCTTGTATCCTATTTGTGCATTTATATTATTTATGTAGCGT
TTACTAAGACTCTCTGGGGAATTTCGGTTTTATTCTATAACCCGAATCGTTTCTAACTTT
TGGCTTCAAGCTTCCGCCCTCAGGCCTCTGTCTTTTTTGATTCTTGCTACTAACTTCAGA
TTCCTAATTTCTAGCTCCCGGTTTCTTGTTTCTGAATTCTAACTACTTTCTTCTAACTTT
TAG
>TRINITY_DN132731_c0_g1_i1 len=257 path=[235:0-256] [-1, 235, -2]
TTCCGGGAATTTTAAGGGGTTTTTAAAGGAGCACCAGGGGCTTTCAAAGAGGTCTAGGGA
GTTTCGGATGAGTTTATGGAGGCATCATAGGTTGTATGGGAGTTACAGGGGATGTTCGAG
ACATTTTAAGGCATTTCAGGTGGCTTAAGGTGTAATTAGGAGGTCTCAAGTGAGATTGGA
AGTGGTTTTCGGAGATCTTCGAAAGCTTTCAGGAATGTTTCAGATGAGATTTCAGGCGTT
ACAGTAGTTATCAGGAG
>TRINITY_DN132739_c0_g1_i1 len=215 path=[1:0-214] [-1, 1, -2]
GCCAGGGCCAGGGGGATGACATAAAGTCCCTGGATCAGCACCTGGGAGATCAGCCAGGCG
TCCCGGCGCAAGAGCCGCAGCTCCTTGGACACCACGGCGGCGAGGGGGCCCTTGGGGAAG
GGGCGCAGGTCGGTGCGGGCGCTCTTGCGAGCCCGCTTGGCGCTCAGGGCCCCGATGGCC
GCGGCGGCGTTGTCGGCGAAGCGCCGGCCGAGCAG
>TRINITY_DN132799_c0_g1_i1 len=295 path=[273:0-294] [-1, 273, -2]
GGGGTTTTGTTGATGACATTCATTATCTCCATCGCATTTCGAAGGCTGAAGCTTCACTGG
GGTAAGAAAAGTCGTGCATTTTCTCATACATTCATCTATTGCATTGGAGGTAGAAATAGC
ACTGAGTAATTGGTCATTAAGGATAGCTACATAATTGGATCCACATGAATTTCCGCCTCC
GTTGTGATAGCAATTATTTTTTGACGGCTTTTTCGGGCCCGTATGAAGTTGATCGCCAAT
ATTAACGTACAGATGTTGTCTTTCTCGGTCTAGGGTCAATCTAAACGGCTCGTTT
>TRINITY_DN132748_c0_g1_i1 len=261 path=[1:0-87 66:88-260] [-1, 1, 66, -2]
CTGAAAGTTATCTAACAACCACTTTGAGAACTTTCAAAAACGCATATTTCCGTGCAAAAA
GATTTTTCCTGTGTCATTACATTCCAAAGATATTGATGACTTTCTTTGAAAAAATCTTGA
ACCAAAAGAGATAACGGCAATTTCATGCGCACGAAAAGACGCGTTTTAAAATGCTCTATC
AGTGCAGTGTTTCTCGGGCGACTTTGGTGAGAAATCAGAATTGAGAAACCAGTTTTACGT
GAACCACCCAAAGCGAATTCA
>TRINITY_DN132748_c0_g2_i1 len=220 path=[477:0-46 66:47-219] [-1, 477, 66, -2]
GCATATTTCCGTGCAAAAAGATTCTTCCTGTGTCATTACATTCCAAAGATATTGATGACT
TTCTTTGAAAAAATCTTGAACCAAAAGAGATAACGGCAATTTCATGCGCACGAAAAGACG
CGTTTTAAAATGCTCTATCAGTGCAGTGTTTCTCGGGCGACTTTGGTGAGAAATCAGAAT
TGAGAAACCAGTTTTACGTGAACCACCCAAAGCGAATTCA
>TRINITY_DN132747_c0_g1_i1 len=207 path=[185:0-206] [-1, 185, -2]
AGTATGCTTTTATCGGATGACTCACAAAGCGGTCGTTTGGCCGTTCATGTGGACTGGGGT
AGAATAGGGCGGAAGACGAAGCGTGCAGCTTAAATACACGTGACCAATCGGTGAGATATT
GGTGCGCTTGGCGTGCTAGGGAGTTTCGTTTGTGGGCTGGTATCCCCGAAAAAAATGTAT
ACATGTATGATGAGATAGCGAGAGACG
>TRINITY_DN132719_c0_g1_i1 len=208 path=[1:0-111 90:112-207] [-1, 1, 90, -2]
AATCATCGACTGATTCTTTTAAAGGAAGAATTCCTTTAAGAAGGGCTGAAAGTCTCTATA
ACAAAGCTAAACAATCAATAAATCTTTAAGAATCCTTACAGGCATACTTTTGAAGATTCC
TCCATAAGTTCATTTTAGGACGCTTCTTGGAGTTCTTACCAAAAATTATTGCAGTAACTT
CTGCAGAAAACCCTGGTAGAGTTTTCGG
>TRINITY_DN132796_c0_g1_i1 len=260 path=[1:0-259] [-1, 1, -2]
GGTGATCACGTCGAGGTGCGTCATGAGCTGGGACTACTCACTGAATCTCTCGAGCACGAG
CGCGCTGAGGTGGCTCGTCAGACTGCCACCTGGATCGCCATCCTGCGTGAGCGTGGCGTG
TTGGTGGGGGATGACCCCTCCGAAGAGGACATCGTGTTAGCGATGCATCGCATGCTTACC
CGCACTCCGTCAAAGGTGCTCAATGCCACCCTGACTGACGCAGTGGGAGATCGTCGCACC
CAAAACTTGCCGGGTACCAC
>TRINITY_DN132787_c0_g1_i1 len=203 path=[1:0-112 91:113-202] [-1, 1, 91, -2]
CTGAAAACTTCAGAAGTTTCTCTGAAAATTCCCTGCAAACCCTTCAAATTCTCGTAACGC
ACCTGGAACCTCCGAAACACCCTTAAATGACCTTCACACACTCTGTAACGCCCCATAAAA
CCGCAAAAATTTCTTCGAATTCTCCGAGACACACTCACTCTCCTATAACACCTATGAAGC
CCTTCAAAACTCCTCTCCCCCAA
>TRINITY_DN132720_c0_g1_i1 len=229 path=[207:0-228] [-1, 207, -2]
TGGGTGAATTATGCCTCGGGCGCAGTGCCACCAGCACCGATCACCGCGAAAGCCCCACCA
TGGTGACGTTCACAAACTCTGCACGTTGTCTTGACATGGCCGCCTCAGTGGTCTGTACTT
CGGCGAGTGGTCCATACCACCCCTTGAACATGAGCACTCACTGTGGAGGAACTCCTATGG
CGAAAGACGCTGTTGCCACCAGCACCAAGAAAAAACGGCAGATACCCGG
>TRINITY_DN132733_c0_g1_i1 len=236 path=[214:0-120 451:121-144 336:145-235] [-1, 214, 451, 336, -2]
GCACGGTCGTAGGGAATTTCCTGGGAGGTCCGCAGTATGCCGTAGTATGCTCGGCCGCTG
TTTTCGTACGACGGCTGTAGCGAGTTGATGGCATCCATTAGCGATTTAGTGTTCCGGAAG
CTGGTTGACTTGGCGATGCCGGTGCTATTATACCGCATCAAGATCGCTTCCAGGGGACTC
CTCGGCACGAGCGACGCGTCGAAGACCTTTTTCGAGTAACTGAGCGACTCGTTACA
>TRINITY_DN132706_c0_g1_i1 len=216 path=[194:0-215] [-1, 194, -2]
GGAATGGCAGTTGTTCGGAAATGATTTGTTTTGTGATGCTTGACTTGGGATTTGAGATGC
GGATGCGATGTGATTTCTGTTTGCTTCCGAGTGTTTGTAATATTCTGTGTATGCTAAGGT
GGGGTTTGAAGAGAAAAGCCGAATACCGGTTGGTCGAACTTCGTGAAGTCGATTTGATTT
TCTTAGGTTGCCTATTTGAGCGACGTGAATGACGCG
>TRINITY_DN132766_c0_g1_i1 len=203 path=[1:0-202] [-1, 1, -2]
GGGGGGCATACGAAGTAACAGTGGGCTCTCAAGGGAGCTTAAGGAGGAGAGAGGAGTTCA
AAGGCGTTTCAAAGCATGTCATGGCATTACTGGAGAATTCAGATGCGTTATAGGTGGCTT
TAGGGGCATTTTGCGGTGCGGGGGGTCCGAGGGAATTTCAGGTTTTCAGAGGCATTTTAG
GCAGCTTCAGAGAGTAGGGGAGA
>TRINITY_DN132727_c0_g1_i1 len=330 path=[308:0-329] [-1, 308, -2]
GTAGGGTTAAGTTGGAAAAAGAAAAATTCACACATGCAATGCAACCAGATGCACGCGACA
TCGAAGTTGTGTTGTCTGAGTGGATGTCACTTGTGGCAAAAAAACAGTACAGTAAGGGTG
GATTTGCGGACTTGGAATACTTGTGGTCTGGGGATGTCTACGTGTCTAACTCACACGTTA
CTTTCTCTGACATGATGAATGCTAGATGTCTTGTGACTGTACCTCAATTACCTTGTAGCG
CCTTGGCTTGTTGCCATCCTTTTACCGGTGGTTTTTTTATTAATGTATGTCTTCAGTGTA
CAAATAAGGTATCCGGTTTTTATCGTGAAG
>TRINITY_DN132744_c0_g1_i1 len=201 path=[179:0-200] [-1, 179, -2]
GATTATTAAATTTTTTCACCTGCTCCGAACTGGACTGGAGCCAGCAGCTGCCGCAAAGTA
AAAGTTGTCCTTGCTGGGAAGAACGCGAAAAAAGTGCTGGAATTGTGTGAAGTTTTGGAA
ATCGTTGAAGATAAAAGTTTGTTCGAGAAAGGTGAAAATCCAGGCTCTGCCTGCAGCCAT
TTAGCAATATGTGCGGAGGAT
>TRINITY_DN132717_c0_g1_i1 len=245 path=[1:0-244] [-1, 1, -2]
TGGGCCCGGGATCCCCCGGCGTCGATGGCGTGGCAGGAGCTGCACCACGCTTCCGCCAGC
TTGCGGCCGGCCTGCACGCTTTCGGTGGCCGGCGTGGCGCCGCCGGCATTGTGCAGCCGG
ATCAGCAGCATCGCGCCGAGCGCGAGCAGGATCGCGGCGCCGACATGGAGCCAGGTGTTG
CGGTGCAGCTTTGGCAGGCTCATCGCGTTGCTCCGCTCTCGGGGACGTGAGGTGAGACGC
CGTCA
>TRINITY_DN132757_c0_g1_i1 len=230 path=[1:0-229] [-1, 1, -2]
CGGTGACGAACTGCAGGACGGCGACGACGTCTGGTTGGAAATTAAGCAAGTTCATGGCGA
GTGGTTTTGAAAATATGCGACTGGCCGTGGATACGTCAGCTTTTATGCTGCTTTTATACT
ACTATCAATATTATCCTTTATTTCGGAATTTTACCGGAAATTCCTTGACAGATTCTTCAA
AATGGAAAACATTCCTATAGTTTATTAATTGTCTTCTGGGATTCCTTCAG
>TRINITY_DN132725_c0_g1_i1 len=210 path=[188:0-209] [-1, 188, -2]
TTCTGAAGTGGCCAACAATGAGTCTACGTAGTTTATGGGTAGTGCCTTACGGGGCTTAGT
ACGGAAGAGTACTCCATGCTTTGGTACGCGCACCACAACGGGTGCTCTTCAAGATCATTC
GCGCTGTTTGAGACGTTGCGAGTTCTTGTAAACCAGGAAAGTTGACGGGTGGGGTAGGGT
GTTTAACGGAGCTTTTGCTGCGATATCGCG
>TRINITY_DN132745_c0_g1_i1 len=280 path=[258:0-221 457:222-279] [-1, 258, 457, -2]
TCCTCCCTCATATTCTGAAACATCATTTGAACATTCCACTGTTGCGTCCTGGACTCTGTC
AACATAAGCAAGTATGGATGATTTCATAGAAATCTGAACCTCAAGACGCTGATGACATTT
CCATAAAATCACGAATATTCAACACTCAATTCCGAAACAAGGATTTCAATGAATCAAGAG
TTCATGGTTTTCCTCAGTTGAATCTCTTTAACTGAATCGTCTAGTTACCGGCTTGATCCG
GGTTCCCGCAGTAGTATCTTCATGCATTGCCCACTTAAGG
>TRINITY_DN132775_c0_g1_i1 len=220 path=[1:0-219] [-1, 1, -2]
ACATGATCAACTACTTGCGGGGTTAAAACAAGTGTACCGACATCACCACGGCCAAGATGG
CCACCGCCTTCTTGGCCCACAACCATAACAGCATCTGCGCCTAATTCCTCCGCCTTTTCA
GCCTGTCGTCTTGCTGCAACGAGCACAAGTTTTTTTATTGGATGGTCACCTATCATGTCC
AAAACACCTTTAGGATTACCACCTGTAACCGAAATAGCTG
>TRINITY_DN132728_c0_g1_i1 len=239 path=[217:0-238] [-1, 217, -2]
AACCAATGAATCGAAATCAGTTTTCGGAGTTACAGAGACAGAATTTTTGGGACACACGAT
TGGAATATCCGGTATAAGACCAACGCAAGAGAAAGTACAAGCTATTTTGAGTCTGCGACC
TCCAAGGAATCTAACCGAGCTGAAATCATTGCTAGGAATGATCACTTTTGTTGGAAAATT
CATTCCGAATTTGTCAACCTTAACCTATCACATGAGAGGATTATTAGTGAAAGATGAAG
>TRINITY_DN132740_c0_g1_i1 len=230 path=[208:0-46 439:47-70 256:71-229] [-1, 208, 439, 256, -2]
CAGCAACGGCATCACCGCGGGCACGCCGCGCTTGTCAGTGGAATCGAACACGTCGCCGTT
CACCAGGCTGCCGGTGTACTCGACCTTGATCTCATCGCCCTTCTGCGGATGCAGGCCGTC
GGCTGGGCCGGACGTGATGACCTTGTAGGCGAGACCGGAGGGCAGGACCACTACGCCCGG
CTCCTTGGCCACCTTGGCGATGTAGCTCTTGGCCTCGGCGTCGGCCTTGG
>TRINITY_DN132723_c0_g1_i1 len=203 path=[1:0-184 163:185-202] [-1, 1, 163, -2]
GGACACTTCATCTCCGAGCACTACATGTTCGCCAAGGGATTTGAAACGTACTCCTACTAC
GGCCCTCTGAACTGGATTACCTTCAACGTTGGGTATCACAACGAACATCACGACTTCCCG
GCCGTCCCCGGCCGGTACCTCCCGGAGGTGAAACGGATCGCTCCGGAGTTCTACGATACC
ATCCCGCAGCACACCAGCTGGAC
>TRINITY_DN132779_c0_g1_i1 len=208 path=[186:0-207] [-1, 186, -2]
AGGTTACTGAACACTCCAACATCTTCCTTCCTTCTACCACCAATCTTTTTGTTGAACATT
ACAGTTATCCCATTTTTTTGTTATAAAATAATATCTCAATAAAATCTTCATAAAGATTTG
CCTTGATAATATTTTGCAAACCTAAATTAGGACTCATCATCTAATCTGAAACAGACTGTC
CCAGAAAATACAGAATATAAGAATATGA
>TRINITY_DN132721_c0_g1_i1 len=297 path=[1:0-296] [-1, 1, -2]
AGTTGACGTTAAAACTGGGATTTTTTTGTCAGAGATTTTTCTTTCTTTGAATCAATGGCT
GTTCTTTCGAGTTATACTGATATTGGAAACAGTGGCAAGATCACTTAGGTTCATCAGCAT
CACCGCGTTCGGCCAAATGGCATTCGACCAAATGGCGTTCAGCCAAATGACCCGCAACCA
TCTATAACAGCGACCGTTCACTTGTTGCAACATATTTGCTTTGCAACAAGTGAACGGCCG
CTGTTGTAGATGGCTTCCTGTGAAAATATAGCGACTGGCCTTTGGTTTTTCAGCTAT
>TRINITY_DN132746_c0_g1_i1 len=306 path=[284:0-305] [-1, 284, -2]
TGTTGCTGAGAATTTCAGGAGTTTTAAATAGGTTTCAGGGGCATTCCATTGGGCTTCAAG
AGTGTTAAAGTGGGGTTTCGGTGCGTTCTAGGGGATTTTAAGGGGATTCGGGGGTGTTCC
AGGGGGTTTAAGGAAGTTTCAGGGATTTTAAGGGGCGTTTAGTGGATGTCAGGGGTGGTT
TAGTTTTCTAGAGGGGTCTCAGGGATGTTTCAGAGGTTTTCAAAGGGTTGGAAGCGTGTT
ACAGGGCACAATAAAGGGTTTCTGGGATGTAACAGGTAATTTGAAGGAGTTTGAGGGGTG
TTCCAG
>TRINITY_DN132773_c0_g1_i1 len=205 path=[1:0-204] [-1, 1, -2]
TGATGAACCCGGCGTCGTCGACGCCATCCTCGATGTCATCTCCGCCGGCACCCCCGTCGT
CGTCGCTTCCCAATGCATGCAAGCTGATGTCCAACTGGGTCAATACCAGTCAAGTCATGC
CCTCACGGAGGGCGGAGCTGTCAGCGCCCATGACATGACTCTCGAGGCTCTCTATGCCAA
GCTAGTCTTTCTGCTCTCTCAAGGG
>TRINITY_DN132750_c0_g1_i1 len=295 path=[1:0-294] [-1, 1, -2]
GAAGCTTTTGCGTTATAAGTCTAAGTCTGGAGTACTTACGATATTGGAACTGCTGTCTGC
GTTCTATGATCGGTTCTGGAGCTATCATGATAGATTCTGTTAATATTTTAAATTTTCCTG
TGTTCTGAACGAAATGAGCTCAAGTTGTTGCCAGCAGTTTGAATTTTCAGCATGCCACAT
CCTAAGTTCAGCCGTTATAATTGAAAAAAAAAAACAAAAATAAAAAATGAGAAGATGCAT
CTAGATTCACCTTGGAAATTTTTCAGGTTTCCGTCAGGAATAGATGCAGGAATTT
>TRINITY_DN132735_c0_g1_i1 len=226 path=[204:0-225] [-1, 204, -2]
TCCCCCCTTCCCGGATCCAATAGGCAACCCGGCCAATGCCCCGGCCAGCACCGTTTTCAG
CTTTTGCAGATAACTCTGGAGCACTGCATTCCGAGTCTTTAGACCATTCGTTTCGTTCTC
CAACTTTTGAATGCCATTGTCCATATTCTCGACGTGCTTCTCCAGGACGGAATTCTGCTG
CTCGTAGTCAATGTTCGATTTTCGAAGCATCCTCAGCTCCGAATCG
>TRINITY_DN132701_c0_g1_i1 len=205 path=[183:0-204] [-1, 183, -2]
AGGGGTTTCAGAGGCAATCCGTATATGTTTCAGGAGGTTCTTGGGGACCCATGAGTGTTC
CAAGGATTTCCAGGAGTGTTCAAGGGACTTTTTAAAACGTTCCAGGGTGTTTCAAGGAGT
TTCAGGAGCGTTCTAGGAGTTTCCAACCGGTTTCATGGGCTTTCTGGGGTGTTCCCAGGT
GTTTTAGATGGTTTCAAGGGCGTTA
>TRINITY_DN132726_c0_g1_i1 len=246 path=[224:0-245] [-1, 224, -2]
GAACACCGCAGACAACCTCGAACCGATACTCCAATGCTTTAGCTCCCTCGAGTTCATCTT
CAAACTGATCATCCAAAGCCGGAAACTTTTCGCTCACGCCTCCGGTGGCCAATACGAGGA
TAAGTTCAAGCACGATCTCTTCGCCGTGTTTACTTCCCTCAATGGGATGCTTCTAGTCGC
CAGCCATTCGCAGATCCTTCCGACCCAGGAGGCTCTCCTCAGCTCAATCGGCGTAGTCTT
CGAACA
>TRINITY_DN132715_c0_g1_i1 len=216 path=[1:0-215] [-1, 1, -2]
ATAAGTGAAAAGTGAGCTTTAGATAGCGAGGAGTGAGAGAATAATGAAGGGTGTAAAGTG
AAGAATTGTGGAATGTGAGTAGTAGAAATGAGCAGTGATTACTTAGTATTGAGCAGTGAA
TATTGAGGAGTGAGATGTAAGCAAATGGAGTGAGGAATGAACAATTCAGAGTGAATTGTG
AGAAGTGAGTACACAGGCATGAGCAGTCATCAGTGA
>TRINITY_DN132778_c0_g1_i1 len=288 path=[266:0-287] [-1, 266, -2]
ACGGGAGGAGGCAAGAAAAGTCTTAATACAGGAGAAAACAGGGAAACACAAATAAGTACA
GAAGAAAACAGGGAAACACAGATGAGAAAAGGAGAATCCAGTAGAAGAAGAACCTTGAGA
AGAATGCACAGGGAGAGGCAAGATAAGACAGGACAATACAAGAGAAGACAAGAGAACACA
GATGCGCACAGAGACGACAGGAAAGTACATGAGATAACAGAATAAGACCGACTTAAAAAG
TCAGGAGAACACCGATGAAAACAGAAAAAGACAGGGGATTTCGAATGA
>TRINITY_DN132712_c0_g1_i1 len=259 path=[1:0-258] [-1, 1, -2]
GGCAACGCTGCTTTAAGATTCTGCGATCGAGTCAAACGGATAGCGAAACAGATGTGGCGA
GCGTTAGAGAATTCATTTGCCAAAAAATCGGTAGCGACGCAAAAATCTGGTACGGAACCA
AGTCGGGTGTTTAAAGATGAACGAAGAAGACTCCATGCGGAATCGTCTGGTGTGGTACGA
TGACCTGACAGCCACAGGTCTTCTTTCTGGCTCAGCGTTCCAACTAATACTTTGTCTGCT
TTTTTCAACATAGTGTTTC
>TRINITY_DN132760_c0_g1_i1 len=224 path=[202:0-223] [-1, 202, -2]
ACGCTGCTTGATCCGTTGCTCCCGCTCCCGTTTCTCCTTGGCCTTCTGAGCCATTTCCGG
CGACATCCCCGGAGGCAGCAGAGGCTTCTGGGCGAACAATTTTCCTTTGCTCTCGTACAA
GGGAACTTCCTCCTGGGGAACGTAACCGTCGCGTACCCGTCTGGGCTTGCGCCAGGTCCC
ATCCGGGCGCTGCGTCGACGGGATGAACTTCCCTTGGCTATCGG
>TRINITY_DN132767_c0_g1_i1 len=213 path=[191:0-212] [-1, 191, -2]
TAACTCTGAGTTGAAAATGTCTGTTTCCATCTCAGATGATGGAGTTATTTGATAGTAGAG
TGTTCGGAGCGAATCCAATTTTTTTCGAATATTGTTGATTTTTTTATAAGATGTCAAAGT
TTTCGTTCAATATCTCAAAATCAAGTTTTGGTCACTTACACCCTTCTGCTTTTGACCCCC
TCAATTAAGGTTTTCTGGTGATTTTATTACCAG
>TRINITY_DN132794_c0_g1_i1 len=209 path=[1:0-208] [-1, 1, -2]
TCTTCCTGCGTTTTGCCCGAAGAAATTTTCACGGGATTTCTTCCATGATTAATAATAAGT
TTCTCTCAATATATATCGCAGGTGTTTTCACAGAATTTTTTCTCGAGATTCCTCTTGAAG
ATTTTCTGCGATTCCCTCCAGAGTTCTCCATGTGACTTCTCCAGTAGAGCTTCCCGAGAT
TTCTTCCAAAGTTGTGTGGGGACCCAGAG
>TRINITY_DN132705_c0_g1_i1 len=234 path=[212:0-233] [-1, 212, -2]
GCGCAGGTAAGCGACCCTAGAAATTTGTGTCATGACATATTTCATCTGGTCGGAATTAAG
TTAACATATCCGGTCGGTAAATCACAAGCTAACATTTCTTTCCCCTTCACCGCCAGCATG
CTGCCTCCACTGCACCACCTGTCAAAAGACTGCCGACTGGGACGAATGTGTCGCCAAAAC
AAGTCCGTCGAATGCACCATTGAGGAGGTGAACAATTTTCACCACGATTGTCTT
>TRINITY_DN132783_c0_g1_i1 len=238 path=[1:0-237] [-1, 1, -2]
GAGACAACTAGTGCCAAACATTCGAATTCAATAATTCAATTTTCTTGCATGCAAATTCAT
ACCTAACCATAGCGTTAATCGAATTGCTTTGTCTTCCATCAATTGCATCAAACCATTCGT
TTTAAAACATTGTTCCCCATAAAAGTGCATTCAAGCTGCAAAATCAATGCATGTTTGCGC
ATTCTGATTCCCAGCCATCAGCCCCGCCCCACGCACCCTGAACGAGCACCGTGCGGTG
>TRINITY_DN132759_c0_g1_i1 len=204 path=[182:0-203] [-1, 182, -2]
GTGAGGTAGTGATGGGAGGGTGGGAGGTAGGGATGTGAGGTATATATGTGAGGGTGGGGA
AGAGAGTGGATATGAGGTGTGGGAGATATGTATGTGTTAGGAGGATGTATGAGTGTGAGG
AGAAGTTTATATGAGGGCTGTGATAGAGAAATGGAGAGGGGGAGGCAGAGGTTCAAGTGT
GTGTGGAGAGGTCGAGAGGCAGAG
>TRINITY_DN132732_c0_g1_i1 len=205 path=[183:0-204] [-1, 183, -2]
GGACGATTTTACTGGTAGAAGTTAACGGGTGTGAAGGGGCAGTAGTACTTGAAGATGCCT
AATATAAAAATAAATAAAACTAACATATCAAGTGACAGAGGTTAATTTTGTCCCCCAAAG
AATACAAGCTATCATAAGAAAACAAAAAAAAATTGATTCGGAACTGCAAAAGTCGGATTT
CTATGGAATCATCAGACATATCACA
>TRINITY_DN132784_c0_g1_i1 len=221 path=[1:0-220] [-1, 1, -2]
GTGGGGAAGCTGCGATTAGTCACGGCCTTCACTCAGGTCTAGGTCGGAGCGCCGAGCGCT
TCTGCGAGAGCATGTGGTTCGTTGCGAGCTGCGCCCGCGTTGGAATGCCCCACTAGGGCT
CTTAGGCGGCCGAAAGCACCGCTGCCGGAACCAGACGTTGGCGAAGGTTGGCGGGTGGGT
CCATTGACCCTCAAAAGCACCTCGTTCGGAGCTTAGCGGAT
>TRINITY_DN132786_c0_g1_i1 len=261 path=[1:0-260] [-1, 1, -2]
CGCTGCGATTGGCGAACTTTATCAGTGCGTTCCTTCAGATTTCCGATCCCCTGGAGGTGT
ATTCTGGGAAAAGGGTTGCGGATAAGCCGTTGACCGAGGATCAAATGATGGGCGAGACGT
TGTCGCTGGTGATGGGCAACTCGAGGATTTGGACGGCGGCGACTTATTGGGATAGGAAAA
AGTTCACCAATAGGACGTTGTTTGCTCCGTATGCGTACAAGACGCAAAAGAACTCCAGAA
AGTTTAAGCTAGAGGACGTGG
>TRINITY_DN132738_c0_g1_i1 len=230 path=[1:0-229] [-1, 1, -2]
GCCGCGCGCATGGCCCCCACCACCTCCACGCCGAACCGGGCGCGGGCGAGGAGATCGCCG
CCATAGCCGTCGTCGCGACGGTTGGTCTCGCCCCAGAAGAAGCTGTCGATGAGGTAGCCA
TGGGCGCCGTGGATCTCCACGCCATCGAAGCCGAGCGCCTTGGCTGAAGCGGCGGCCTTG
GCGTAGGCCTCGATCACCTCGGCGATATCGGTCTCGGTCATCGGCTTGGT
>TRINITY_DN132710_c0_g1_i1 len=231 path=[1:0-230] [-1, 1, -2]
GATATTCTACCGGCAAGCTGGCGATTGTTGACGTTATTTCAAATAGACTGTGAATATTCA
GTCAAAAACCTTGAGATTTGTTCTGTCGTTTATTTTTTAAATTGTTTAAAGTGTTTTAAT
TTGAGTGCATCCCTTCTATGGTTATAGTACTTTGAAGGTGTGTGGGGCAGAGACCTTTTG
CAAGTGTAAATATACAACTCGATACGGGCTCGAGGATTCCATAGACAATGC
>TRINITY_DN132734_c0_g1_i1 len=205 path=[1:0-204] [-1, 1, -2]
TGGTCATATGGACCACAGAAGTTATCCATTTATTTTGCTAGAAATTCAGCGTGGAACTAA
TTGATAAAATCTGCGTGAAACTTCTTTTTCTTATATTGTGGTAGGAATGGTTCAAGGTTC
AACTGAAGAACTCCATAATTAATTTTGTTTCTCTGGTAAAAACTGCCAACAATTCTGAAG
GTGTGATGGTTGCTAATAGCTCATG
>TRINITY_DN132737_c0_g1_i1 len=229 path=[207:0-228] [-1, 207, -2]
TGAAACAAATTTATAAATCAGCCAGTTTTTGGGGTTTCAACACTACTAACGCTATTAACC
AAGGATTTATTGCATAGTACGGGAGTGAATCTTCGTCACGGAAAGTGTTGCTCGTTTGAT
TGCTGAACACTAGCGAATCTGGTGGTCATAGGTGGCAACTTAGGGGGGAGGTCAAGCATG
GTTTTGCCCCCCTCCCAATATTTGACGATTTTTCGATTTTCTCATACAA
>TRINITY_DN132768_c0_g1_i1 len=216 path=[1:0-215] [-1, 1, -2]
ATGGGGAGGGGGTCACAAGCGTTTATAGGAGCTGTTGCCGCTGATAAAATGTTTTTAAAG
TCATGTCGAATGAATGCATACCCCAGAAAGTCTTGAATCACGTTTTCGCAGTTCATTAGT
GTGTTTGTGGGTGCTGTGTGTATGTGTAGGTAGGTAAGCATGCTCAAGAAAGATGTCGGG
CGAAAAGTTCTCGGTTTCTTTTTTCCAAGTGGCGGG
>TRINITY_DN132704_c0_g1_i1 len=239 path=[1:0-238] [-1, 1, -2]
GGCAGCGCAACTGTCTACGTTGTTTAGGGATCATCCACAAATGACGTAGCATTTTTTGTG
GGTTTTCAACATCCCTTCCTTCCTGAAATGCAACGCCATTAAAGGACAGTCCCTTAGTGG
ATCTCTTTATTCTATTTTTTCAAGAGTATTATTATTATCTTTTTTGTTACTTTCTTCGGA
TTAATCCACAATTATTATATTTTTGTCCAAATTTATTGTCCAAATCTGATTGATAATAC
>TRINITY_DN132724_c0_g1_i1 len=244 path=[222:0-119 467:120-143 343:144-243] [-1, 222, 467, 343, -2]
GGATTCTATCAGAAATTGTGGAGGTTTTTTATAACTTTGTTCTGCGATCGCCGCACGAGA
TTCTCGAAGATTCCTTGGAAATTTCTCCTGAAGTTGTTAGTTAGAATATCCTAGGTTGGA
ATTTCCCCCAGAATTCCTACAGATGTTACACGAGAACTCCTCTGAGAGCTCTCCAGGAGT
TTCTCCATGGGTTTTCCAGATGCTCCCAGAGAATTTCTCCAGGTATTCCCTAGTAATTCG
CCCA
>TRINITY_DN132781_c0_g1_i1 len=217 path=[195:0-85 437:86-109 282:110-216] [-1, 195, 437, 282, -2]
GTCATGGTGACGATGACGGCTGTGGGCAGGCCGAGTGCCAGGGTTTCGGCGAGCAGCAGG
AGGGATCGACGCAGTGCCGTCGAGTCGGCGACGACGAGAACGCCGTCGGGGGCAGGGATG
CCCTTCATTGTGCCTTCGAGGGCGTGGACGACGACTTCCTCATCGGGGGAGATGGGGGCC
AGGGAGTAGGTACCGGGAAGGTCCTCGATGCCGTATT
>TRINITY_DN132765_c0_g1_i1 len=201 path=[1:0-140 423:141-164 143:165-178 355:179-200] [-1, 1, 423, 143, 355, -2]
GTGCACATTTGATAATTTTACTTAACCTCAGGCTTTACGTAATTTTAATCATATCGCATC
GGTTGGGTTATTAGTCGAACTACAACAACATTCATGTTCATTTTTTTTGTGTTTTGTGCA
TAAAATGCATAGTATATAAGATTTTCTTCAGCAGATCAATTGCGGATGATTCTATTGAAG
AGTCCCAAATGGAATTGGAAT
>TRINITY_DN132702_c0_g1_i1 len=229 path=[207:0-228] [-1, 207, -2]
GTTTGTGCTCCCTCAGAGGGAAAAAAATTCCATTCCCCCAAATCGTGACACATTTTTCAT
CGTGCTTTTCCTCATTTCGTGCGCGCGGTGCGGTGCGTTTGCGGAAGTTCTACCTTGGAA
CCGGATTTTGCATTGCATAGTCAGTGAGCGATGGTTTGACGTTTCGAAAACCGGACGGTA
ACCTTCGCGAATCGTACGGAAGAAGGACATCGGTCACGGTTTGTGGAGC
>TRINITY_DN132797_c0_g1_i1 len=242 path=[1:0-241] [-1, 1, -2]
TGCGAATAAAGCTCACACGTACAGCTTACGCTCAGAGTGATGGTGTTTAATGATGAGAAT
CATTCCATCCATAATCCATAATCCATTGAGATCCAGCCCAACAAAAATAATCACAAAACA
ACCTGGAAAATTTCCCAAAGTTTTCCTGATCCAAAACGTTGTAATTTCTTCCACGATATT
TCTTATTTTGTCGGAAATTGGTCCAAGTAAAAGCGGATTGAATGATATGATTAATAGGGA
AG
>TRINITY_DN132707_c0_g1_i1 len=264 path=[405:0-62 204:63-263] [-1, 405, 204, -2]
GTGGTGGATGCGACCCTACATTTCAGAATCGGCGCAAAGCGCTAGGTGAACAATAAACAT
ATAAAACAAAAGCTCAGCATAAGCGCGATCAGGCCACCGGACGATGACCACCGAGGAGTG
AGCGCGATTATGCTGAGATAGCAAAAAAGGGTCACGTCCGTCACCGAGAATGAGGCCTCG
GTAGTTTAAGTTTGAATATGAATAAGTGAATTGGAAGGTAACTCTCATGTGGAACAGTTG
TTGTGGTGCACCAGTCAACAGACG
>TRINITY_DN132707_c0_g2_i1 len=225 path=[203:0-23 204:24-224] [-1, 203, 204, -2]
TGCTAGGTGAACAATAAACATATAAAACAAAAGCTCAGCATAAGCGCGATCAGGCCACCG
GACGATGACCACCGAGGAGTGAGCGCGATTATGCTGAGATAGCAAAAAAGGGTCACGTCC
GTCACCGAGAATGAGGCCTCGGTAGTTTAAGTTTGAATATGAATAAGTGAATTGGAAGGT
AACTCTCATGTGGAACAGTTGTTGTGGTGCACCAGTCAACAGACG
>TRINITY_DN132749_c0_g1_i1 len=240 path=[1:0-239] [-1, 1, -2]
GCAGTAGTAGGGGAAGACGGGGTAAGACGGCCACCCTAAGCCATAAAAATCATAACCTAA
CACTGACAATGAATTACACTAGTTTCAACACAGCATATCATTTTTCGAAGTGTTGGGCAT
GCAAGAAAATTATTTTTCGATTTGTTCTGTTGAAACTTTTATAATTTTGAGCTATTTGAA
AATTTGATTAAAAAGCACTTTATTTTTTGACGACGGGGTAAGACGGCCCACCAGCGGGGC
>TRINITY_DN133533_c0_g1_i1 len=234 path=[212:0-233] [-1, 212, -2]
AACTCAGCCAATTTTGAACCAATTGACACCATTTTTGGAACGCTGTGAGAAACGTATAGT
ACCTATCTGGGCGCGTTCAAGCCAATTGGCTTGGAATTGACTGAGTTATAACGAAAAAGT
GCCTAAAATACCAGCCTCTTCCCAAGTGGCTCGCTACCCTACCTTTGTTCTATTTTCTGC
TCGCGCAACTGCAACCAGTGTGTTTATTTTGTTCAAACTCCCCATGTCAAAGGT
>TRINITY_DN133554_c0_g1_i1 len=203 path=[181:0-202] [-1, 181, -2]
ACGGGATCATTCGCAAAGATGATATGCAATTAAATTATTTCAAAAACTGTCAAATTCTAC
AGTGTTGCGAGTGCTTGTCAAGGGATTTGATTTTTTTCAGTGTATGTTTAATTATTTGAA
ACGCTCCTATATGAAAAAAAAAACTTGGGATTTCACCAAGGATCAAGTTTTTGTGATGCA
TTTAAGTTCTACAATGTATGACA
>TRINITY_DN133593_c0_g1_i1 len=204 path=[1:0-35 14:36-43 22:44-59 38:60-60 39:61-133 112:134-203] [-1, 1, 14, 22, 38, 39, 112, -2]
TTCACCTCCTTGGTTAGATATATTCCTAAGTATTTAATTTTTTTTGCAGCTAACGTAAAG
GGTGTTGAGTTATTGATTTGATTCTCAGCTTGGTCCTTGTTGGTGTATAGCAGAGCTACT
GATTTGTGTACATTAATCTTCTATTTGGAAACTTTGCTGAATTCTTTGTTCAGTTCTCAG
AGCTTTCTGGAGAAGTCTTTGGGG
>TRINITY_DN133559_c0_g1_i1 len=205 path=[183:0-204] [-1, 183, -2]
GGGGAGAAAACAAAAAGAATAGAGCGCTTCCGGCGATGACGAAGACGAAGAAGTTGGGGA
AGCCAAAGATGGTTGGATTCCGCGGGGCTTCGGGACCCGAGAGATTAGGAACAGGATTTC
TGGTGCGCCTCCGGGTAAGGAGGAAAGAAAACTTCTAGGAAAGTGGGAAACCTTGTAGGA
GCGAAAAGATTTGCGAAAATGCGTG
>TRINITY_DN133531_c0_g1_i1 len=237 path=[215:0-236] [-1, 215, -2]
GTTGAGGACATTCGCTTTTCGATATACCGTTGATGGAAATATAGTTGGGTGTGATTACGT
GATCTTGCTTACTTCGAACTGATTGAATTGTTAAAGCAGTTAAGACATTACGAGAGCCTT
CTGAATCTACCCTTCGCGAAAATAGAGACTGGTATTCCAGAAGCTATCCGCCGTCAAACG
GCATAGTAAGCAATTTGGATAATATATCAGTGATATATTTTCAACGACATTGCAGAT
>TRINITY_DN133506_c0_g1_i1 len=222 path=[282:0-51 311:52-52 312:53-221] [-1, 282, 311, 312, -2]
GGCGTTCGGGGTAATGGCGTTCGGGGTAATGGCATTCGGGGTAATGGGGTAGAGTTTCTT
TTACAGAAATAGTGTTAACCTCACTAAGTTGTTTGGTGGCCAAACTAAACCTATCCATCG
GAGATTTATCCTTTTTCTCTTCAAAAGCTGATCTTTCGAGTTGTAGGCCGAACGGTCATT
AGATCGAATCGATTAGAGAACAGCCCTCGGCAAATCAACATG
>TRINITY_DN133506_c0_g2_i1 len=249 path=[601:0-78 311:79-79 312:80-248] [-1, 601, 311, 312, -2]
AGTTGTTTTGTTTTTCTTGAAATAATGGTCTATTCGGGGTTATGGCTTCCAGGTCTTGGC
ATTCGGGGTAATGGGGTAGAGTTTCTTTTACAGAAATAGTGTTAACCTCACTAAGTTGTT
TGGTGGCCAAACTAAACCTATCCATCGGAGATTTATCCTTTTTCTCTTCAAAAGCTGATC
TTTCGAGTTGTAGGCCGAACGGTCATTAGATCGAATCGATTAGAGAACAGCCCTCGGCAA
ATCAACATG
>TRINITY_DN133516_c0_g1_i1 len=202 path=[1:0-201] [-1, 1, -2]
GTCAGTGCAGAAGGGCGGCGGATTCCACGTGCCGGTGTGATAAAGCATCCAGTCGCACCA
CACCTTAATTGCGGGAAGTATCGCCTTGGCGTCCTCCTGCAGCACCAATTTCTGTCGGAC
TTGGCAGTTGCTGTGGCTGCTGCTGCTGCCGCTGTTTGATGACCCCACCTGAGCCGTCGT
CTTCGTCGATGTTGCCGTTGTT
>TRINITY_DN133568_c0_g1_i1 len=262 path=[1:0-261] [-1, 1, -2]
CAACGTTTCTGAAACCGGTGTAAATAAGAAGAAGTTAAAATTCCCAAACAAAATTCTAAA
ACCATAAACTTCAATAAAACCTTCGGAAGCTAACCTGAAACCCCTTGAAACATCCTAAAA
CCGTCATAAATACCCTGAAACCCCCTGAAATCTTTAAAAACTTCTCATAAACCCCCTGAA
ATCCCCTGACACTAACTGAATCTTCCTGAAAACCTTGTATCATCACTCAAACTCCTTGAA
TTCTACAGTAAACATTGCTGTG
>TRINITY_DN133544_c0_g1_i1 len=242 path=[1:0-241] [-1, 1, -2]
AGCAATGAATTATTGCTCCATCTATCCTGTGTTCTAGAACCAACGTATAATACATGATAG
TATATCTTCTGGCGCTTCTAAACGAGATGCCCAAAGCTGATTGAAATGTTTCACATATAC
ATTAATACAAAAGCTTTTAAGGAAGCTTCTATACATTTTCCCTCCTGAAGATTCTAGGAT
ACTCTAACACAATCTTTATTCTCAAAGAAAAATAAAATATCACAATTATCGAAATCATAA
GG
>TRINITY_DN133500_c0_g1_i1 len=218 path=[1:0-217] [-1, 1, -2]
CTGATGCAGTAGTTGATGGTTTTCCTAATTGCTACGAGGTGTAGTGGAAGGAGCCCACTT
TCTGAGAGTATGCTTTCTATGGGACTGGAGTGGAATGCTCCTGTGGCAAAGCGTATTCCT
TGGTGGTACAATGGTTCAAGCCGATGAATATTTTGTCTGTTTGTGCAGGTTATAACAGGG
CCTCCATATAATAGTTTGGGTAGAATGATCATTTGTAG
>TRINITY_DN133514_c0_g1_i1 len=211 path=[1:0-210] [-1, 1, -2]
GGAAGTTTATGAGTTAATGAGTGAGTGAGTGGAAGAAAATGAGTGAGCTAGACAATTGGT
GAATGGGCGAGTTTGTGAAGTAGTGAGTTTGAAAGCTAGTGAGTAATTAAGTTGGTAAGT
TAGTGGGCTTCGTGGCCGTGTACCTAGAGGCGGTAGTCATCTAGACGTTTCGTAAGCCTC
GGAGTGTGGGTTCGATTCCCGCTCCAGTCGG
>TRINITY_DN133577_c0_g1_i1 len=236 path=[214:0-235] [-1, 214, -2]
GTTATCTTTCTAACAAGCTTTCATTCAGCTTAGCGCAACAAAGAGACAATCGATTGCCCT
TATCCATTTGAACGAGAATTTCGATCTCATCTCACCGCACCACCCATTCACAACATAACA
GTACCTACCTATACCAACCGCTTCTTGGGGCCAAGATCTGGACCGAGATGCATACACACA
TCGATTGTTGTTACATTAATCTCCTCTCCGGGATCAGCATTGTTAAATAACCAAAC
>TRINITY_DN133558_c0_g1_i1 len=250 path=[228:0-249] [-1, 228, -2]
GTTCCTTCAGAAACTTATAAGGGCATTATTCTCAGCGATTCTTGTGGGGGTTTTGTAAGG
ATCGCTACTAGCAAGATACATCCAGCAATTTGTACAAGAAAATCATTGAAAGATTTCTCC
AGGGATTCTTTCAGGTATCCTTACAGAAATTCTACTTGGGATTTCTTCAGGTATGGAAGG
ATACTTCAAGGGATCACGTAAGGGCTGACAAAATAGAACCAACATTACTTTGATCTAGTT
GTTATTTGAG
>TRINITY_DN133591_c0_g1_i1 len=251 path=[1:0-250] [-1, 1, -2]
CTTATAACTAAGAGAATCCGAAGAAATGAAAGAACCAGATTCCCCAGGGAACAGGAGAAT
CGAGAGATCCAGTTTGACTATGAGAACTATCAGAACCAGGAGATAGGAGAACCAGAAGAA
CCAGGTATCTAGAATATCCAGGACAGCCTAAAACAATAGAAGAACCAGGAGAAACATTAG
AACTGTGAGAACTAGGAAGCCCTGCAGAAACAAAAGATCTAGTAACAGTAGCAGAACTAA
CAGAACTGGAG
>TRINITY_DN133540_c0_g1_i1 len=268 path=[246:0-100 324:101-267] [-1, 246, 324, -2]
AATGGCTTTGAATTGGTTTTAGATTGACCGTTAATTGTCCTTATAATGGCTTAGGATTGG
TGTTAGAATGGCTTTGGACTGATTTCAGACTTTGGATTGGCCTTAGGATGGTTTTGGATG
GGCCTTAGATTTTCTTTGGATTGCTTTACGATTGATTTAGACTTAAGCAGATTCTTATAA
TGGCTTTGAATTGGTCCTAGAATTGCTTTGAAGTGACTTTAGATAGACCTTGGATTGGCC
TTATAGTGGCTTTGGATTGGCCTTAGAA
>TRINITY_DN133540_c0_g2_i1 len=204 path=[491:0-36 324:37-203] [-1, 491, 324, -2]
AGAATGGCTTTGGTCTGATTTCAGACTTTGGATTGGCCTTAGGATGGTTTTGGATGGGCC
TTAGATTTTCTTTGGATTGCTTTACGATTGATTTAGACTTAAGCAGATTCTTATAATGGC
TTTGAATTGGTCCTAGAATTGCTTTGAAGTGACTTTAGATAGACCTTGGATTGGCCTTAT
AGTGGCTTTGGATTGGCCTTAGAA
>TRINITY_DN133519_c0_g1_i1 len=220 path=[1:0-219] [-1, 1, -2]
GTGGCATTTTTTCTGGGATTCTTGTGGTTGTGCCTTCTGAGATTCAGAAGTTCGTTCGAG
GGACCCTCCAGGAGTTTCGTTTGGGATTAATGTTTTTGAGAACTTTTCCTTCTGGGCTTC
CTCGAGGTGTTTTCCTATGGATCCTTCTGAAACTCTCTCAGATGTTTCTAATAGAAATTT
CCGCTAAAGTTCCTTATGTGATAATATTTCAACAGAAACT
>TRINITY_DN133526_c0_g1_i1 len=209 path=[187:0-208] [-1, 187, -2]
CAGCGGCATGTCCTCGGGGATGTCGCCCTTGCCGAGCCAGGGCTCCAACAGCGCCTCGGC
GGACTTGCGGTCGAGGGCCTGGGCCTCCTGCACGCCCTTCACGGCGGCCACCGCTTCGGC
GGCGCGGGCGGCGGCCTCGGCGCCGGTCTCGGTGGGGCCTGGCCGCACCTGGATTGTGGC
CGAGGCGGTGAGCTCGCGGGTCCAGCCGG
>TRINITY_DN133576_c0_g1_i1 len=205 path=[183:0-204] [-1, 183, -2]
GGGGCTTTGTTCGTATATCATTGTCGATGTTAGGTAGTGCGCTGTGTAGATGAAGTTGAT
AGCCATGGAAAGACTGCTTAATTGACAGCGTTGAGATGAGTGGATTGGTTTGTAACATTT
GTTCAATTTGCTATTATTAGGTCAAACGCTTAGCTTGATTGATTGTTTATTGCCGTGTCT
GTCTAATCTCTCTCTCTCTCTTCTT
>TRINITY_DN133538_c0_g1_i1 len=232 path=[210:0-231] [-1, 210, -2]
GGTGATTAATTACGAAGTTGGACTTCCTTCCGATGCTGGTGTGATAAAAAAAGAGAATTG
GAATCGGGTAATAGAGCTATTGTTGTTCACATGAAACTGTGATGAAAAAACGCCCAGAGT
TGTATTAGGATAAACTTATTGGACTGAATATTTTTATTATTAAGACAGAGAAATTCGCAT
CCCACTTACTGCAACCGCAATGAATTCGATGACGACCGTTGGCAGAATTAGT
>TRINITY_DN133524_c0_g1_i1 len=230 path=[208:0-229] [-1, 208, -2]
GGGTAATAGACGAAAAGAATGTTGCCAGACTTCGGATGCTGGTATCGGGGGACCGGCAGA
TCAGGGAGCAATATAGGGGAACAAAAGTAGCCGAAAAACGAATCCACTGCAAAAAGAATA
GAGAGCATGACGGAAATGTGATTGCTCGGGCGTAAGAGAGTATGGCACATTCGGAAGTTT
TACGAAACTGTCAATGGTGACGAAACAATGGTTGCTGACAGGTAGAGAGC
>TRINITY_DN133525_c0_g1_i1 len=231 path=[209:0-230] [-1, 209, -2]
GTGAAAGCTCTACGATGTTGATTGATCGGATTAGTTTGAAAGAATGTGATGAAAAAGTGC
AGGTGTGTAGTGAAATGGAGCTGTGAACATGGGAAGAAAATGGCCGACCGGGTAAGTTGT
AGAATTGGGGATGCGTGACTGCCAGTTCAAAAGGTAAGAGGAAGCAGCAGCAGATGTATG
GTTTTACAGGTCGATGGGGTTATAATGATGTATGATAATACAAATAAAAAT
>TRINITY_DN133565_c0_g1_i1 len=263 path=[1:0-262] [-1, 1, -2]
ATCTGATCGCACGCGGCGGCCCCCAGCGCCGACCGCTGGCGGGCGAGGCTCTGTTCCTCG
CTCGAAACCCGTGCGTAGCCGTAGCGCATTTCTTCCACCACCTTTTGCCCCTCCCAAGTA
GCTGATTTGGTTGGGGTAGGGGAGGCGGGAAGAAAGGTAGACCTTTTTGGCCATCCAGTG
TGGCTACGGCGGCTAAGTCAAATAGGCGTGGACGATGCCTACCAATTCCTCGGCGGCCAG
CCGTCGTGGATCATCCTTGTCCG
>TRINITY_DN133501_c0_g1_i1 len=220 path=[198:0-219] [-1, 198, -2]
GTCGGGACCGTTTGGGCCAGTGGCCAGTCGAGTCCGATAGCGAGGTCACCGGAGGAGTAT
CCGGATTCGGGCGGCTCCACAACGGCCGGTTCAACAAGGTAAGTGGAATGTTTTGGAGTC
TTGCTTCGTGGGTGATAGTAGGCCGTGGGGATGTTCTTCATTGATATCGATTAAATTTTT
GCGAGTGGAGATACAATACTCAGCTGGTAGACTTTTCCTA
>TRINITY_DN133583_c0_g1_i1 len=206 path=[184:0-205] [-1, 184, -2]
ATGCACCTTCCTTTCTACGCTAAAAAAATTGAAGCCCGCAAACTATAAATGCACGGATTT
CCTCCGGATAATAATAATCACGGTCGAGCAAGTGACTAGCTAGCTAGGCAGGTAAATTGA
ATTTAAACACAATTTTTCACTCGGAAGAAACAATTTTATGCACTAGTACGCTGCAAGACA
CAAAAAGATTGGACTAGATCGGAAGA
>TRINITY_DN133508_c0_g1_i1 len=223 path=[1:0-222] [-1, 1, -2]
ATCAAGCCGTGGCGCAAATCAAGTCCATGTACAGCGAAGCATCCTGGACTCTCGACTTCC
TAGTGGTTCCGCACGTTACTGGATGTCTGCCGGCTCGGAAGATCGACATTGACCAGTGGC
AGATACCATCGGAGTTGCTGCTGGCGGATCCAAGGTTTAGTGTTCCAGCCAAGGTGGACA
TGCTCATAGGAGCGGAACTGTTTTTTGAGTTGCTGTTAATGGA
>TRINITY_DN133557_c0_g1_i1 len=231 path=[209:0-230] [-1, 209, -2]
GGTTTCAGGATGCTTCAGAAGCGTTTCAGGAGTATTTATGAGAATCAGGCAAGGACCAGG
GAGTCTTAGGGGCGTTTCGAGGGATCTCAGGATGATACAGGGGTGTTGCAGAGTACTTTG
TGAGCATTCTATGGAGTCTTAGAGGGTCTCTGGGCGCCTTAGGGAACTCATGTAATTGCA
GGGGTGTTCAAGGGAATCTCAAAAGGAAACAGCGGGATTTTATGGGACCTC
>TRINITY_DN133505_c0_g1_i1 len=212 path=[1:0-132 111:133-211] [-1, 1, 111, -2]
GATGACTTTTGATGGCATAAATTATTGACTCCATTGCAAAATAAGGGAAATAAAATCTCA
ATTTTAAAACAGTTTTTGTTTTGTTTTCTTAGTAAGTTCAGAAGCTATCAAATTTGATAA
TAAGGTCGCATTATTTAGGCAGAAGAATCCCCTAAGGAATTCTAGGAGAAAACTCCAAAG
GAATTCAAAGAGGGACCTTGAAGGAACTGCAG
>TRINITY_DN133537_c0_g1_i1 len=208 path=[1:0-207] [-1, 1, -2]
AGGCGAGATAGTACGGAGATAGGCAGATAGGAAGACACGAAGGATAAAACAGGAAAAAAA
TAGAGGTAAATGAGTAGAAAAATTGTAAAGTTGAGGAGAAAGAGAAACTCGATAGTATTA
ACAATAGAAAATAGAAAACAGAACGCTTAATAAACAAGATCAAATACAAGACAGAACACA
GAAAACAGTACACTGCAGAGAAAAACAG
>TRINITY_DN133571_c0_g1_i1 len=322 path=[300:0-213 491:214-321] [-1, 300, 491, -2]
TGGACGACGAGCTGAGTAGCTGGAAATTGAGCGGAGTGAGTGGAAGGACCGGGCATTGAG
CAGCGTACATCTCCAGCAAGAATTGTTAACGTGTTGTAAAGGAACACCTTGAGGAGCACA
TACAGGAGGTACGGTGCAGTGTAGCTGGCGTGCGGCTTTGTTGCTGGGATTTGCGGGAAT
AGTTGCAATAGATTGGACTAATAGGCAAATTTACGGCTGCGGAACCCCATACGCCGGTAC
CACGATGCTACCAAAATTTCCATCACCACAAGCGGGACCCCAACACATTTGCTGATCTGC
TGCCGGCCAAAAATAACAGGTG
>TRINITY_DN133551_c0_g1_i1 len=207 path=[185:0-206] [-1, 185, -2]
GGAAACAAACTGGAAATAAACTGGAAATGAACTAGAACTGGACAGGAAATGAATTGAAAG
TGGACTGGAAACAGATTGGAAATGGACTCAAAATGGACTGGAAGCGAACTGGAAATGAAC
TGAAAATAAAATGTTAATGGACTGAAAATGGACTGCAAATTAACTGGAAATGTATTTGAA
GTGGACATTAAATGAAATAGAAATGAA
>TRINITY_DN133562_c0_g1_i1 len=209 path=[187:0-137 397:138-161 326:162-208] [-1, 187, 397, 326, -2]
GGATCAGGTAGCTCTCATGTCGAAGTGGTAACGGCGATGGATGGCGGCCCCCAGCAAGGA
TCCACCGAACATCCCGGCGGCCAACGCACCGAAGACCCACCACGCGGCCCCAAGCAGGTC
CAAGGCTCCCGACAGGATTCTGCCTGTGAGCCACACCGCGACAACCGAGGAGATCACCCC
GCATATCAGGGCGGCCAGCATTGTGGTAG
>TRINITY_DN133522_c0_g1_i1 len=205 path=[183:0-117 278:118-122 283:123-146 307:147-157 318:158-170 331:171-186 347:187-204] [-1, 183, 278, 283, 307, 318, 331, 347, -2]
GGTGGGTTTGTCGAAAAAGCAAAAAAACAGAGCAAATTTCGAATCGCATTTCTAGCCTTA
CATCATCCGGTTGGTTTGTTTGGTTCAGTAGTTGGTTTGTGATGGTGGTGCTGTTGTGGT
GGTTGAATGGGGCACGGCTGACAATCAACCGCGCGAATCATCATCACAGTCAGTGACGTG
GTGGTCGTCGTGGTCGTGTAGTCCG
>TRINITY_DN133522_c0_g2_i1 len=205 path=[183:0-117 278:118-122 283:123-146 425:147-170 331:171-186 347:187-204] [-1, 183, 278, 283, 425, 331, 347, -2]
GGTGGGTTTGTCGAAAAAGCAAAAAAACAGAGCAAATTTCGAATCGCATTTCTAGCCTTA
CATCATCCGGTTGGTTTGTTTGGTTCAGTAGTTGGTTTGTGATGGTGGTGCTGTTGTGGT
GGTTGAATGGGGCACGGCTGACAATCAGCCGCGCGAATCATCATCACAGTCAGTGACGTG
GTGGTCGTCGTGGTCGTGTAGTCCG
>TRINITY_DN133541_c0_g1_i1 len=206 path=[184:0-205] [-1, 184, -2]
GACCAGTGTACGTGAGTCTAGTATAGTTGGGATAGGGTAGGAATCAGGTCAGGTAAACAC
TGTAGGCTAGGGCAGTAAAGTATGTTTCCATGGGACCAGACCAGTCGCAGTCAGTCGGAT
GGCGGAGCGGATGGCTCTGGGAATGAGGGGGCGTGATTGTCGGTGCTGCAAATTGCACAG
CAGCAGCAGCGTGGATACAAGAAGAG
>TRINITY_DN133549_c0_g1_i1 len=244 path=[222:0-100 491:101-124 324:125-243] [-1, 222, 491, 324, -2]
GTGGAGGAGTCCCAGTTGGTGTACAATTGCCCACCCAGCACCGATAGCGTCGAGTGCGTT
AAGCTAATTGGTGATGAGCATTTCCTGTCTTGCGGGACCGACGGATCGCTCTCGGTTTGG
AGTTCGGGTAAGAAGAAACCTATGAACACGGTACAGTTAGCCCACGGGAAAACGGCGAAC
GAAGAGGCAAACTGGATAACGGCCATTACATCCCTGTTGAACACGGATGTCATCGCTTCG
GGGT
>TRINITY_DN133534_c0_g1_i1 len=213 path=[191:0-212] [-1, 191, -2]
TGAGGTGATTCATGGAACCGAAAGTTTTTAAAAATACATTTTGGATCACTGTTCTCGAGT
GAGCTTCAGAAGGATTTCAGAGGAAATGTAATGCATTTCAAGAACGTTTCAGGTAATTTC
AGAAGAGATTCAGTCTTGGAGTTTCCTAAACAAATATTGAACTCATCACTTGACAACACA
TAGTTGCATGAGCCTGTGCAAGCATGTATTTCA
>TRINITY_DN133589_c0_g1_i1 len=225 path=[1:0-224] [-1, 1, -2]
GTCGTGTGTAATACTTTTATTATAATATTTCAACGATGGTTGATAAACCGAGTACTACAT
GATGATTTAACTTGATTCGACACTGCATCTCGACAATTTGCAGTTTGCAGCAGCTGTGTT
CTATGCTCCCGAACTCACTGCACGGAAAAATATATATGCACCGTTAACATACTTTTTTAT
CTGATATTGCTAGGGTACCCGATAGAATTAAGTCCAATACATACA
>TRINITY_DN133536_c0_g1_i1 len=225 path=[203:0-224] [-1, 203, -2]
ACAGAATATAACACATTTGAGCCAACATGTATTACGAGAAAGCTGTAGAATAGACACAAG
CAAGCGCGTGTTTCGATTTGAACTAGTGCTTTCATATTTGTAGTCGAAATGATTTATTTT
TTTTATTAAGAAGAGAGGTGCTGTAAAGATGCTAGGAAAAATATTGAAAACCCAACAATG
TTGAATTATTTTCTCCCAATCCTTCCTAAAAGTTTTGTGCAATCG
>TRINITY_DN133555_c0_g1_i1 len=216 path=[1:0-215] [-1, 1, -2]
GGAAGCAGTCATTTTAAATCAATAAACAAACTAAACTTTGTTCTTTCCTTTTTTTGTCAT
TTTCTTTTTTTATTTATTTTTTCATCATTTTTTCACTAGCACACTAACCAAGCAAGCCAC
AAACACGTCATTACACCACAAAATCCGTTTCCAAACTCCCCGAAGCTCTTCCAGTCCACC
GGCACGGCGCCGACTCGCGTCACGTTCTCTTTTTCT
>TRINITY_DN133579_c0_g1_i1 len=204 path=[182:0-203] [-1, 182, -2]
ATAAAATCTCTGAATTCCTGGAAGAATCACCGTAGGAACTTCTAAAAGTATCCCAGGAAG
ATTGTTTTGAATAATCCCACCAGGAACTTCTGAAGGAATTCCAATAGAAATTGCTAGAGA
ATCCCTAGAAGAGTTTCAAGAAGTTTCATAGTACAGATTTCTAGAAAAATCCTCGGAAGA
ATTGCTACAGAAATATCTGCAGAA
>TRINITY_DN133521_c0_g1_i1 len=232 path=[210:0-231] [-1, 210, -2]
TGTGTTCGGAAAAATCGAAGGTTGCTGCGTTTTTCCTTTGGTTTTCGCGCAAAGGCACCT
GTGTCAGTCAGTGGGCACCGAAGCGAATATCAGCAGAAGGAATTTGATGTGATTTGTGAT
ATTTGAGAAGCCAGCGACATTTACGACTGACGTGGCAGCCTACTGCGCTGCGACGACGAC
GACGACACGACCTGAAGAAGACGTCGCCTACTACGACGACGATAAGTGAGCG
>TRINITY_DN133552_c0_g1_i1 len=242 path=[220:0-241] [-1, 220, -2]
GACTATTGCGAAGAACTACGGGACATTCCGCCGGAAACGCCTACCAGTGCGCCCCCACCG
AAGCCATCGATCTGTACCGAGGATCAGTGCCGGAACTACTGCAAGGCTCCTACGGGTGGG
GGCAGTGGTGGAAGTATCGATGCCACCGACAAGGAGAACCAGATCACGTTTGAGGATCAG
CTGCACAACTATGTGTACATCAAGAACCCGCTCCTCCGAGGTGGAGACAAAATGACCCGG
CA
>TRINITY_DN133566_c0_g1_i1 len=231 path=[209:0-75 262:76-230] [-1, 209, 262, -2]
AAAAAATGCTAGTGATAAATCCCTGCAGCTTAAGAAATAAATTTGCAAGCAATTTTTTTA
CCAAAATAAAACCAAATCTGATTTTTTACATACTTTGAGCAGTACTAAAAGCAAAGTGGC
AACCATTGATCGAATTCGATCCTCCAACCATCGAAGCAAAATGCAAAACGAAAAAAAAAA
TAAACAAACGAAAACGTCACAAACGTCAGAATACGAATTGGCTTGTCTTCG
>TRINITY_DN133581_c0_g1_i1 len=220 path=[198:0-219] [-1, 198, -2]
GTTTAATTGGGTCATCAAGCCCTGTCTAGAGTTTCGGTTTAAAACTCAAAATATGGTCTA
AGAGTACGTATGTATTCATTTTTTTTTGCAAGTTTATAGGTTGTCGATCAAAATATTTAT
ATTTTTGTTTTAATCTTGTGTCCCGCCTTTGGCCTTATTCATTCCGAATTGATTCATTAT
TTTTCAGTTTCAGATTTTTTTTTATTGTTGCGATCAGAAC
>TRINITY_DN133588_c0_g1_i1 len=247 path=[225:0-246] [-1, 225, -2]
TGTTAGTCGGCGCCTTTTCCGCAGGTACCGGCTGCATTGTATAGGCTCTGAGTCAGAAAA
TCAGATAAACATTGTACAATTTCACGCTTTCCGGTCTGACCAGGTAACAACGACTTGTGA
AACGTAAACATTGCTTAAAGCTTCATTTCGTGTCAAGTGCTGTCGTGTCGTCACCTGTGT
TGTCATGAAGTGGCTGTAAGGTATTCAATTGTCGATAAATTGTTAAATTTTGAAAGATAT
CTATTAG
>TRINITY_DN133543_c0_g1_i1 len=217 path=[1:0-216] [-1, 1, -2]
TGCAAAGTCAGCTTGAAAACTTTCCACCAACTTTTTAATTATAGGTGATAAACGACAAAA
GATGATCTGGAATAGCCCTTTGTAGTAGGAATTCAGAATGGAATTCTACTTTTCAGTAGA
TAGGATAAACAACTCTTTGCTTCCACTCTTCCGGTATTTGTTCCGTGTCTCACATTCCTG
ACAATCAGCCGGTGCAGACGAATGTCCAACTTCTCCG
>TRINITY_DN133517_c0_g1_i1 len=259 path=[1:0-258] [-1, 1, -2]
GAAACCTCCTAGAGTGTTACATACCTGAGACCCTCCAAAAACTACTCAAAACTCCCCTTT
AGCTCCTGTAACGCGTCTGAAGTCCACTGAAAATCATCTGAAACTTCCTGTAATGTCTCT
GGAAATTCTCTTAAACCCCTGAAACACACTCCATAACCCAGAAAAACGCCTCTGTTGCAC
ATTCAAAACACGCTGAAAATCCTCTGAAACTTCCTGAAATACCTCCGAAAAGCCCTTGTA
ACGCACCTGAGACCCTCCG
>TRINITY_DN133574_c0_g1_i1 len=389 path=[1:0-388] [-1, 1, -2]
AGCAATTCCAGGAACAGGTTGATGTCCTCTACGCTGAACAGCTCCGGGACGGTTCCGTAA
GCGCGATCCATAGCGTCCATGGCGGCGGGCAAATTGCTCTCCTCGTGGAATTTCTTCGCC
AGTCGTTTGGCCGTTTGCACCAGAAACTCCCCGCGCTCCTTCGGGATATACGGCAACATG
GCAAAGTAGCATTTGAACGCTTGCTTCTCCTCGCCCTTCTTCTCCAGCAGCTGAACTCGC
TTCATCCGCAAATCGAAGTTCTTCGGATCGGATTTGATGGCGCGAGCGTAGCACATCAAC
GCTTGACTCAAATTCCCACGCTCTTCGGAAATTTCCGCAATCCGAACCCACTGCTCTATA
TCCGAGGGATTCAAATGAGCGGCAATCAG
>TRINITY_DN133569_c0_g1_i1 len=273 path=[251:0-272] [-1, 251, -2]
GGATGATGACAAATCCAGTAGTTCAAGTTCATCGAGCTCTTCGAGCTCAAGTTCGGACTC
GGATAGTTCTGACGAAGAACAAAAAGAAGAAGATGAAGAAAATCGGGAACCTACCCAACT
GGTCGAGCAACCTGAGCCGGAACAGATTGCCAATGTTCAGGAAGAAATTGACAGCAGGTC
GCGGTTGGAAATCGACGAGTCCCAGTCGGAGGAAGAAGACGATGAGGAAGAGGAAGACGA
CGAAGAGGAAGCACAGATAACCCGCAGGCAAAG
>TRINITY_DN133507_c0_g1_i1 len=229 path=[207:0-228] [-1, 207, -2]
GTCGAATAATTTCCCGCCGGAAGGTGCGGTTTCGCCAGCCTGTCCAGATGACTTATGATG
ATAACGGCAGCCTGTTTGAGATCCACGTTGGTTGTTTCGTTTTCCGGCAGCGTTAGGAAG
CGCAGGAACGATTCCGTTGGTCCAAAGTGAAACGAATCCACTGTGCTGTACGATCCGAAG
CTCTCGATCTGCTCGTACCGTTTCAGGAGCGACACCAGCGGCGCTCCGG
>TRINITY_DN133539_c0_g1_i1 len=303 path=[281:0-145 404:146-302] [-1, 281, 404, -2]
GTTTAATGGGATATCGGGGAACTCAAGGGCATTTCAAAAGTATTAAGCAGGTTTCAGAGG
CGTTTGAATTGCAATTTTGGGGATTTCAGGAGTCTTTTATGGGCGTTGTAAGGGGTTTGA
GGAGCGTTTCAAGGTATTTCAGAGTTATTTCAGAGAGTTTCAAGGGGCTTCAGGAACATT
TTAAGAGCGTTGCTGCCTGCCTGAGATTTTGGGGGCATTTTATAGTGAAATGCTATGGGT
ATTCCAAGGGGCTTTCAAGTGCGTTTCATGGGGTTTCTGGAGCCAATTGAAGGCGTCCAA
AGC
>TRINITY_DN133539_c0_g2_i1 len=211 path=[592:0-53 404:54-210] [-1, 592, 404, -2]
GCAATTCACGGCGTTACAATGGATTTGAAGGGCGTTTCAAGGTATTTCAGAGTTATTTCA
GAGAGTTTCAAGGGGCTTCAGGAACATTTTAAGAGCGTTGCTGCCTGCCTGAGATTTTGG
GGGCATTTTATAGTGAAATGCTATGGGTATTCCAAGGGGCTTTCAAGTGCGTTTCATGGG
GTTTCTGGAGCCAATTGAAGGCGTCCAAAGC
>TRINITY_DN133561_c0_g1_i1 len=221 path=[1:0-220] [-1, 1, -2]
GGATTCTGAGAGTATCCTTCGCAGGATTCTGAGAGTGTTCCTCGCAGGATTAGAAGAATC
CCTTCCAAGATTTTAGGAGAATCCATCCAAGATTTTAGGAGAATCCCTTTCAGGATTCTG
TGAGAATCCCTGTCAAGATTCTGAGAGAACCTTTTTATGGATTCTGGGAGAATTCCTTTT
AGGATTCTGGGAGAATCCTTCTCAGAATTCTGGGACAATCA
>TRINITY_DN133520_c0_g1_i1 len=284 path=[262:0-32 593:33-56 296:57-283] [-1, 262, 593, 296, -2]
GGGTTAAATAGTACGTGAAATTGTTGAAAGGGAAGCGCTTGTGACCAGACTTGGGCCCGG
TGGATCATCCAGCGTTCTCGCTGGTGCACTCCGCCGGGTTCAGGCCAGCATCAGTTCGCC
GCGGGGGAAAAAGGCTTCGGGAACGTGGCTCCTACGGGAGTGTTATAGCCCGTTGCATAA
TACCCTGGGGCGGACTGAGGTTCGCGCTCCGCAAGGATGCTGGCGTAATGGTCATCAGCG
ACCCGTCTTGTAACACGGACCAAGGAGTCGTCTTCGTATGCGAG
>TRINITY_DN133529_c0_g1_i1 len=226 path=[489:0-39 506:40-40 24:41-41 25:42-63 47:64-225] [-1, 489, 506, 24, 25, 47, -2]
GGGGTGAGTTTCCACAAGGGCAGGATGTTGCAAAGATCCTTGGGGAACAACCAGAAGTCG
CCAGAGCACTTGCCGATGGTTGGTTTGAAAGAGGCACATAACCGAGTCGGGGCAGTGCCC
AGCCGAGATGGTAATCACTTGGAGGTCACGGAGATGTTCCAACGAGGTTTGTTCGACTGG
TTCCAACCGTATCGTAAGGGTGTCGCCGATCTCCGGAAAATCGAAA
>TRINITY_DN133529_c0_g2_i1 len=226 path=[489:0-39 561:40-63 47:64-225] [-1, 489, 561, 47, -2]
GGGGTGAGTTTCCACAAGGGCAGGATGTTGCAAAGATCCTCGGGGAACAACCAGAAGTCG
CCAGAGCACTTGCCGATGGTTGGTTTGAAAGAGGCACATAACCGAGTCGGGGCAGTGCCC
AGCCGAGATGGTAATCACTTGGAGGTCACGGAGATGTTCCAACGAGGTTTGTTCGACTGG
TTCCAACCGTATCGTAAGGGTGTCGCCGATCTCCGGAAAATCGAAA
>TRINITY_DN133512_c0_g1_i1 len=237 path=[215:0-236] [-1, 215, -2]
GAGACCAATCCCACCACGAGGACCCGGAAATAGTGTTTGATCTGTGTCCCTGCCTAGTCA
CCTGTCTTGTGTGTCGATGACTGAGGATTCCACAAATGAAGGTCAGCGGTATCTATTGAG
CTGTTTCTCCCTCTCGTGCGTCTCATCTGTGTGCTGGAGAAAGGGAAGAGAAGAGGTTCC
GATGGGAAGTTGTCTTCACGCCTGAGGCAGCTGAAGGCAGACCGAAGGGAAGGAGGG
>TRINITY_DN133530_c0_g1_i1 len=258 path=[1:0-257] [-1, 1, -2]
GACATAAAAACCTCAAAAATGTCGAAATGTAACATGTGACATTTATGCGTCCGACGGTAG
TATAGAGAATGCGCAAATTGGCAGCCTAGTTTTTTAAATTTATCTTTTTCTGAAGTTATG
GCTTTAAATAAGGTTTTGAATAAATCATCCTTTTGATAATGCCAGCAACAGTCAACTCAA
CATAATACGGAACATAATTTCGGAGATCTATTTTTCCAGTTCAAGCGAGAAATGGCAAAA
CGACATGCATCAAAATCA
>TRINITY_DN133515_c0_g1_i1 len=270 path=[248:0-269] [-1, 248, -2]
AGGGGGTCTCAGGGAATTTTGAAGTGTTCTCAGAAAGTTTCAAAAGAAAACAGAGAGCTT
CAGGAGTTTTTAGAGTGTCAGAAGGGGATTTTAGGGGATTTCAGGGAGTCTCAGGGGGTC
TCATGGGTATCTGAGGATATCTCAGGGGCATGTCAGGGGAACTTAAGGGGTCTCAGGTCA
TCCAAACGGTTTTTGGAGTGTCAGCGTTTCAGGGTGTCTTATGTGGATTCAGAGATTTCA
GCGTCTTATGGGGCTTCACTTACGACGTTG
>TRINITY_DN133509_c0_g1_i1 len=218 path=[1:0-217] [-1, 1, -2]
TGAGGAATGCGTTTCATGCGTTTCAGAGCTGTCTCAAGAGTTCTAGAGGCTTTTCAGGGG
GTTTGTATGGCATTATAGGGGCGTTCCAAGGGCTAACATGGGCATTTCAGGAGTTTTCGT
TGAGTTCCAGAGGCTTTCCAGGTGGTTTCATGGGGTTTCCAGGGATTTTCAGGAGTGTCT
CAATGGTGCTTGTAAAGTGAAGCATTTTTTTCCGAAAG
>TRINITY_DN133596_c0_g1_i1 len=221 path=[1:0-220] [-1, 1, -2]
GTTTTCACTGTTTGTACCTCACTACTCGCTTCTCACTTTTTAATCTTCATTACTCACTCT
AAAAAAAATCTTTTCTCACTCTACATTTTCCAAAACTCCGTAAACGTTGCTCACTTCTAC
TACTCACTCTTAAATCCTCACTGATCACTTCTCACGCCCCACTACCTGACACTCCTCACT
GCTGCGCACTCCTCTCTTCTTACTCTTCATTATTCATTGAT
>TRINITY_DN133575_c0_g1_i1 len=242 path=[220:0-241] [-1, 220, -2]
GGAAAAGACTGCTACCGATGCTGCCGGTGGAGATGCTGCTGCCACGACAGAGGCCGGAGC
CAGTGAAAAAATGGCTGTTGACTAGGAATGTTTATTGTTTCCCCCGACAAGTACTATTTG
TTGAAAGAAAAGCATGATTTCATGTCATTCGCTACACTGAGCTTTTTTTCGTCTTTTCGA
GCATATTTTATACAGTTTTCAGTGCAGTTTCACGTCATAACACAAAATTAACCGAACAAT
AC
>TRINITY_DN133598_c0_g1_i1 len=209 path=[1:0-208] [-1, 1, -2]
GTCCAATCTCAAACTAGTGATTTTATATTAAATACTTTGAATCTAATAAATGGATGCAAC
ACGAAGCAATTTGTGTCCAAAATGTGATCCGCGAGGCAAAAAATCTGAAAAGCTCTGTTC
TAGAATATTTGTCTGGCATTTCTTCGCGCTTCAGATCATCTTCTGGAAGAATTCATGAAG
ATGCACTAGAACTAATATCTGCTTGAAGT
>TRINITY_DN133563_c0_g1_i1 len=221 path=[1:0-43 469:44-67 46:68-71 470:72-95 74:96-220] [-1, 1, 469, 46, 470, 74, -2]
GAATAAATTCAAAAAATCTATGATTATTTAATATAAAAACATAAACATTTAATAATCTAC
ATGTTTTGAAACATTAAAAAAGCTGAAAAGCTAGATTTGAAATAAAAAAAAACTCTTTTT
TAGTTTTCTAGGGATTTTTCCAGTGATTGCTTCTAACAACTCCACCTCCAAACTTTAAAC
TCTTGCAGAAATGCTCCGAGATTTCCATTGGAGTTTTTTTT
>TRINITY_DN133584_c0_g1_i1 len=235 path=[213:0-234] [-1, 213, -2]
GGGCCGACGATATTATGAATATTGCTTCACCTCCTGTTAGATGCCTGTTGCCTGTTTATT
TTTGTCGTCTCGTAGTTGCTTGTTTTCTGAGTTATATCCGACCGTACCTCAACCCTTGCA
GGTTCAGTCAAAACAAAACAAGGCAAACCGAACCGCACTTCCAAAATATGAAGGGATTTA
CGTTAAGCGGCCCTTTTCTCTTCTATATCTTCCCTACTAACCTAAATTTGTACCT
>TRINITY_DN133594_c0_g1_i1 len=245 path=[1:0-244] [-1, 1, -2]
GTTTTTAAATAATTTAACTGATAACTTTCGGAAGGGTACCTCCTCTCGCGATTCATAAAT
ATTACTTATATAGCTCGTCAATTTCTCATTTTTCGCCGGGTGCAACATATAACTTGTGCT
CTTACATATGTAATCATTTTTTGCGAAAGCAACTTCCTGCCTCCAGTTTACTTTTCCAAT
TGTTAAGAAGAGTATCGCGCTAGAAATCAGCAAGAAACAATCGCGCGGAGGCGTTAAGGC
GCAGC
>TRINITY_DN133556_c0_g1_i1 len=228 path=[1:0-227] [-1, 1, -2]
TGTTAGCGAACAAATCCCCGCAAGCATTTTACAACAGCATAATGACTGCACATTTGTGAT
TGATGAAACAGCCTCAGCAGAGCTAACCCGCATTAAATCACCCTGGCTTACCGGGGAATG
CGAATGGACACCCAAAATGATCAAAAGAGCCGTTACGCAAATGGCCTTAAAGCTCAATAA
ACCCGTATTAAGTTTAACGGTTCACGATTACAATGAAAATGGATTAGG
>TRINITY_DN133573_c0_g1_i1 len=224 path=[1:0-223] [-1, 1, -2]
GTTTAAATCATTGAGATTCGGATTGCCAATATGATGCCTTGAACACTAATGAAACTGAAG
AGCTTAAATTTGAGCTTCAACCACTTCAAGTTGCACTCATTAGTTACTTCGACAATCCTT
GTAAAATAGTAAGGGAGGAAAAGCTTGTCAACTTACATCTACTTCCAGTCACAATCAAAA
CAAACAACCGGACAACCTTGTGGAAAGATTACCGGCAACATCAA
>TRINITY_DN133567_c0_g1_i1 len=202 path=[1:0-201] [-1, 1, -2]
GTGAACGAATTCCATGCGCATTATTGACGAAATTCTGAAAGAAACTGATCAAAGGAATTT
GCACAAGGATTGGGTAAGACATTCACAAAGAGATTTTTTAGGCACTCTAAAAGAAATTGT
CGAGGGAATTATCCCCGAAGGATTTGCCGAAGACATACCCAAAGAAATTTGCCGAAAAAA
TTACCAAACGTATTACTAAAGA
>TRINITY_DN133548_c0_g1_i1 len=209 path=[187:0-208] [-1, 187, -2]
GGAGTGTCCTCGCTGTTGCTGTTGGTTTTCTGTCTCTACACAACGCTAAACACTTCGGAA
AAGGCCGTACCACCTTTGATTCCCGGACCGGACCAGAACGTTATCAGCTACGAGCTACTG
CGAAGTCAGAACGCCGCACTGGTACCGGAAAAGTACAACGAACATGAGGTCAAGTCTCGC
ATCATCAGAGATAAAATCAAGCGGCTGGC
>TRINITY_DN133546_c0_g1_i1 len=209 path=[187:0-208] [-1, 187, -2]
GGCATTTCAGATAGTTTCAGGGGGTTTCTGGAACGTTTTAATGGCGTTCCTAGAGATTAT
AAGAGTATTTCAATAGCATTTCTGGGGCGTTAGGGTCGTTTGAGGGAGGTTTCAGGTATT
GGAGTAGAGTAGTGTTAGCTGCCTGGATCAATGATGGTTGTTGAAGTCAGTATGAGCTCT
TGAGTATGTGTTTGTAAGACAGCAGATAA
>TRINITY_DN133592_c0_g1_i1 len=220 path=[198:0-219] [-1, 198, -2]
ATAACAAATAAATAATAATGCAAATAAAAACTACCAAAGAGAAAAATAAAAAATTAAATG
AAAAAAAAAATAAAAAATGAAAACAATAAATTCTAGTTATCATGAGAAAGGAAGCAAAAT
TACATAATAAATAAGAAGAAGAAAGCAACAAGACAAAACGCAACAAAACAATACAAATTA
AACACGTTTACATGTAGAAACATAAAAGTTAAAAAAAAAA
>TRINITY_DN133550_c0_g1_i1 len=230 path=[208:0-172 358:173-229] [-1, 208, 358, -2]
TGGGGTGGGAAATGCGCAATATGCAGATTGAAGGGAGATGTAGAACATCGACATGCGGAG
AGTTGACTGTAATTCGATCACGTTGAATTTCTTCCCTGCTCATAAAAAGCAGTAACTCCA
CTATTTTCATACTTTTTTTTATTTATTTTGGTAACTTTTTCTACATATAAACACGGCCAC
CTTGAAGACGGATCAAAGCATGCAAAAATAATGCTGTGCTGTTCATCCGT
>TRINITY_DN133586_c0_g1_i1 len=238 path=[216:0-237] [-1, 216, -2]
TGAAGCTCGACAACCTACTGCTGGATACGGCAGGTTATGTGAAAATAGCCGACCTCGGTC
TGTGTAAGGAAGGAATGGGATTCGGCGATCGGACGGGGACGTTCTGCGGTACGCCCGAAT
TCCTCGCCCCGGAAGTGCTCACAGAGACGTCTTATACCCGTGCCGTTGACTGGTGGGGTC
TGGGGGTGTTAATCTTCGAAATGCTCGTCGGAGAGTCACCTTTCCCGGGAGATGACGA
>TRINITY_DN133572_c0_g1_i1 len=258 path=[1:0-257] [-1, 1, -2]
GCTTATCCAACTGGTACAAGAAGTATACAAGAAACACTTCTCTTCTAATCGATCCTATAA
AGTTTTCATTTCAGAAATCCTTCTAGATGATGTACGCGTAGACGAGGAACAGGACGAAAT
TGTTAGAAACACGCATAACTACGGACACAGAGGGATCAAAGAAAACAAAAATCAAATAAT
ACAAAAACATTATTTTCCCCAACTCGAACGAAAAATCAAAATTTTCATTGACTCCTGCGA
TATTTGCAAAAAAGCCAA
>TRINITY_DN133523_c0_g1_i1 len=229 path=[207:0-228] [-1, 207, -2]
GACGGATTCGGTTGGTGTTGGCGAGTTTTGGATTGCTGTTTGTGTGTTATGGTGGGTGGG
TGGGACGATCGGTGGGTGGATTCGTCGGTGCATCATGCTCGGTGGAGGCAGCTGTTGGAG
ATCCTTCAGATGGTGTTCCTGGATTCTTGTTGTTACATGGTTGAGTATTCTATTGATTAG
CGCTGAAGGAGAGTTGTTTCGGCGTGAATGCTGAAATATTGTTTGCTCG
>TRINITY_DN133547_c0_g1_i1 len=246 path=[1:0-245] [-1, 1, -2]
AGCACAAGGTGATCGATCAGTTCCACTCGAAGATCATCCAAGCCGAACGGCACCAGAGCA
ATTTCAGCGGCGACGAGCTGCAGCTGTACCAGCAGAAGCTCAGCCAGCTGCAGAAGATCT
ACGCCGAACTATTGAGCACGTCTACGAAGCGGCAATCGGACTTGGACGCTCTGGCAGATT
TCCTGGCAGTGGCCACGGCCGAGTTGAGCTGGCTCAACGATCGGGAACAGATCGAGGTCA
GCCGGG
>TRINITY_DN133564_c0_g1_i1 len=283 path=[1:0-282] [-1, 1, -2]
TTGCGCCATCTCCTTCGTCGATTTCTCTCCATCCACCCGCCAGCAGCATTCCAACCGCCT
TGAGAACTAGAATCCTCCCTCCGAAGAACCATTAATGATCTGATACACCAAATATCATTA
TCTTTGCTTAACTTTTCTTCAACAGTGGCCAACGTTCTGGATCCATAACCTCTTGAGAGT
TCACAAAACACGAATGGGTTGACTGTAGTCCTCACAGTAGATGGGAATAATCCTTATGAG
AATTGAGAAAGTTCCTCTCACGACCAAGGAAAGCTCGGAGAGA
>TRINITY_DN133542_c0_g1_i1 len=233 path=[1:0-232] [-1, 1, -2]
GCCGCGATCGTGTGCAGTTTGGTTTTGATCGAGTTCAAACTGTTCTTCACCTGTACCACT
TTATCCGTAGCTTCCGAGCCATCCACAGCCAGCTGATCGATTGTTTCGAACCGTTTGGTC
AGCTCACTTTCCGCCGATCGGATATCCGACTGGATTTGATTGAGCTTGGTCGCGATAAAT
GCACTCAAATCGGCCGGATTGCCCGACGCGGTGTTGAAGATCGGATAGAGTTG
>TRINITY_DN133528_c0_g1_i1 len=207 path=[185:0-206] [-1, 185, -2]
AACTCCTGCCTACAAAGCATTCCCTGTTTCTCCTGGGGCGTAATACAGTCCATCACTCCA
GAAACCTTATGCAACTTGCACAAATTACACTGCCAATCTTCACTCGGAACGTCTATCAAG
GGTGGATCAACGCATTCAAGATGGAAAACGGCCGGACACGTTTCGCAGCACAATAGATCA
CCCAACCGATGACAGATCCGGCAGTGG
>TRINITY_DN133532_c0_g1_i1 len=289 path=[267:0-288] [-1, 267, -2]
AATTCAGAAAGAATGTTTGTGGAGCCAAGAAATAGAGAAACAATCCTGAAAGAATTTCAT
GATGCTCCACTAGGAGGCCATGTTGGAAGTGAAAGAATGTTTAAACGTTTAAGCCCATTG
TTTGTTTGGGAAAATATGAAAAAAGATATTCAGAATTATGTTAGACAATGTGACTCCTGC
CAAAAGAATAAAATATGGCCCACGAATCGTATACCAATGAAAATCACAACAACTTCAGAA
GAACCTTTTCAGAAAATCTACATGGACATTGTGGTTTTACCAGTATCCG
>TRINITY_DN133580_c0_g1_i1 len=223 path=[201:0-222] [-1, 201, -2]
CGAAAATCGTGTCCCCGACCCGCGACACCGGCTTCATGCGGGATGCCGCCGTGAGTTTCC
GCTGTGCCGGCGATGTGGTTTCAGCCATGGGCTTCCTTCGTCGCGATCATGGTCGTGTTG
TGGTGAGGGGCGGGAAGACGACTGGCGTCCTCCCGCCCCGGCGCGCCGGGGCGCTTGTCC
CCGGGCAGAGAGTCAATCAGGAGAGGGCCTGGGCGGAACCCAG
>TRINITY_DN133590_c0_g1_i1 len=243 path=[221:0-242] [-1, 221, -2]
TTCATCTGCTCGCTGGCTTGCTTGGTTGCTAGCCAGATGTTTACCCATTGATTGAGTGTG
AGTCCTCCTCGTGGGCCAGTGGCTGTTCTGGTGCCATCGATGCGCTGACGAAGATTCTTG
TTCAGGCGTTTTGTTGCCTCTGCTCTGGTGGCTCCTCGCCCGCGTACTCGCTGCTTGGTG
CCATTCTTGTCGTAAAAGCTGCTCTCTGCGGTCCAGTACTCCCGTATATAGGTCTTGTCT
TTG
>TRINITY_DN133582_c0_g1_i1 len=220 path=[1:0-219] [-1, 1, -2]
ATTAGTTCTTAGTTATTTCAAATTGATATTGCAAGAAAATATTATTAAGCATTAGAGATT
CGAAACATAATAGGGTTTACTCACAAAACTATCACATATAAAAATAATGAAAGTGAAAAT
TAAATCACAAGTAAATCAAATGTCGAGAACTATAAATGAGTAAATTGAATACACGAGGTA
CTACTAATTGTTGCAAATTTGGATTGATTGTTAAAATTTA
>TRINITY_DN133527_c0_g1_i1 len=216 path=[1:0-215] [-1, 1, -2]
ATTAGAGTCTTTGTTTATTTAAAGTTGAAAAGTGTTTATTGCTACTGTGAACTTCTAGTT
CTGGGCAAACATATTGGAAGGTTTCAGTTCTTCTTTGTAATTTGTAGGCGCTCAAACGTT
TGATGTGTTTAGGCTGAAAGGTTAAATATCCGCGGCCCGCTATAAGTTCGACAATAAATA
CGATTAACTTTTTCGTTCAACAAAACTTGAAAAAAA
>TRINITY_DN133503_c0_g1_i1 len=213 path=[1:0-87 66:88-212] [-1, 1, 66, -2]
TAAATATAATAGGATAAATTCCGTCTGATCCAGGAGATTTGATAGGAGCAAAGCTATTCA
GAGCCCACTTAATCGATTCTATAGTTACGATACTCCGAGCCAAGACCAGAGAGTCAAAAA
AAAAGACCTCAGGTTCATTCGAAGATGTAACTTTTAAACAATCTCTCTTTAGTAGATTTG
GGAGGCAGCCTCAGTTAAGTTAATTAATCCAAG
>TRINITY_DN133502_c0_g1_i1 len=226 path=[204:0-225] [-1, 204, -2]
CGCAACGGTCAATCCGGTGCGATCCGTCAGGCTGGGAAATTTGCTCTGCTTGGGAGTCTT
CCGGCGCCACAGCTCCTGTTTCTCTTGCTTTTCGTGCAGCACAACCGACTGGTAGTGCTC
CAGCAACAGCAAAAATCGTGTGGCATTGGCATACTCCGGCTCCGGCCACTGTCCCGTGGC
AACGGTTTGATCCGGAATGCCAACATCCCTCGAACTCCAACGGCAG
>TRINITY_DN133553_c0_g1_i1 len=255 path=[1:0-159 138:160-254] [-1, 1, 138, -2]
CACCACCTATCGTCGCAGCAGATCTTCGGCGGCAACAGCACCCGGGTTGAGGTGAGAACC
AAACTAAAGAACGATTTCGTGAGCCGTGTGTCAACCGCAATAGCCAGAAGTTCTTATCCG
GAGTAACCACAGCAGCGCAGCAACACCACATCAAATTAACACCTTGCATCAGCATCAGGC
ATTATCGGTGCTTCAGGCCGAATCGCCAGGCAACGAACATCGCCCAATCTACCAGCAACA
CCACATCAAATTAAC
>TRINITY_DN133511_c0_g1_i1 len=216 path=[194:0-169 411:170-193 365:194-215] [-1, 194, 411, 365, -2]
GTTGCGCTAAGAAATCCTTCCCAAGAAATTTCTGAGATTCCCCAGAATTTCTTCAGAAAT
ATTTTTAGATATCTTCATTAAAACTTCCTTCTTGGACTCAAAAATTGCCAGCAAGTATTT
TAAGATTTCTGTAGAAAAAATTCAAAAACGATTTTTATGTTTTAGCATTTTTTTTAAATT
GTCCTTACAAGTTATGTTGGAATTACTGCAATCAAT
>TRINITY_DN133570_c0_g1_i1 len=239 path=[217:0-238] [-1, 217, -2]
AGATGCGTGATGAATGTGATTCAGTGTGGCGTGGGAAGTAAATATCTTAGGGTCAGAGGT
GACAATGAAGCAGTATGAAATATTAAATGAACAATGAAGAATGTGAAGTGTGTAGCTGTG
AAGAGTGAAAAATGAATAGTTATCAGTGGAGAGAGAGAGAGAGTGAAGAGATGAATACCA
AGAGAGTATTGAGAAGAGAGTTTTGTGAAGAGAAGAACTAGTAGTGGGTGAATAGCTAG
>TRINITY_DN133513_c0_g1_i1 len=225 path=[1:0-102 453:103-126 105:127-224] [-1, 1, 453, 105, -2]
AGCCGACTCCCAAGGCCCAACCGACCAAGGTCGCAGCGGTCGCGCCGAAGCCCGTCACCG
CGTCGGTCGCCAAGACGCAGCCGAGCATCGACGCCAAGGCCCTAGCCGCCGCCAAGCTGA
AGGCTGAACAGGACAAGGCGCTGGCGGCTCAGGCCGCCGCCAAGGCGAAAGCCAAGGCTG
ACGCCGACGCCAAGCTGAAGGCGGAACAGGACAAGGCGCTCGCGG
>TRINITY_DN133504_c0_g1_i1 len=237 path=[215:0-236] [-1, 215, -2]
AGTACCCAAAATACCGGCCACTACCCAAATGGCTCGCTACCCTAGATGACTTTTTCATTG
CTTTGGTTTCATTATTAGAAAAGTACATAAAAACGGCAGAATTCTTTAACAACTCTTCAA
CAATAAAAAATATGTCAATGTTCTTCTGATTATTCATTTGATTTTTTCGTGTAACATAAA
ATTCAGTATATAGTGGAGTCAAAAATATCACATCATAACACTCGATCACAATCTGAA
>TRINITY_DN133595_c0_g1_i1 len=233 path=[211:0-232] [-1, 211, -2]
GTCTGGGCCGTATTACAGAATATCTCAAAAGATCACTTTCATGTTTTTTCGCAGTATTTT
TCTTGGAGTATTCCTGGATTCTTCCCGGAGGTCCTTCCGGATTTCTAACGGTATTTTTCC
AAGATTCGAACAATTCTCTCCGGGTTTCCTCCATGAGAACCTTTCAGGATTCCTAAATTC
CCAATTTCACCTGGAGTTATTTACAGGGTTCTTACAGAATGTCTTCCAAAGGT
>TRINITY_DN133585_c0_g1_i1 len=213 path=[191:0-212] [-1, 191, -2]
AGTAGAAGGAATTCCGGGTATGATGTTTGGCGTGTTTCCCGACGAAATTCGTGAAGAAGT
TTCATACAGAAATTACTGAAGAAATAATTGGAGCTATTCCTGCAGATATAACTGATTCAA
CTCTTGAGAGAAGCTTTGAATGAGTTTTTTTTTTTAATTTTTCATCTGTACTAACAAGCT
TCTTGGGCCTAGGATAGTTCATCTCGGGACCCA
>TRINITY_DN133587_c0_g1_i1 len=262 path=[1:0-261] [-1, 1, -2]
CGGCGTTATTGTTTTCTCTCGGTGTTCACCAAATCTGGTTGAAAGAATACCTTCGGCACA
TGTCGGTGTCAAAATGTCAGGGGATGGATGAAACCCTCTCGGAATGCAGCTATGCTCAAT
ATTCTTTCTATAATTATTGATAAAAAAAACCAGACGGAAACTTTGCGAGATAACCATGGA
AAATATGATGGACTCATTTCAGCATGACCATGCTGAGGGTGACGGGTTTGATTCCCGGTC
GGTCCAGGATCTTTACGTAAAG
>TRINITY_DN133518_c0_g1_i1 len=260 path=[1:0-259] [-1, 1, -2]
CTGCTTTGTTCGTTCAACGTGGATTTAGTTCATTCCTGTACCCTGCTGCATTGACGTAGT
CACTTCTTCTCCCCTGCCTTGAATCTGAATGCCGTTCAGGTGCTCATCAAAATGCTGTTT
CCATCTTTCAATCGCCTTATGTCCACTCGTTTAGCGGACCCCGTTCTTAATCTACACACG
GCTCTGTTCCTTATACTTGACAGTATTTTGGGCAGTGTCGTTAATGGCTGCTTTAATTAT
ACTTCAGCGCTTCTCTAGAG
>TRINITY_DN133510_c0_g1_i1 len=247 path=[225:0-246] [-1, 225, -2]
TGCTGACGCGGTATCTGGCGAAGGAACTCGGCCCGCGCGGCATTGCCGTGAACGTGGTGG
CGCCGGGCGCCATCGAGACGGACTTTGGTGGCGGTGCGGTGCGCGACAACGCGGGCTCAA
TGCCATGGTGGCGGCCAATACGGCGCTGGGACGCGCTGGTGTGCCGGACGATATTGGCGG
CGTGGTGGCCTCGCTGCTGTCGCCGGACAACCGGTGGATCAATGCGCAGCGTATTGAAGA
GATCGGA
>TRINITY_DN133560_c0_g1_i1 len=223 path=[1:0-222] [-1, 1, -2]
GCGATTTCTAATGACTGAATTCGTTACTGTGCTTAGTCTGAGAACGTATTGATCAGCATT
GTTTTACTGTGTGTTGAGACAGAACCGTTTGACTTCTTGATTGTTACCATTCTTTGGCTG
ATAACCTACCGCTCAGTTTTTTTGTTTTCACTATGTGTCGAGAGTTCTTTGTTGTTTTGT
TTTTTTACGTTCTTATTTTCGTTCACCTTCTTATAACTAGAGC
>TRINITY_DN129221_c1_g1_i1 len=228 path=[503:0-125 184:126-126 185:127-141 709:142-227] [-1, 503, 184, 185, 709, -2]
CTAACGAAGGGCATATCAAGGTATGGTAGTATTGAGGATCAAATACCATGATTTGTTATT
CAGTTGTTATTTTCTTCTGCTCGGGACCTGAGACTATTTTCGAGCTGACCGTTCTTCGCG
TTATCGAAGAAGCCGTTATTTAGTGTGCTGCGTGTATGCGTTTGGTTCTTTTCTACATTT
GACCACTTCCAGGTGCCCCGACGGAAGTGGGCAAATGTAGAAAAAAAA
>TRINITY_DN129235_c0_g1_i1 len=225 path=[1:0-53 32:54-60 39:61-62 41:63-67 46:68-74 405:75-83 414:84-84 415:85-86 417:87-91 422:92-92 423:93-117 448:118-134 113:135-224] [-1, 1, 32, 39, 41, 46, 405, 414, 415, 417, 422, 423, 448, 113, -2]
CGGACCCATGTTCGTAACCTCTGCTACAGTTGCCGAAAGCCGAATTGAGCCTGCTATGCC
GCTAGTGGAACCTGAAACGGAAGTTACAACTGCACCGGCTACTTCGATTAGCCCAGCAGT
TACGCCTACTTTGAAAACCATGCCTGTAACGCCTACCGCGATCACCACGCCAGTCCCAAC
CGCTCTGAAAGCATCGCCCGCCCCTCCTACTTCGAAACCCACGCC
>TRINITY_DN129235_c0_g2_i1 len=225 path=[1:0-53 32:54-60 39:61-62 41:63-67 863:68-91 422:92-92 423:93-117 448:118-134 113:135-224] [-1, 1, 32, 39, 41, 863, 422, 423, 448, 113, -2]
CGGACCCATGTTCGTAACCTCTGCTACAGTTGCCGAAAGCCGAATTGAGCCTGCTATGCC
GCTAGTGGGACCTGAAACGGAAGTTACAACTGCACCGGCTACTTCGATTAGCCCAGCAGT
TACGCCTACTTTGAAAACCATGCCTGTAACGCCTACCGCGATCACCACGCCAGTCCCAAC
CGCTCTGAAAGCATCGCCCGCCCCTCCTACTTCGAAACCCACGCC
>TRINITY_DN129235_c0_g3_i1 len=225 path=[1:0-53 32:54-60 39:61-62 41:63-67 46:68-74 978:75-117 448:118-134 113:135-224] [-1, 1, 32, 39, 41, 46, 978, 448, 113, -2]
CGGACCCATGTTCGTAACCTCTGCTACAGTTGCCGAAAGCCGAATTGAGCCTGCTATGCC
GCTAGTGGAACCTGATACGGAAGTTACAACTGCATCGGCTACTTCGATTAGCCCAGCAGT
TACGCCTACTTTGAAAACCATGCCTGTAACGCCTACCGCGATCACCACGCCAGTCCCAAC
CGCTCTGAAAGCATCGCCCGCCCCTCCTACTTCGAAACCCACGCC
>TRINITY_DN129235_c0_g4_i1 len=339 path=[525:0-127 630:128-150 653:151-167 32:168-174 39:175-176 41:177-181 46:182-188 53:189-248 113:249-338] [-1, 525, 630, 653, 32, 39, 41, 46, 53, 113, -2]
GGAAGTTTTTGCAGGTTACCAGCAGATCATTACCACCAAAACCCCAGAAGGTAAAACCCG
TACCCGCACCAAAACCGTGTACGATCCCAGCGTAGATGACGAAGATGTAGTCGACGGACC
AATGTTCGTAACCTCTGCTACAGTGGCCGAAAGCCGAATTGAGCCTGCTATGCCGCTAGT
GGAACCTGAGACGGAAGTAACAACTGCATCGGTTACTTCGATTAGTCCAGCAGTTACGCC
TACTTTGAAAACCATGCCTGTAACGCCTACCGCGATCACCACGCCAGTCCCAACCGCTCT
GAAAGCATCGCCCGCCCCTCCTACTTCGAAACCCACGCC
>TRINITY_DN129215_c0_g1_i1 len=238 path=[587:0-69 25:70-98 54:99-170 827:171-194 150:195-237] [-1, 587, 25, 54, 827, 150, -2]
CGTTCCTGAGATCATGTTAAATTTGTATCATGGTTTGAGTTTTTGCAATTTTTGTTTTTA
TCGGGTCTGCTTCAAACATGAGTTTTCATTGGGACGTCGAACATACTCTAGTTTATGCCT
TTTTAGTCGTGTAATTCTAGAATTGAGCAAATATAAAACCTGCACCTGGTCTACAAGAAT
AACAAAAACGTGTTCATTAGAAGTAATTCAAATGAATACATCTGCGGAAATATGACAG
>TRINITY_DN129289_c0_g1_i1 len=476 path=[1053:0-104 91:105-137 947:138-159 969:160-161 148:162-182 169:183-183 170:184-234 221:235-255 242:256-281 268:282-475] [-1, 1053, 91, 947, 969, 148, 169, 170, 221, 242, 268, -2]
CGTTGTTGAAGTGAAGGACAAATACGGTGAATGGGAGAAGAAAATGCAAGTGCCTGCTGA
TGCTACCACGGCAGAAGTGCCTGATCTCATGGAAGGCCAGAAATACGAATTCCGAGTACG
GGCTGTTAACGATGCTGGTCCAGGTGCTCCAAGCAACGCCACTCCACCAATCATCTGCAA
GCCGAAGAACCAGCCACCAAAGATCGATCGCACCAACTTGATCGATGTGCGTATCAAGGC
TGGAAACAATGTTGTGTTCGACGTTAAGGTTACCGGAGAGCCGATTCCTAAGACCAGGTG
GTCGTTGAACAAGCGCGAATTGAAACAGAATGAGCGCTTCAAGATTCAGGACTACGATTA
CAACACCAAGATCACCATTCGATCGGCTACACGTGGTGAATCAGGAACCTACACGATCGA
AGCCGAAAACGAAAACGGCAAAGATACGGCCAGATCGGAAGAGCACACGTCAGAAC
>TRINITY_DN129289_c0_g1_i2 len=484 path=[1:0-93 72:94-112 91:113-145 124:146-169 148:170-190 169:191-191 170:192-242 221:243-263 242:264-289 268:290-483] [-1, 1, 72, 91, 124, 148, 169, 170, 221, 242, 268, -2]
ACTGGATACGTTGTTGAAGTCAAGGACAAATACGGCGAATGGGAAAAGAAGATGCAAGTA
CCTGCCGATGCTACCACAGCTGAAGTACCCGATCTCATGGAAGGCCAGAAATACGAATTC
CGAGTACGGGCTGTTAACGATGCTGGCCCAGGTGCTCCAAGCAACGCCACTCCACCAATC
ATCTGCAAGCCGAAGAACCAGCCACCAAAGATCGATCGCACCAACTTGATCGATGTGCGT
ATCAAGGCTGGAAACAATGTTGTGTTCGACGTTAAGGTTACCGGAGAGCCGATTCCTAAG
ACCAGGTGGTCGTTGAACAAGCGCGAATTGAAACAGAATGAGCGCTTCAAGATTCAGGAC
TACGATTACAACACCAAGATCACCATTCGATCGGCTACACGTGGTGAATCAGGAACCTAC
ACGATCGAAGCCGAAAACGAAAACGGCAAAGATACGGCCAGATCGGAAGAGCACACGTCA
GAAC
>TRINITY_DN129261_c0_g1_i1 len=329 path=[1:0-158 137:159-184 163:185-185 1103:186-209 188:210-215 194:216-217 196:218-249 228:250-263 242:264-273 252:274-278 1104:279-302 281:303-305 284:306-328] [-1, 1, 137, 163, 1103, 188, 194, 196, 228, 242, 252, 1104, 281, 284, -2]
GCCGAACTTGGCCTCTGCGTCCTCCTCGCTCATGCCGACGCAGCCGTACTCCAGTGGGGA
GAAAACCGTTGTGGCGACGTCCGTGTAATCCATGATATCGTTTTGGTTGTTGAAGAGTCG
TCGGGCTAGCAGGCGACCGGCATGGATGGCCACTGGAGTCAATTCTGGCCGTTTGTATAG
CACATCACCAACGGCGAAAATGTTCGGCACGTTAGTCGACTCGAAACTGTCCACATCGAG
TTTGTCGGACTTGCCTCCCTCGGCGGTCACAACACCGGCCTGATCCAGCTTCAGGTCGTC
GGTGCACGCGGTACGACCAATGGCAAACA
>TRINITY_DN129261_c0_g2_i1 len=383 path=[1:0-158 663:159-184 163:185-185 1103:186-209 188:210-215 713:216-239 737:240-263 242:264-273 252:274-278 1104:279-302 281:303-305 886:306-382] [-1, 1, 663, 163, 1103, 188, 713, 737, 242, 252, 1104, 281, 886, -2]
GCCGAACTTGGCCTCTGCGTCCTCCTCGCTCATGCCGACGCAGCCGTACTCCAGTGGGGA
GAAAACCGTTGTGGCGACGTCCGTGTAATCCATGATATCGTTTTGGTTGTTGAAGAGTCG
TCGGGCTAGCAGGCGACCGGCATGGATGGCCACTGGAGTTAGTTCTGGCCGTTTGTATAG
CACATCACCAACGGCGAAAATGTTCGGCACGTTAGTTGCCTCGAAACTGTCCACATCGAG
CTTGTCGGACTTGCCTCCCTCGGCGGTCACAACACCGGCCTGATCCAGCTTCAGGTCGTC
GGTGCATGCGGTACGACCGATGGCAAACAGAACCGTATCGTACACATCGGATCCCTCGGT
TCCGTCGTCGGAACGGTACTTCA
>TRINITY_DN129291_c0_g1_i1 len=249 path=[1:0-89 2035:90-113 92:114-123 2036:124-147 126:148-148 127:149-163 142:164-166 145:167-188 167:189-205 184:206-209 188:210-212 191:213-229 208:230-233 212:234-248] [-1, 1, 2035, 92, 2036, 126, 127, 142, 145, 167, 184, 188, 191, 208, 212, -2]
TCCGGGAAGGCATTTCAAAAAGTCTCCCCAAAAGAGCTCTAGAAAGATACCCTGACGTAA
TGCTTGGAAAAATCTTTGTAATTCCTCCACAATGGATGAAAATGACTGCTCGCATCTTGC
ATCCAGCGAGATCCGGTGAACATCCAGTGAACTTTCGGTCGCTGGATGGCGTTTTGTGTA
AACAGTGCCCGCATTTGGAGAAGAAAAGAAGAAGCAACCCGATGAATACAAAAGACCGTA
GATTAGTCC
>TRINITY_DN129291_c0_g2_i1 len=219 path=[453:0-218] [-1, 453, -2]
GGGTTATGGAAACGCTTCCAGTTGCATTTTTGGCTCGCATTTTCAAGAGCACGGATCTTG
TCATCTCACAATGGACAAATCCAGCAACCGAAAGTTCACCGGATCTCGCCGGAGCAGTCA
TTTGAGTAAACACGAACCACAGTTACCGCTTAACATCTTGCTGTTCATCGACGAGTGCCG
TCATCGTGCGCAAGTTCTTGGACTAATATACGGTCTTTT
>TRINITY_DN129298_c0_g1_i1 len=354 path=[80:0-59 1002:60-80 139:81-154 213:155-168 227:169-171 230:172-221 280:222-353] [80, 1002, 139, 213, 227, 230, 280, -2]
CAGACGAAGGGGGATTGGGGGGTGTTTTACAAATATACAAGACACAAAGCGACTGATTGG
TTTATACAGATCCGTTCTTCCCGGTTTGTGTGTGTGTGGGTTGTGTAGGTTGAACGACAT
TTTGTTTTTTGTTTTTACTTCCTGTTCGATTTGCTAGGACGCTTGATTTCCGTTCCTTTT
TTCCGCTTCTTCTTGTGTACTCGCTAAGCTTTTCTTTCAATCTTTCTTCTTTCTTATTTT
CGTGGCTCTGCCACGACAGTTTCTCGCTATAGCGCGGTTCCATCTATGTTGGTTTGTTGG
CTTGTGTTTACTTTTTTGTTTGTTTTATTAATCAGTATCACAGATTAAAAGATT
>TRINITY_DN129298_c0_g2_i1 len=251 path=[939:0-63 980:64-64 213:65-78 227:79-81 860:82-87 866:88-114 893:115-118 280:119-250] [-1, 939, 980, 213, 227, 860, 866, 893, 280, -2]
GGTTTGTGTGTGTTGTGTGTAGGTGAACGACATTTTGTTTTCTTTTACTTCCTGTTCGAT
TTGCTAGGACGCTTGATTTCCGCTTCTTTTCTTGTTCTCGCTAAGCTTTTCTTTCAATCT
TTCTTCTTTCTTATTTTCGTGGCTCTGCCACGACAGTTTCTCGCTATAGCGCGGTTCCAT
CTATGTTGGTTTGTTGGCTTGTGTTTACTTTTTTGTTTGTTTTATTAATCAGTATCACAG
ATTAAAAGATT
>TRINITY_DN129280_c0_g1_i1 len=252 path=[711:0-36 34:37-55 597:56-99 97:100-100 641:101-156 154:157-251] [-1, 711, 34, 597, 97, 641, 154, -2]
CCGGGTGGGTGGATCTTTCTGTTGATTGTGCCCTTAACCATCGAGAGTCGAATACGCCAG
GTCGCGCTGATCGGTGGACTTTCTTCCCTCCTGGAAGAATGATGAAATTGCAGTGTCACG
ATCGATATTTGAAAAACCGATCGAGATTCTAGATAGAAGAATTCATGAAACGAATAGTAC
CTTATACTAGTGAATGCGGGGGAAATACCAACAAATGCACAATAGAGCAAAGTCGAAGAA
TGGAAGAGAAAG
>TRINITY_DN129280_c0_g2_i1 len=219 path=[53:0-66 97:67-67 98:68-71 899:72-95 126:96-96 127:97-123 154:124-218] [53, 97, 98, 899, 126, 127, 154, -2]
TTAACCATCGAGAGTCGAATACGTCTGGTCGCGCTGATCGGTGAACTTTCTTCCCTCCTG
GAAGAATGTTGAATTTTCAGTGTCACGATCGATATTTGTAGAACCGATCGAGATTCTAGA
TAGAAGAATTCATGAAACGAATAGTACCTTATACTAGTGAATGCGGGGGAAATACCAACA
AATGCACAATAGAGCAAAGTCGAAGAATGGAAGAGAAAG
>TRINITY_DN129248_c0_g1_i1 len=367 path=[1:0-85 64:86-86 65:87-176 155:177-179 158:180-191 170:192-197 176:198-214 193:215-225 204:226-231 210:232-366] [-1, 1, 64, 65, 155, 158, 170, 176, 193, 204, 210, -2]
GATTACGGTTGAAAGGGCTTACACAAATTTCATATGCTAGCCTAAACGTCTGTTATCTGT
GGATCAGAGCGTTAATGATTAATCATAAATTTAATCATGATTAATGATTAATGATTAAGA
TTAATCAAAATCATTAATCATAATCACAAAAAAATCTCATTTAATCATTAATCATTAATC
TTAATCACACTGTTTTTGCAATCTAATCATTAATCAGTAATCATAATCATAAGAAAAAAT
ATTAATCAATCATTAATCATTCATCACCAAAAATGATTCATCATATAAAATATATGATCC
AATTTGAATTGGTTCAAATGCTGTTCCAAATAATCACAGAGAACAGACATCCAAGTCCAG
TTCCAAA
>TRINITY_DN129248_c0_g1_i2 len=365 path=[1419:0-84 65:85-174 155:175-177 158:178-189 170:190-195 176:196-212 193:213-223 204:224-229 210:230-364] [-1, 1419, 65, 155, 158, 170, 176, 193, 204, 210, -2]
AGAGGGCCGTTCATACACCACGTAGACATTTTAGGGAGGAGAGGAATACTGTGTATTTGT
GACAGAGCGTTAATGATTAATCATAAATTTAATCATGATTAATGATTAATGATTAAGATT
AATCAAAATCATTAATCATAATCACAAAAAAATCTCATTTAATCATTAATCATTAATCTT
AATCACACTGTTTTTGCAATCTAATCATTAATCAGTAATCATAATCATAAGAAAAAATAT
TAATCAATCATTAATCATTCATCACCAAAAATGATTCATCATATAAAATATATGATCCAA
TTTGAATTGGTTCAAATGCTGTTCCAAATAATCACAGAGAACAGACATCCAAGTCCAGTT
CCAAA
>TRINITY_DN129248_c0_g1_i3 len=361 path=[1300:0-79 64:80-80 65:81-170 155:171-173 158:174-185 170:186-191 176:192-208 193:209-219 204:220-225 210:226-360] [-1, 1300, 64, 65, 155, 158, 170, 176, 193, 204, 210, -2]
TAATCCTTTATCTTAATAGAGGGACCTGAATAGATTTTACCTAAATGGCGGTTGGAGTCA
GAGCGTTAATGATTAATCATAAATTTAATCATGATTAATGATTAATGATTAAGATTAATC
AAAATCATTAATCATAATCACAAAAAAATCTCATTTAATCATTAATCATTAATCTTAATC
ACACTGTTTTTGCAATCTAATCATTAATCAGTAATCATAATCATAAGAAAAAATATTAAT
CAATCATTAATCATTCATCACCAAAAATGATTCATCATATAAAATATATGATCCAATTTG
AATTGGTTCAAATGCTGTTCCAAATAATCACAGAGAACAGACATCCAAGTCCAGTTCCAA
A
>TRINITY_DN129248_c0_g2_i1 len=245 path=[1179:0-54 155:55-57 158:58-69 689:70-92 712:93-98 718:99-101 721:102-103 204:104-109 210:110-244] [-1, 1179, 155, 158, 689, 712, 718, 721, 204, 210, -2]
ATCAAAAATCAGTAATCATAATCACCAAAATTTCTCATTTAATCATTAATCATTAATCTT
AATCACACTGATTTCGCAATTTAATCATTAATCAGTAATCATAATCATAAGAAAAAATAT
TAATCAATCATTAATCATTCATCACCAAAAATGATTCATCATATAAAATATATGATCCAA
TTTGAATTGGTTCAAATGCTGTTCCAAATAATCACAGAGAACAGACATCCAAGTCCAGTT
CCAAA
>TRINITY_DN129226_c0_g1_i1 len=228 path=[206:0-77 261:78-126 435:127-150 334:151-156 340:157-227] [-1, 206, 261, 435, 334, 340, -2]
TTTTTGATGTTTTCGTTCCAGTATGGTTTTATTTTCTTTTTGCTGTTTGGATGGATGGTG
TAGGTTGCCTTGTTTAGTGCTTTTTCAATTTCTTTGTTTAGATGTTCTATGTTTGTTATT
GATTTTGGGTCTATTTGATTAATGTTTTCAATTGCTTTATTTTTGCTGATTATTGTTTTT
GATGTTTTATTACTGTATTTGTTGTATTGTGTTATTTGGCATTCAATT
>TRINITY_DN129284_c0_g1_i1 len=407 path=[959:0-55 68:56-61 74:62-167 1418:168-191 204:192-223 236:224-355 1419:356-379 392:380-406] [-1, 959, 68, 74, 1418, 204, 236, 1419, 392, -2]
ATCGGATTTTTGTTCGATAAGTGAAACGTAAACATGTTGCAGTTACCGAACGTCTACTGT
ACTGTACAGTAGACGATCGATCAGTGCAAACGGTTTTAATTGCAATGCTTTTTATCTTCA
AGTTCGGTAAGCGCAACATATTTATAGTAATCACATCGTAATCCGTCAAAACAGTGCACC
ATGTTAGCTCAAAAGACCAATCAGATGAATTTTGCGCTCATTAAACGACGATTGATGAGT
GGTTGGCATATGTCAGACGTTGCAATTATCGAATTTCGTCCGCTAAGTGTAATGTGAATA
TATTGTAGTTATCGAACGTCTACTGTACGTACATTAGAAGTTCAGTCGGTGCAAACGGTT
TAACTGCAATGCTTTTTCAATGCAAGTCCGATTAGTGTAACAAATAT
>TRINITY_DN129220_c0_g1_i1 len=269 path=[433:0-75 2211:76-99 510:100-222 1887:223-268] [-1, 433, 2211, 510, 1887, -2]
TGAAGAAACACGGATCACTTTCCTACGAAGCGATTCATGAGATGAAATACTTGGAGAATT
GCATTAATGAAACACTCCGTAAACATCCACCGGCATCCAACATATTCCGAACTGCAACAC
AGGATTACGCCGTGCCCGGAACTTCCGTAACCATAGAGAAAGGCACGTCGGTGATGATCC
CAACCTTGGGCATTCACATGGACCCGGAATACTACCCCGATCCAGAGCGGTTCGACCCAG
ACAGATTCAACACAGATCAGGTTGCAGCA
>TRINITY_DN129220_c0_g1_i2 len=455 path=[433:0-75 2211:76-99 510:100-222 633:223-283 694:284-335 2212:336-359 770:360-418 829:419-454] [-1, 433, 2211, 510, 633, 694, 2212, 770, 829, -2]
TGAAGAAACACGGATCACTTTCCTACGAAGCGATTCATGAGATGAAATACTTGGAGAATT
GCATTAATGAAACACTCCGTAAACATCCACCGGCATCCAACATATTCCGAACTGCAACAC
AGGATTACGCCGTGCCCGGAACTTCCGTAACCATAGAGAAAGGCACGTCGGTGATGATCC
CAACCTTGGGCATTCACATGGACCCGGAATACTACCCCGATCCGGAGAGGTTCGACCCAG
ACAGATTTAACGCAGATCAGGTGGCAGCCCGGCATCCGTTCGCATTTCTTCCATTCGGCG
AGGGTCCTCGTGTCTGCATAGGGATGCGCTTTGGGCTGATGCAGGCTCGGGTGGGATTGG
CAACCTTGTTGAAAAACTTCCGGTTTACCGTGGGAAAACGATTGGAAACTCCGGTCAAGA
GATCGGAAGAGCACACGTCAGAACTCCAGTCACCA
>TRINITY_DN129220_c0_g1_i3 len=594 path=[433:0-75 2211:76-99 510:100-222 633:223-283 694:284-335 2212:336-359 770:360-418 1813:419-432 932:433-453 953:454-457 957:458-468 968:469-508 1008:509-593] [-1, 433, 2211, 510, 633, 694, 2212, 770, 1813, 932, 953, 957, 968, 1008, -2]
TGAAGAAACACGGATCACTTTCCTACGAAGCGATTCATGAGATGAAATACTTGGAGAATT
GCATTAATGAAACACTCCGTAAACATCCACCGGCATCCAACATATTCCGAACTGCAACAC
AGGATTACGCCGTGCCCGGAACTTCCGTAACCATAGAGAAAGGCACGTCGGTGATGATCC
CAACCTTGGGCATTCACATGGACCCGGAATACTACCCCGATCCGGAGAGGTTCGACCCAG
ACAGATTTAACGCAGATCAGGTGGCAGCCCGGCATCCGTTCGCATTTCTTCCATTCGGCG
AGGGTCCTCGTGTCTGCATAGGGATGCGCTTTGGGCTGATGCAGGCTCGGGTGGGATTGG
CAACCTTGTTGAAAAACTTCCGGTTTACCGTGGGAAAACGATTGGAAACTCCGGTCAAGT
TGGAACCTTCCAGTGGAATCCTGCTCATCAAGGGAGGATTGTGGCTGAAAGTTGACAAAA
TTTGATGCGATTGTACTTACCGAGTAGTGCCATTATATAGCAATATCAGTTACGACAACG
AATTGCTATTGAGTGCTTAATAAATGTTATGACAGTTTAGCGAGAAAAAAAAAA
>TRINITY_DN129252_c0_g1_i1 len=534 path=[1:0-64 1487:65-88 67:89-137 1080:138-175 1118:176-180 150:181-202 1488:203-226 196:227-533] [-1, 1, 1487, 67, 1080, 1118, 150, 1488, 196, -2]
CAGATACATACACAGCAACATGTATAGGAAAGCAAACAGAAAATTACTTATACACACATA
CATACAAACATACGCGTACGGAATGCAGATCAGACAACAAACGTACGTCCTCGTCATTAT
AAACCAAAAATAATACTCACAAAAAAAAGAAAACAAAAACACACACGCATAAACGAGTAT
CACATTGAAACACAAATGGCAACACTAAGGTAAAAATGGCAAAAATAAAGCAACAACTTA
CAAGGAAGGTAAACCGAAATATGCAAACGAAAACAACACACACGGCAAAGGGAACTACGA
CTCCCCTCGAATATCTTCCAGCAGAGTCTGCATTTTGTTTTGAGGGAAAGGTAAACAGCA
CACACACAACCAAACACAAACATTAACACAAATGGTTACTAAAACTTGAAATCTAGCTAA
TGAGAAAAAAAAACTGCTGACCAGCGTTGCCTAAATTCCAAAGATCCACTTTTTTTCTGG
AATTTGTAAGGTTTTCCACACGATCCAGACTTTTTCAAACAGAACTTCCAAAAT
>TRINITY_DN129246_c0_g1_i1 len=237 path=[1:0-91 1011:92-103 302:104-179 378:180-236] [-1, 1, 1011, 302, 378, -2]
TTCCGATCTGTCGATTATTATCGATTTCCAAATGATATTGAATCGCTCTATCATTATGCA
CAGCAAATGCAGGATCGTCCACTGCATTCTCCATCCTTGTAGCCCCACTGCTTGCAGGTG
CTATCGCAAATCCTATCGTGAACACAATTGCCAATGTTTTTGCAACGATTGCGCGGTAGG
ATAAGATTTGACTTAGCCAAATTGAGAGCATCATTCTCCACTCCGAATTGCTCCACA
>TRINITY_DN129246_c0_g1_i2 len=320 path=[207:0-111 296:112-117 302:118-193 663:194-196 1197:197-220 690:221-319] [-1, 207, 296, 302, 663, 1197, 690, -2]
GGCTTACATATGTTTTATTATTGGGGTTCTCGATTGATGTCGCTTTTTGAATATATTGTA
ACACTTATTATGAACAGCAAATACAGGAGCTTCCGCTGCATTCTCCATCCTTGTAGCCCC
ACTGCTTGCAGGTGCTATCGCAAATCCTATCGTGAACACAATTGCCAATGTTTTTGCAAC
GATTGCGCGGTAGGGCAAGATTTGCCTTAGCTAGGTTGACAGTGTCGTTTTCCACTCCAA
ACTGCTCCACATCAAGAAGCTCTGATGAATCGTCCTGTGATTCCGCACTAACGTTCGATG
TAAACGCAACAGCTAGGCAC
>TRINITY_DN129246_c0_g1_i3 len=279 path=[915:0-70 296:71-76 302:77-152 663:153-155 1197:156-179 690:180-278] [-1, 915, 296, 302, 663, 1197, 690, -2]
TCTGCATTTTTTGTATCACTCTGTCATTATGCACAGCAAATACAGGATCTTCCGCTGCAT
TCTCCATCCTTGTAGCCCCACTGCTTGCAGGTGCTATCGCAAATCCTATCGTGAACACAA
TTGCCAATGTTTTTGCAACGATTGCGCGGTAGGGCAAGATTTGCCTTAGCTAGGTTGACA
GTGTCGTTTTCCACTCCAAACTGCTCCACATCAAGAAGCTCTGATGAATCGTCCTGTGAT
TCCGCACTAACGTTCGATGTAAACGCAACAGCTAGGCAC
>TRINITY_DN129246_c1_g1_i1 len=307 path=[563:0-59 600:60-66 607:67-166 423:167-169 426:170-200 457:201-211 468:212-212 469:213-226 483:227-304 561:305-306] [-1, 563, 600, 607, 423, 426, 457, 468, 469, 483, 561, -2]
GTAGCCCCACTGCTTGCAGGTGCTGTCACAAATCCTATCGTGGACACAGTTTCCCATGTT
TTTGCAACGGTTGCGCGGTAGGACAAGATTTGCCTTAGCCAAATTGAAAGCGTCGTTCTC
CTCTCCGAATTGCTCTACATCCATAAGTTCTGATGAATCGTCCTGTGATTCAGCACTAAC
GTTTGATGTAAACGCAACAGCTAGGCACAAAAGGGCAAGGCAAACTATAGTGGTGAACTT
CATGGTTACTGATTTGGGCTTGAGGATCTCTTAGACCTGCTATTCTGTTGAGATTGAAAT
ATGTCTT
>TRINITY_DN129246_c1_g2_i1 len=315 path=[1433:0-100 1511:101-114 283:115-124 293:125-220 389:221-228 1963:229-252 421:253-254 423:255-257 851:258-276 1701:277-300 469:301-314] [-1, 1433, 1511, 283, 293, 389, 1963, 421, 423, 851, 1701, 469, -2]
GTTGTTCGATTACTATTGCTATTTGGTTGTATTGTTACAATTATTATGCACAGCAAATAC
AAGATCTTCCACTGCATTCGCCATCCTTGTAGCCCCATTGCTTACAGGTGCTGTCGCAAA
TCCTGTCGTGGACACAATTTCCCATGTTTTTGCAACGATTGCGCGCTAGAACAAGATTTG
CCTTGGCCAAATTGAGCGCGTCGTTCTCCACTCCGAATTGCTCCACATCAACAAGTTCTG
ATGAATCGTCCTGTGATTGGGCACTGACGTTTGATGTGAACGCAACAGCTAGGCACAAAA
GGGCAAGGCAAACTA
>TRINITY_DN129286_c0_g1_i1 len=220 path=[1:0-28 7:29-38 17:39-39 18:40-41 20:42-47 26:48-52 31:53-57 36:58-71 50:72-81 60:82-84 2404:85-108 87:109-174 1549:175-219] [-1, 1, 7, 17, 18, 20, 26, 31, 36, 50, 60, 2404, 87, 1549]
CTTTAGTTCAATGGGGAAACATTAAATAATAGTATTTTTGATGACTTTTTCAAGCAATCC
ATAGCATGCGCAAAGTTAGGCACACCATGCGCAAAGTTAGGAACAATCGAAGATTTTGTG
CGCAAAGTTAGGAACAAGGCAATGAAATAGTTTTTCTATTTTAAGTATTTTTTGGTTAAT
ATTATGATTTTTTTTATATTGCAGACTCAAAGAAGGATCA
>TRINITY_DN129286_c0_g1_i2 len=232 path=[18:0-24 20:25-30 1345:31-54 50:55-64 60:65-67 2404:68-91 87:92-157 153:158-231] [-1, 18, 20, 1345, 50, 60, 2404, 87, 153, -2]
AACATTAAATAATAGTATTTTTGATGACTTTGTCAAGCAATCCATAGCATGCGCAAAGTT
AGGCACACCATGCGCAAAGTTAGGAACAATCGAAGATTTTGTGCGCAAAGTTAGGAACAA
GGCAATGAAATAGTTTTTCTATTTTAAGTATTTTTTGGATCATATTATGATTTTTTAAAT
ATTTCAGACTCAAAGAAGGATCATCAGTCTATCGTATGAGCAAGTTGTTCAT
>TRINITY_DN129286_c0_g1_i3 len=335 path=[781:0-38 17:39-39 797:40-81 60:82-84 2404:85-108 87:109-174 1549:175-219 2403:220-243 1618:244-306 1307:307-318 528:319-319 529:320-320 530:321-334] [-1, 781, 17, 797, 60, 2404, 87, 1549, 2403, 1618, 1307, 528, 529, 530]
CTTTAGTTTAATGGAAAAACATTAAATAATAGTATTTTTGGTGATTTTTTTGGACAATTC
ATAGCATGCGCAAAGTTAGGCACACCATGCGCAAAGTTAGGAACAATCGAAGATTTTGTG
CGCAAAGTTAGGAACAAGGCAATGAAATAGTTTTTCTATTTTAAGTATTTTTTGGTTAAT
ATTATGATTTTTTTTATATTGCAGACTCAAAGAAGGATCATTAGTCTATCGTATGAGCAT
GTTGTTCATGATATATTTTGTTTGTTTGTATTTTTATAACGACAAGAAATTTGATTTTTC
TTAACTGCGCAAAGTTTGGTGCATACACGGTATTT
>TRINITY_DN129293_c0_g1_i1 len=263 path=[1171:0-60 251:61-73 1067:74-111 302:112-148 339:149-194 1433:195-218 409:219-248 439:249-262] [-1, 1171, 251, 1067, 302, 339, 1433, 409, 439, -2]
GCGCGCCAGATACACTGGATGCCGCAGTAAGTTTTGGCTCTAAAGTCTATATGTTCAAGA
ACGACCAGGTGTGGGTTTTCACGGACACCCGATTGCAAGCAGGCTATCCGCGAAAAATTC
GTAAAGCATTTCCGGGAATCCCTGGAAATTTGGATGCCGTAGCCTTCGATCATGGAATGT
TTGTTTACGCTTTCAAGAACGATCACTACTGGAGGTATGACATACACAAGAAAGCTGTCG
ATCTATCAGATGAGCTTAAAACG
>TRINITY_DN129293_c0_g1_i2 len=249 path=[227:0-46 251:47-59 264:60-97 302:98-134 339:135-180 1433:181-204 409:205-234 439:235-248] [-1, 227, 251, 264, 302, 339, 1433, 409, 439, -2]
CTAGATGCCGCAGAAAGTTTCCGTTCTAAAGTCTATATGTTCAAGAACGACCAGGTGTGG
ATTTTCACGGACACTCGATTGCAAGCAGGCTATCCGCGAAAAATTCGTAAAGCATTTCCG
GGAATCCCTGGAAATTTGGATGCCGTAGCCTTCGATCATGGAATGTTTGTTTACGCTTTC
AAGAACGATCACTACTGGAGGTATGACATACACAAGAAAGCTGTCGATCTATCAGATGAG
CTTAAAACG
>TRINITY_DN129250_c0_g1_i1 len=201 path=[79:0-79 136:80-80 379:81-200] [-1, 79, 136, 379, -2]
AATAGGTTCGGAGACGGGCCAACGGATCTGCACCATTCTTTCAGAATATCATTTGTGCAG
GGCTCCGACGTGTTCGTACGATAAAATAATTGAAAAAATCGACCAGGAACATACCGAAAA
CGAGAAAGTTTGGAAATCCATTTTATGGGGCATTTTTTACATTCGCGACTACGAAGTTTG
ATGAGCCGGGAAACACTCTTT
>TRINITY_DN129259_c0_g1_i1 len=222 path=[682:0-36 1207:37-60 720:61-96 756:97-145 435:146-221] [-1, 682, 1207, 720, 756, 435, -2]
GACTGGAGAGGGCGAATGTCACTGTGGTTCCTTTTATTGACGACGACAGCGACATTCTTT
CTCCATAGTTTATTATCTCAATTATGTTAGTCGATATAGCAACGTGTAAGTTGTTTTAGC
AGCCAGGAAAGGAGTGTTGAGTCGGTTTGCATTAGGAAAAGTGAATGGGTAAGTCAACAG
TGATAGTATGAAGGAAAGTTCCATATTGTAGTTCTATATTAC
>TRINITY_DN129239_c0_g1_i1 len=224 path=[1:0-25 831:26-43 849:44-82 888:83-83 1395:84-107 914:108-122 1758:123-151 967:152-163 979:164-223] [-1, 1, 831, 849, 888, 1395, 914, 1758, 967, 979, -2]
CTCGCAATAAGCGTGGGCCGCATGGTTTCGAACGGAGATGACACTGAAGTACGAAGTCGC
GAGGAGAGTATCTTTTAACGGGGTGGGGAAATTGGGAATAGGTATTGAAGAGTTGAGTGT
TTCTAAAAAAAAAAGAATTAAATATAGACATAATCGGAAAATGAAACGAAATTCTAATAA
AGTCGATCAAAAACAAAATATGTTACTTGTCATGACTGGAAAAA
>TRINITY_DN129239_c0_g1_i2 len=332 path=[1455:0-43 1476:44-44 1477:45-46 1479:47-51 1484:52-52 1485:53-74 1507:75-103 1536:104-141 849:142-180 888:181-181 889:182-206 914:207-221 929:222-259 967:260-271 979:272-331] [1455, 1476, 1477, 1479, 1484, 1485, 1507, 1536, 849, 888, 889, 914, 929, 967, 979, -2]
GATTATTAATTTCCACACCTCAAAGTACCTTTCTATTATTGTATGTACAAACGATGAACA
CACGAGTACGAATTATCATATTTTTTCTTAGTTGTAAATACGAGCAACGGTATACCTGAA
TGGTTTCGAACGGAGATGACACTGAAGTACGAAGTCGCGAGGAGAGTATCTTTTAACGGG
GTTCGGGAAATTGGGAATAGGTATTGAAGAGTTGAGTGTTTCGAAAAAAAAATAAATAAA
AAGAATTAAATATAGACATAATCGGAAAATGAAACGAAATTCTAATAAAGTCGATCAAAA
ACAAAATATGTTACTTGTCATGACTGGAAAAA
>TRINITY_DN129239_c0_g2_i1 len=328 path=[1850:0-26 1854:27-62 1937:63-86 26:87-118 58:119-121 61:122-196 136:197-208 148:209-211 151:212-230 170:231-278 218:279-279 1251:280-327] [-1, 1850, 1854, 1937, 26, 58, 61, 136, 148, 151, 170, 218, 1251, -2]
CACGGGAATAAATTTTGTACAAAACATTTGTAGGAAGAATTCGCAATAAGCGTGGGCCGC
ATTATGTGATATATTTGACTATAAGACGGGTTCGCTGCCGATTAAAAGTGCTGACAAGAT
GCAAAATTTTGAGGCAATCGTTTTGAATCCGCTGAGACTGGGGTAAATCCTTCTTCAAAC
GATGGGGAACATTTACCGAAAAAGTCATTTAGTTACTTGATGTGAACAATGTCTGATGGG
GGTTTTCCTGCTTTTTCCGTGTTTCCTTGAGTTTTTGGTTTATCTTTGGCTACTAGTAAT
AAGTCCGTATAGTTATCCCTCTTGGTAT
>TRINITY_DN129239_c0_g2_i2 len=334 path=[1:0-25 4:26-46 25:47-47 26:48-79 58:80-82 61:83-157 1169:158-174 1186:175-181 1193:182-203 3324:204-227 1239:228-239 218:240-240 219:241-333] [-1, 1, 4, 25, 26, 58, 61, 1169, 1186, 1193, 3324, 1239, 218, 219, -2]
CTCGCAATAAGCGTGGGCCGCATGGTGTGATATATTTGACTATAAGACGGGTTCGCTGCC
GATTAAAAGTGCTGACAAGATGCAAAATTTTGAGGCAATCGTTTTGAATCCGCTGAGACT
GGGGTAAATCCTTCTTCAAACGATGGGGAACATTTACCAAAAAAGTCATTAGGTTACTTG
ATGTGAACAATGCCTGATGGGGGTTTTCCTGCTTTTACCGTGTTTCCTTGAGTTTTTGGT
TGATCTTTGGCTACTAGTAATGAGTCCGTATAGTTATCCCTATTGGTATCGATCGAAATA
TATCTCTAAGTTACAATCACAACGAATTCCGATA
>TRINITY_DN129214_c0_g1_i1 len=392 path=[1819:0-42 790:43-44 792:45-119 867:120-158 906:159-165 1675:166-189 937:190-391] [-1, 1819, 790, 792, 867, 906, 1675, 937, -2]
GGGATTTCTTCAAGAATTAAAAAGACAATTTATTCAGAAATTCCTCCAAGGGGTTTTTCA
GTAATTCTTCCATAAACTCCATTTAAATCCTACTAAGGAATTCCTTTTGAAATATTACTT
GAGACTCCTTCAGTAGTTTAAGCGTTTCCCATAATTTTCAGTAAAATATTACCTTTTCCA
TGGATTTTTTGTTATTTTCATTTTCAGAATTTTCGAAGAATTCTCAGCGGTTTGAGATAT
TCCTCCACAGATTTTTACAGAATTATTTTATGAAATAACGTAAATCATGTTGGAGTTACT
CTTCGAGGGTTACCTGAAGGAAATATTTAAATAAATTTCTGATGAGATTAAATTTTATTG
AAACTATTTTAGAAACAATCGTTTATTGCTCC
>TRINITY_DN129214_c0_g2_i1 len=295 path=[867:0-61 1723:62-85 930:86-92 937:93-294] [-1, 867, 1723, 930, 937, -2]
GAATTCCTTTTGAAATATTACTTGAGACTCCTTCAGTAGTTTAAGCGTTTCCCATAATTT
TCGGTAAAAGATTACCTTTTCCATGGATTTTTTGTTATTTTCATTTTCAGAATTTTCGAA
GAATTCTCAGCGGTTTGAGATATTCCTCCACAGATTTTTACAGAATTATTTTATGAAATA
ACGTAAATCATGTTGGAGTTACTCTTCGAGGGTTACCTGAAGGAAATATTTAAATAAATT
TCTGATGAGATTAAATTTTATTGAAACTATTTTAGAAACAATCGTTTATTGCTCC
>TRINITY_DN129214_c0_g3_i1 len=295 path=[867:0-61 906:62-68 913:69-85 930:86-92 937:93-294] [-1, 867, 906, 913, 930, 937, -2]
GAATTCCTTTTGAAATATTACTTGAGACTCCTTCAGTAGTTTAAGCGTTTCCCATAATTT
TCAGTAAAAGATTACCTTTTCCATGGATTTTTTGTTATTTTCATTTTCAGAATTTTCGAA
GAATTCTCAGCGGTTTGAGATATTCCTCCACAGATTTTTACAGAATTATTTTATGAAATA
ACGTAAATCATGTTGGAGTTACTCTTCGAGGGTTACCTGAAGGAAATATTTAAATAAATT
TCTGATGAGATTAAATTTTATTGAAACTATTTTAGAAACAATCGTTTATTGCTCC
>TRINITY_DN129214_c0_g4_i1 len=205 path=[1:0-25 4:26-27 6:28-49 28:50-73 52:74-204] [-1, 1, 4, 6, 28, 52, -2]
GATACATACAACCATCACTTGCGACTTATTGCCTGGAAGGTGTAGCCCCAACCGTACCGC
AACTAAATTCAAATTACGACCGCCGAAATAAAAGATCCGTGAATATACGACAGGAAATAC
CTAATTTTCATTACCTAAGCACTTTTGTAAAACTAACCGAATGGCATTACCAAGCCATTT
TACTCCAGCCGAAAATCACACGGAT
>TRINITY_DN129214_c0_g5_i1 len=205 path=[1:0-25 1795:26-49 28:50-73 52:74-204] [-1, 1, 1795, 28, 52, -2]
GATACATACAACCATCACTTGCGACTAATTGCCTGGAAGGTGTAGCCCCAACCGTACCGC
AACTAAATTCAAATTACGACCGCCGAAATAAAAGATCCGTGAATATACGACAGGAAATAC
CTAATTTTCATTACCTAAGCACTTTTGTAAAACTAACCGAATGGCATTACCAAGCCATTT
TACTCCAGCCGAAAATCACACGGAT
>TRINITY_DN129290_c0_g1_i1 len=308 path=[2890:0-23 239:24-24 2891:25-60 701:61-66 707:67-120 761:121-123 3800:124-147 788:148-150 791:151-213 1735:214-307] [-1, 2890, 239, 2891, 701, 707, 761, 3800, 788, 791, 1735, -2]
TGTACAACCGCGAGAAGGATCTGGAAGAGCAGAACCGCCGAGCTCAGGAAGAGATTATGA
CGCTGCAGCAGCTGGTCCAGGAAACGGTGGACGAGTCCACGTTCAGTCACGACGAGATGC
GACGCCTGGCGGAGGAAAACGAACGTCTCCGGACGGAACAGCACGACCTGAAGGAGGCGC
TTGCCGCGGCACAGCAGGATTCACCGAGCTTGGCACCGGTGCTGAACCAAGCCAAGAAGA
TCATCCGAAAGCTCGGGGCGGCCGATTCCAACAGTCACGACAATCTGGAGGATTCCATGC
GGAAGGTA
>TRINITY_DN129290_c0_g2_i1 len=219 path=[2356:0-70 2404:71-79 2413:80-137 114:138-146 123:147-161 566:162-170 575:171-194 3799:195-218] [2356, 2404, 2413, 114, 123, 566, 575, 3799]
CAATGAGGTTCCAGCAAAAATCGCGACGGGTGGCGATGGCACTGGGGCGGCGGAGGAAGC
GGAAAAGAGTCGTGAGCTACAGCTGGAACTTAAACGGATACGGGACGAGTTCAATCAGCA
GCGGGCCAAGATGAAGGAATTGTACCTGGCGAAGGAAGCGGAATGCAAGCGATTTTCGAA
GGAGGCCGCCACGGCACGAAAGGAACTAGAGGACGCCAA
>TRINITY_DN129290_c0_g3_i1 len=405 path=[1174:0-82 1234:83-89 1241:90-90 1242:91-107 1259:108-211 2202:212-297 2796:298-354 2339:355-369 3237:370-404] [-1, 1174, 1234, 1241, 1242, 1259, 2202, 2796, 2339, 3237, -2]
CCGTCAGCTTCGACTTCCGTTTTTATCTCGCTTTGTGGTTTACGGCGCACGGTTAGGAAT
CAACGCAAATCAGGATGAAACAATCGTCCAAAGTGGTGGCGTAATTTTGCGATCGATTCG
TACGTGGAATAAGTCGGGAGATGCTTCTTCGCTCGTTGCGTGTTGCTGAAGAAAACATCC
ATTGCTCATCGTCGTCGTCGTAACAAAGGGGGTTGTGTGAGGTTCTTGTGTGCTTTCTCT
TCCTGTGAAGCGAGAAGGGGGGAAACAATACCGAAAGAACAATGCTGGAACCGAAAGGCG
CCGATTCGCAACAACAACAGCAGCAGGAGGAACTGGATAGGAATTTGGGCAATGAGGTTC
CAGCAAAAATTGGCACTGGTGGTGACGAGAATGTGGTGGCGGAGG
>TRINITY_DN129290_c0_g3_i2 len=481 path=[1174:0-82 1234:83-89 1241:90-90 1242:91-107 1259:108-211 2202:212-297 2288:298-348 2339:349-363 2354:364-365 2691:366-413 2404:414-422 2413:423-480] [-1, 1174, 1234, 1241, 1242, 1259, 2202, 2288, 2339, 2354, 2691, 2404, 2413]
CCGTCAGCTTCGACTTCCGTTTTTATCTCGCTTTGTGGTTTACGGCGCACGGTTAGGAAT
CAACGCAAATCAGGATGAAACAATCGTCCAAAGTGGTGGCGTAATTTTGCGATCGATTCG
TACGTGGAATAAGTCGGGAGATGCTTCTTCGCTCGTTGCGTGTTGCTGAAGAAAACATCC
ATTGCTCATCGTCGTCGTCGTAACAAAGGGGGTTGTGTGAGGTTCTTGTGTGCTTTCTCT
TCCTGTGAAGCGAGAAGGGGGGAAACAATACCGAAAGAACAATGCTGGAACCGAAAGGTG
CCGATTCGCAGCAGCAGCAGGAGGAGCTGGATAGGAATTTGGGCAATGAGGTTCCAGCAA
AAATCGGTACAGGTGGTGATGGGACCGGGGTGGCGGAGGAAGCGGAAAAGAGTCGTGAGC
TACAGCTGGAACTTAAACGGATACGGGACGAGTTCAATCAGCAGCGGGCCAAGATGAAGG
A
>TRINITY_DN129290_c0_g2_i2 len=247 path=[1:0-85 3798:86-109 88:110-135 114:136-144 2619:145-168 575:169-192 3799:193-216 195:217-219 198:220-231 210:232-246] [-1, 1, 3798, 88, 114, 2619, 575, 3799, 195, 198, 210]
ATGAGGTTCCAGCAAAAATCGGCACTGGTGGCGATGGGACTGCGGCGGCGGAGGATGCGG
AAAAGAGTCGCGAATTGCAGCAGGAGTTGAAACGGATACGGGACGAGTTCAACCAGCAGC
GGGCCAAGATGAAGGAATTGTACCTTGCGAAGGAAGCGGAATGCAAGCGATTTTCGAAGG
AGGCCGCCACGGCACGAAAGGAACTAGAGGACGCCAAATCGCAAATCATGGTGATGGAGT
ACAACCG
>TRINITY_DN129251_c0_g1_i1 len=228 path=[122:0-61 161:62-79 243:80-85 249:86-91 255:92-95 259:96-96 1121:97-120 669:121-200 364:201-209 373:210-210 374:211-214 378:215-227] [-1, 122, 161, 243, 249, 255, 259, 1121, 669, 364, 373, 374, 378, -2]
CTAACAACGACACAAACATGCTGTTTTCCAGTCGAAATTATGATCATATGGTAATATTAC
GGATCATGCCACACCTAGATCCGCCCCGCAGAAAAGGTGGGAGGGTCATAGGGGGATCCC
CGCCAAACCATTGTAAAGCTACACTCTTCCCCTTGATAATACTTCAAACCGAATGCAGTT
TGGTGCCCTAGTTTCGGAGAACGAGCCATTTGAAGACAGAAAGAATCG
>TRINITY_DN129251_c0_g2_i1 len=234 path=[122:0-61 161:62-79 243:80-85 249:86-91 255:92-95 259:96-96 260:97-158 322:159-183 347:184-200 364:201-209 373:210-210 1239:211-233] [-1, 122, 161, 243, 249, 255, 259, 260, 322, 347, 364, 373, 1239, -2]
CTAACAACGACACAAACATGCTGTTTTCCAGTCGAAATTATGATCATATGGTAATATTAC
GGATCATGCCACACCTAGATCCGCCCCGCAGAAAAGGGGGGAGGGTCATATGGGGATCCC
CGCCAAAATATTGTTAAGATACACTCTTCCCCTTGATGACACTTCAAACCGAATGCAATT
TGGTGCCCTAGTTTCGGAGAACGAGCCATTTAAAGACAGAAAGAATCGTACCGA
>TRINITY_DN129240_c0_g1_i1 len=409 path=[1:0-99 1509:100-123 102:124-203 182:204-307 1510:308-331 310:332-337 316:338-349 846:350-408] [-1, 1, 1509, 102, 182, 1510, 310, 316, 846, -2]
GACGTGGGTAAGAGTATCATCAGCCGGGCGTTCATCAACGGAAGCCAGCAGGAAGCGATC
ATCAAGTCAAACCTGATCTCGCCGGCTGGATTAGCTCTGGATTGGATCACCGATAAGATC
TACTGGACCGATGCGGGTACCAACAGAATCGAGGTGGCCAGCACCGATGGAAAGCAGCGG
ACCTTGTTGATCTGGGAACGGCTGGACAAACCGCGGGATATCGTGGTTCATCCAAGTGAC
GGCTACATGTTCTGGTCGGATTGGGGCTCGAATCCACTGATTGAGAGAGCCGGAATGGAC
GGAAGTGGACGCGTCACCTTGGTCTCGGAGAACCTACAATGGCCGAATGGGTTGGCGCTG
GATACTGACAATCATCGACTGTACTTCGTTGACGGCGGTACGAAGCTGC
>TRINITY_DN129263_c0_g1_i1 len=452 path=[427:0-92 853:93-122 524:123-152 1488:153-176 578:177-205 607:206-207 609:208-349 1489:350-373 775:374-374 776:375-378 1487:379-402 804:403-451] [-1, 427, 853, 524, 1488, 578, 607, 609, 1489, 775, 776, 1487, 804, -2]
CAGGGTGTGGCTGTAGGTGGGTTGGTCGGGATCCGGGACGGCTTCGCCGTCCTCGTCTCC
CAGGTAGTTGAGATCGTACTCGTCGTCGTCGTCGTCTTCATCTTCGTCGTCATCGTCGAG
GTCCGAGCCGCACGGGACGATGGTGTCCTCGTCTTCCGGTTCGTCGCCGTAGGAGGCGAT
CTGGGTGGCGGACTGCGAGAGGGTGATGCCCTTGGCGGGGACGTAGGTGGGCGTGACCTG
GACGGTGGAGGCGAAGGTCATCGAGGTGGAGGTCGGTAGGGGTTGGATCCGACCGGTGTG
GTTGATGGCCACGTTGCAGCTGTTGGAGTTGGACCGGGTGAGGGCAGTGGTGGTGGAGGT
GGACTGGTCGCAGAGCGATCGACTGGGCGTGAAGTTTTTGGCGTCCGGGTTAAGGCGGGA
GTGCGAGTAGCTTTTGAAGACCCCGCTGGGGG
>TRINITY_DN129273_c0_g1_i1 len=223 path=[201:0-81 857:82-105 284:106-163 342:164-165 344:166-187 366:188-188 367:189-189 368:190-202 381:203-208 387:209-212 391:213-222] [-1, 201, 857, 284, 342, 344, 366, 367, 368, 381, 387, 391, -2]
GTAAGGTTTGATATGGATCCCCGTATGTGGAAGTGGCAATACTTGTGATATTCGTTCTCT
TTCTAAAACAAAAAGCGGAAAAAGTGACTAAATCTTAATTTCATGTTACAACCTTTGGCA
ATGCTTGGAAAAAATGGAAACAATAGTAACTGGTGTTACGTTATAATTAGATAAACAAAC
AGTTATCACTGTAAAAGAAACAAACAATTGTAGAGAGCACAAC
>TRINITY_DN129285_c0_g1_i1 len=345 path=[818:0-178 974:179-215 12:216-226 23:227-244 41:245-245 42:246-268 65:269-278 75:279-282 79:283-344] [-1, 818, 974, 12, 23, 41, 42, 65, 75, 79, -2]
AATTATCCGATGCGGTTCAACGATGAAAATAGTAATGACGATCCAAAATTTTTGCACAAG
TGGGAAAAACGCTAAACCATAACCATAACCAAGATACGTTGTCGTTGTCGTGCGAGGGAC
ATGCGACCGAGTCGAACGCCCGACACACACTGACGGTCTCATTCGCAAGTTGTGGATGAG
CATGTGCTGTGGATAGGCAAAAGTCTCGACACTAAAAATAACTTGCTCTCACTGTTGTTC
GTAGGCACGCTCAGAGAGTGTTGGAAGTGGACATCTAAGGACCGAAGGAGACGGTGAATT
GCAAAGAAGAACGTGAGGTGAGGTGGGCGTTGGATTCAGGTTGAC
>TRINITY_DN129285_c0_g1_i2 len=218 path=[1011:0-51 974:52-88 12:89-99 23:100-117 1093:118-141 65:142-151 75:152-155 79:156-217] [-1, 1011, 974, 12, 23, 1093, 65, 75, 79, -2]
CTCCTTCGGTCCTTAGTTGCAATCCACCATCTCATTCGCAAGTTGTGGATGAGCATGTGC
TGTGGATAGGCAAAAGTCTCGACACTAAAAATAACTTGCTCTCACTGTTGTTCGTAGGTA
CGCTCAGAGAGTGTTGGAAGTGGACATCTAAGGACCGAAGGAGACGGTGAATTGCAAAGA
AGAACGTGAGGTGAGGTGGGCGTTGGATTCAGGTTGAC
>TRINITY_DN129223_c0_g1_i1 len=409 path=[115:0-80 173:81-354 1323:355-378 471:379-395 488:396-408] [115, 173, 1323, 471, 488, -2]
CTACCCAATCTTCCTTTTACAAAAACTTCCTCTTATTTGAGTGCTCTTTTCAACCACTGC
ACAAAACTTCCTTCCACACAACGGGATAGAAAGGATTTCACCTCTGATTCATTGAATCGA
AACGGAGATTTTTTTTCTTCCCCAAGCAGGGGTCCCCTCGGCTCGCCTTACAATAGTCGC
ACGCGTGCGAACACTTTCGCGTTTTGGCACCAAAATTTCACTCACTTTTCGCTCGAACCA
AACTGGACTCGCTGGCGCGATTCCCGCACTACAAAATTACCTCGCGAAAAACGCGTAATT
GACTCGGATCAAAATTTTCCTTTTTATCCACCTCTGCCTCGAACACAGGACACACAATTC
GCTCGAAGGAAAAAGTGCGTTCCGACGATCGCGCAATCACGGACGAAAT
>TRINITY_DN129281_c0_g1_i1 len=218 path=[196:0-182 439:183-206 380:207-217] [-1, 196, 439, 380, -2]
GGTTGATGATGAAAGATGATGATAAAGGACGATGACGAAGGTTGTTGATGAAGGATGACG
ATGAAGGATGATGATGAAAGCTGATGATGAAGAATGATGATAAAGGATAATGATGAAGAA
TGATGATGAAGGTTGATGATGCAGGATGATAAGGAAGGATGACGATGATGAAGTTTGATG
ATGAAGGATGATGATGAAAGATGCTGATGAAGAATGAT
>TRINITY_DN129281_c1_g1_i1 len=248 path=[226:0-53 257:54-91 295:92-140 344:141-247] [-1, 226, 257, 295, 344, -2]
GGATAGAAGGAAAGATGTTGGTCGAAGTATGAAGGAAATAGGATGTAGGATGAAGGAGTT
AGGATGATGATGATGAAGAATGTAGGATTAAGGATGATGACAGATAAAGCATGAAGGATG
AAGTATAAAGGATGATGGTGATCATGATTATGTAGGATGGAAGATGAAGAATACAGAATG
AAAGGTAATGATGATAATTATGATAATGATGATGAAGGATGAAAGATGAAGGACAAACAG
TAGATGAT
>TRINITY_DN129281_c3_g1_i1 len=213 path=[977:0-47 336:48-70 551:71-112 401:113-113 593:114-175 927:176-200 680:201-212] [-1, 977, 336, 551, 401, 593, 927, 680, -2]
AATAACCATCGTCATCATCATCATGATCCTTCATTGTCCATCTTTCATCCTACATCCTTT
ATCCTTCATTCCCACCATCATAGACATCATCATCATAGCCATCATCATCATCCTTCATCA
CCGTCATTACCATCCTTTAACCTACATCCTTTATCCTACCTGCTTCACTCTTCATCTTAC
ATAATTTATCCTTCATCCTTCATTATTAGTTAG
>TRINITY_DN129281_c3_g1_i2 len=230 path=[879:0-46 319:47-50 322:51-64 336:65-87 359:88-129 401:130-130 593:131-192 927:193-217 680:218-229] [-1, 879, 319, 322, 336, 359, 401, 593, 927, 680, -2]
TCTATCCTATATCCTTCATTCTTCTCCATCATCATCATCATCATCCTTCATTGTCCATCT
TTCATCCTACATCCTTTATCCTTCATTCTCACCATCATAGACATCACCATCATAGCCATC
ATCATCATCCTTCATCACCGTCATTACCATCCTTTAACCTACATCCTTTATCCTACCTGC
TTCACTCTTCATCTTACATAATTTATCCTTCATCCTTCATTATTAGTTAG
>TRINITY_DN129299_c0_g1_i1 len=318 path=[872:0-237 1087:238-261 1111:262-271 1775:272-295 1145:296-317] [-1, 872, 1087, 1111, 1775, 1145, -2]
AGCTAAAGCTGGATAACGAAAACTTGCGGAAACAGTTGATCAGTAACGAGAAGACATCGG
AAACGAATAAAGTAAAAGCCCGCCAGGAAAATGAAGTGCTCCGTACGTACCTGAAAGCGG
CCCAGGATGACGTGAGCACCCTGTTGGAGGAGAAACGCACTCTGATGGATACCATCCGGT
CGCTGCAGAACCAACTGACGACTCTGAGCGACGTGCACATGAATGCAACGGATGGTAAGA
GATAGCACAATTGCATGGACTGCATACAGTGCCGTGGCGAGAATCCATTTTAAAGGGTAC
CAAACCGGAAGGACTTGT
>TRINITY_DN129299_c0_g2_i1 len=311 path=[1:0-34 1895:35-58 37:59-221 200:222-231 210:232-245 224:246-255 234:256-310] [-1, 1, 1895, 37, 200, 210, 224, 234, -2]
TAAAGTTAAACAAAAGCATCGTCAAACATATTAAACAGAACTAACCACCCACCGTCAAGC
CTGTATGAGTAAGCAGTCGGTAAACGAAAACCGTAACGAGTGACAAAATGTTTAAAACAA
ATATTGAATTGATGTGCTACAGATATGAACATGATTTGTTTCGTTCTCTCCATTATATGA
CTATCTATTCAAAAATTAATACAGAAAACAACCAATTCATGAAGACAATAGATCAGTCAT
TGAACCTACCGTCTTGCAATGAAACAGACCCATATTCAGACCAAGTTTTCCAACGGAAAA
TACACACACGG
>TRINITY_DN129299_c0_g3_i1 len=318 path=[872:0-237 1087:238-261 1111:262-271 1121:272-283 1133:284-295 1145:296-317] [-1, 872, 1087, 1111, 1121, 1133, 1145, -2]
AGCTAAAGCTGGATAACGAAAACTTGCGGAAACAGTTGATCAGTAACGAGAAGACATCGG
AAACGAATAAAGTAAAAGCCCGCCAGGAAAATGAAGTGCTCCGTACGTACCTGAAAGCGG
CCCAGGATGACGTGAGCACCCTGTTGGAGGAGAAACGCACTCTGATGGATACCATCCGGT
CGCTGCAGAACCAACTGACGACTCTGAGCGACGTGCACATGAATGCAACGGATGGTAAGA
GATAGCACAATTGCATGGACTGCATACAGTGCTGTGGCGAGAATCCATTTTAAAGGGTAC
CAAACCGGAAGGACTTGT
>TRINITY_DN129299_c0_g4_i1 len=318 path=[872:0-237 1581:238-259 1727:260-283 1133:284-295 1145:296-317] [-1, 872, 1581, 1727, 1133, 1145, -2]
AGCTAAAGCTGGATAACGAAAACTTGCGGAAACAGTTGATCAGTAACGAGAAGACATCGG
AAACGAATAAAGTAAAAGCCCGCCAGGAAAATGAAGTGCTCCGTACGTACCTGAAAGCGG
CCCAGGATGACGTGAGCACCCTGTTGGAGGAGAAACGCACTCTGATGGATACCATCCGGT
CGCTGCAGAACCAACTGACGACTCTGAGCGACGTGCACATGAATGCAACGGATGGTAAAA
GATAGCACAATTGCATGGACCGCATACAGTGCTGTGGCGAGAATCCATTTTAAAGGGTAC
CAAACCGGAAGGACTTGT
>TRINITY_DN129299_c0_g5_i1 len=318 path=[872:0-237 1581:238-259 1603:260-261 1111:262-271 1121:272-283 1133:284-295 1145:296-317] [-1, 872, 1581, 1603, 1111, 1121, 1133, 1145, -2]
AGCTAAAGCTGGATAACGAAAACTTGCGGAAACAGTTGATCAGTAACGAGAAGACATCGG
AAACGAATAAAGTAAAAGCCCGCCAGGAAAATGAAGTGCTCCGTACGTACCTGAAAGCGG
CCCAGGATGACGTGAGCACCCTGTTGGAGGAGAAACGCACTCTGATGGATACCATCCGGT
CGCTGCAGAACCAACTGACGACTCTGAGCGACGTGCACATGAATGCAACGGATGGTAAAA
GATAGCACAATTGCATGGACTGCATACAGTGCTGTGGCGAGAATCCATTTTAAAGGGTAC
CAAACCGGAAGGACTTGT
>TRINITY_DN129296_c0_g1_i1 len=251 path=[608:0-35 2:36-43 849:44-67 34:68-93 457:94-114 574:115-135 102:136-141 108:142-147 114:148-250] [-1, 608, 2, 849, 34, 457, 574, 102, 108, 114, -2]
GCGGGATGTACAGCCGGGAGATGCAGGTGTTCGCCGTGGGGAGATGGGCGTCGTCGGCCG
GTCTGATCGTTACCGATGGCATCGGCTGGAAGCCGTCTTCGGAGGCGGGCAGGGCGGGCG
ATCCGGTCCAGAAGTAGACCAAATCTTGCCGCTCCAGGTTGCTCATCTTTTCCACGACGC
TCCAGAGCCACCGTTTGAACTTCAGCAACTTGTCACTGCTTTCGTTCGATTCGTCGTTGA
ACGAAGTGTAT
>TRINITY_DN129296_c0_g2_i1 len=239 path=[1:0-23 2:24-31 849:32-55 34:56-81 60:82-121 100:122-123 102:124-129 108:130-135 114:136-238] [-1, 1, 2, 849, 34, 60, 100, 102, 108, 114, -2]
CCCGGGAGATGCAGGTGTTCGCCGTGGGGAGATGGGCGTCGTCGGCCGGTCTGATCGTTA
CCGATGGCATCGGCTGGAAGCCATCTTCGGAGGCGGGCAGAGCGGGCGATCCGGTCCAGA
AGTAGACCAAATCTTGCCGCTCCAGGTTGCTCATCTTTTCCACGACGCTCCAGAGCCACC
GTTTGAACTTCAGCAACTTGTCACTGCTTTCGTTCGATTCGTCGTTGAACGAAGTGTAT
>TRINITY_DN129238_c0_g1_i1 len=264 path=[1629:0-29 1636:30-39 3061:40-63 1670:64-123 1730:124-143 1750:144-144 1751:145-147 158:148-149 2107:150-166 176:167-191 3059:192-215 225:216-239 249:240-263] [-1, 1629, 1636, 3061, 1670, 1730, 1750, 1751, 158, 2107, 176, 3059, 225, 249, -2]
GAAACAGACATAAAGTTAGGTTCTACCAGTCTTAGTGGATTCCACCACAGTTTTAATGTT
CTCTCATAATGAAAGAATGTGTTTAATTCAAAATTTGTGTATCCAGACAGTCATTGAAAA
AAAAAACAAACAAGTTACTTAGGAAAAAAAACATCAGAACTAAACACAGAAGGTAGGAAA
TGGTTTCCTATGATTATTCTCCTATGTATTGGTAAACAATAATAAAAAACGATAATAATT
ATCGCTATGAAAACGCAAAAAAAA
>TRINITY_DN129238_c0_g2_i1 len=221 path=[273:0-23 274:24-165 416:166-188 439:189-189 440:190-220] [-1, 273, 274, 416, 439, 440, -2]
GCTGGCTGCTGCGGCTGCTTTCCACGGCACTGCGACGCATCAACGGCGGAATCGGTGGCA
TTGGCTCGCGGCTCCTCAGGGGGGGAAAGTCGCGTCCACGGATTCCGTACCGCCGCTCGA
ACAGATCTCTGGGGTCATCGTACCGGTCGTAATAGTCAAAGGTATCGCGGAACTTCAAAA
TTTACACACTTTGGTGTAAAATACAACCACACTTTATGCAG
>TRINITY_DN129238_c0_g2_i2 len=723 path=[669:0-134 781:135-158 805:159-167 814:168-297 944:298-306 3060:307-330 977:331-338 985:339-389 1036:390-431 1078:432-457 1104:458-502 274:503-644 2173:645-665 2194:666-722] [-1, 669, 781, 805, 814, 944, 3060, 977, 985, 1036, 1078, 1104, 274, 2173, 2194, -2]
TTTTTAAATAGCTTATTTAGGGCATTTATCGTGCCAAAGTATCAAATAAACTTCTTGTTT
GCAACAAAGATTTCATGTCATCCAATATTGCGCGGTTTCCGTGATTAAAAATGTTTAAGA
TGCCTTAACGTAAAGAGATATTGTAGAAAATTTGGGGAAAATTAAGCAAATTACAGATAC
AGGTTCCGTTACCTCTCAAGACGATACTGTGCTACATACCTAATCTGTGACGAACATCAA
TTTTGTTAAGATTTCTCAGCGTGTCTCGTAAAAGAATGTATTAGGTCGAAGCAATCGCCC
ATTGCTAGCAGTCTCGTCTCAGTACGGAGCGTACCGATGGGTGGGCGATGGTCCCCGCAA
GCCCTGTCGCCGATCGTCGAACGAGTCCCGGCTGAAGTCCTCGTAGACCCCGAAACGACT
GATGCTGCTTCCGTTGCGGCTCGGTGGTGGCGGCGTGCGACGACTGAAGATCGAATCGTA
CTGGCTGCTGCGGCTGCTTTCCACGGCACTGCGACGCATCAACGGCGGAATCGGTGGCAT
TGGCTCGCGGCTCCTCAGGGGGGGAAAGTCGCGTCCACGGATTCCGTACCGCCGCTCGAA
CAGATCTCTGGGGTCATCGTACCGGTCGTAATAGTCAAAGGTATCCCTAAATCCATCCAT
AATGCGATCGCGAAGGAACGGTGGCGGCGGCGGCGGTGGATACGGATCCCTGGCGTACAT
CGG
>TRINITY_DN129262_c0_g1_i1 len=361 path=[339:0-34 351:35-35 352:36-100 417:101-107 424:108-119 436:120-131 448:132-133 450:134-307 624:308-360] [-1, 339, 351, 352, 417, 424, 436, 448, 450, 624, -2]
GCATGTCGGTTTTCAGCGCTTGTAAAGTGAACTATCCATTTGTTAGGTTCGTCGCTCATC
GTCGGTACACGATACATAGTTTCACTGAAGCAAGTCAACAATAGTTTAAGGAGTTCAGTC
CGTCGAGAGTCCATGTTGCCATTGCGAGGAGGTGATTGAGCAAAACCCACTCCAGCTTCC
CATATGTATTCACAGCTATCGATGGAGTTCAATTCCTCTGCTTTTTCCGGTCCCGACTTC
CGTAAACCAACTACAGTAAAATCCGGGCAGAACAGTAGGTCACAAATGGCATTCAGCAAA
CTTTGCGCCAATGGAGTCGCATTATCATCCTTTTCATTCCCTGAAGGAAGTGACGACCAG
A
>TRINITY_DN129292_c0_g1_i1 len=355 path=[701:0-158 369:159-254 465:255-281 492:282-302 513:303-303 514:304-320 531:321-354] [-1, 701, 369, 465, 492, 513, 514, 531, -2]
TGTCACTCAACTTCTGTGATTGAAATTTGCTTATGTTATCCAACAACTGATTCATGCATG
TTGAACGATTGTCTCGGTTAAAAAAACACTAGGAATCTCGATATTCATTGTTCTCTTTCC
TTCTTTCTTCCATTAGTTTTCCTGAAGGACGTAAGTCATTCGGCACTGAAGGATCTCATA
CAGTTCATGTACTGTGGGGAGGTGAACGTAAAGCAGGATGCTCTGCCAGCGTTTATCAGT
ACGGCGGAAGCGCTACAAATTAAAGGACTGACTGAAACGGGAGAAAGCGCACCCACCCAA
CAACCATCTCCCGCCAAAGAAGCCTCCCACTTACCGTCGGCGAGTTCGACGACCA
>TRINITY_DN129292_c0_g1_i2 len=305 path=[283:0-38 299:39-108 369:109-204 465:205-231 492:232-252 513:253-253 514:254-270 531:271-304] [-1, 283, 299, 369, 465, 492, 513, 514, 531, -2]
ACACTCTTTCCCTACACGACGCTCTTCCGATCTACCGTACTTCCGGAAGATGTTCACCCA
AATGCCTGCCAACCAGCACGCATTCATTTTCCTGAAGGACGTAAGTCATTCGGCACTGAA
GGATCTCATACAGTTCATGTACTGTGGGGAGGTGAACGTAAAGCAGGATGCTCTGCCAGC
GTTTATCAGTACGGCGGAAGCGCTACAAATTAAAGGACTGACTGAAACGGGAGAAAGCGC
ACCCACCCAACAACCATCTCCCGCCAAAGAAGCCTCCCACTTACCGTCGGCGAGTTCGAC
GACCA
>TRINITY_DN129243_c0_g1_i1 len=358 path=[2158:0-35 231:36-48 244:49-78 274:79-84 1881:85-126 322:127-357] [-1, 2158, 231, 244, 274, 1881, 322, -2]
GGGTGACTTGTATGGGAAAATCGATCAAGCAACTCGAGGACGAGATGCTGAACGGCCAGA
AACTGCAGGGTCCGATCACCGCTGAAGAGGTCAACTTCATGTTAAAGAACAAAGGCATGG
AAGACAAATTCCCGCTGTTCACTGCGATTCACAAAATCTGCACCGCGGAAATCAAGCCCC
AGGGCTTCCTGGACTGCTTACGTAACCACCCGGAGCACATGCAAACTTTCTCTTAAACAC
CCACCTAACCACCACCACAAATCCACACATCCTACCGAAGACGTATCGCGGTCGGTCGGT
CGGTCTCCCCAGGTGATGTGCTTTTTGTGCTAGATTTCAGTAGATGGCTGTACGAACT
>TRINITY_DN129243_c0_g2_i1 len=575 path=[1:0-35 14:36-85 64:86-131 2871:132-155 134:156-170 149:171-190 169:191-194 173:195-199 178:200-238 217:239-252 231:253-265 1781:266-295 274:296-301 280:302-343 322:344-574] [-1, 1, 14, 64, 2871, 134, 149, 169, 173, 178, 217, 231, 1781, 274, 280, 322, -2]
CTGAAGAACATCGTTGCGTGCGGGGCCGGCTTCGTGGACGGCATGGGACTGGGCGACAAC
ACTAAGGCGGCCGTCATCCGGTTAGGGCTGATGGAGATGATCAAGTTCGTGGACGTGTTC
TACCCGGGCAGCAAACTGTCGACGTTCTTCGAGAGCTGCGGTGTGGCGGATTTGATTACC
ACTTGCTATGGTGGTCGTAATCGTAAGGTATCGGAAGCGTTCGTGAAAACGGGAAAATCG
ATCAAGCAACTCGAGGACGAGATGCTTAACGGTCAGAAACTGCAGGGTCCGATCACCGCT
GAGGAGGTCAACTTCATGTTGAAGAACAAAGGCATGGAAGACAAATTCCCGCTGTTCACT
GCGATTCACAAAATCTGCACCGCGGAAATCAAGCCCCAGGGCTTCCTGGACTGCTTACGT
AACCACCCGGAGCACATGCAAACTTTCTCTTAAACACCCACCTAACCACCACCACAAATC
CACACATCCTACCGAAGACGTATCGCGGTCGGTCGGTCGGTCTCCCCAGGTGATGTGCTT
TTTGTGCTAGATTTCAGTAGATGGCTGTACGAACT
>TRINITY_DN129243_c0_g3_i1 len=271 path=[1353:0-124 2872:125-148 1479:149-158 1489:159-218 1549:219-254 1585:255-270] [-1, 1353, 2872, 1479, 1489, 1549, 1585, -2]
TTATAAACAACGATAACAGAGTAAACATAGCGCACGTGACTGTTTGTAAGTTTACACTCC
ACAAAAATACCATCTGCTCTACAATTGATCTACACTCAACATTAGTTTTTAGTCACGCGA
CTCTCTCTGTCTGATTTTCCCTCCCATTCCCCTTCGAACAGTTAATGCGCCTTGCGTTTG
TACTCGTTTTTGTTTGTGTTTTGATGTTTCGATTCTTTTTGGGTATTGTGTAAGAACAAT
AAATGCTTCGCAAATGTGTAGGCGTGTAAGG
>TRINITY_DN129253_c0_g1_i1 len=209 path=[673:0-208] [-1, 673, -2]
TGTGCTCTTAAGTCTGATATTGACAGATTGACATCGTGGTGTCGAATGAATGGAATGCAG
ACAAATCCATCAAAATGCAAAGTCATCACCTACACCCGAAAGCATGAACCGATACGGTTT
GAGTACTCGATGGACTCTGCGATGCTGCAGAGAGTTTACTCCATTAAGGACCTTGGACTA
ACTCTAGATAGCAAACTGAAGTTTAATGA
>TRINITY_DN129236_c0_g1_i1 len=302 path=[1:0-65 44:66-94 971:95-118 97:119-269 248:270-299 278:300-301] [-1, 1, 44, 971, 97, 248, 278, -2]
CTATCACTATTCACACTTTCAGTGATCTCTGTCACGGTCGCCAACTAACGTTTGGAGTTC
GGATGATAGCATAACATGTCACGTTCTCTGTTTCAACTTCAGTACTCGACTGCTCGTGTA
TTTCGCTTACCATATATCTTAAAGGCTACTTGCTCATGCTTGCCCAAACTCAAGCCACCG
GCGATGTTTCCAAAAACAATTTAATTACAACCATATGGCCCTGCAGCGTAAGCATAGCTG
CGCCCATGCGGAAGGCTAAAAACAGTTGTGCTTATTCAACAGGCAAAAGTGTGTAAACAA
TA
>TRINITY_DN129236_c0_g1_i2 len=306 path=[672:0-87 44:88-116 971:117-140 97:141-291 751:292-305] [-1, 672, 44, 971, 97, 751, -2]
AGTAGGGGTCGCACAAGCATACCAAAATCGTGGAGAGTTACTTTCGCAGCTCCCTTAGGG
CTTCGACTAACGTTTGGAGTTCGGATGATAGCATAACATGTCACGTTCTCTGTTTCAACT
TCAGTACTCGACTGCTCGTGTATTTCGCTTACCATATATCTTAAAGGCTACTTGCTCATG
CTTGCCCAAACTCAAGCCACCGGCGATGTTTCCAAAAACAATTTAATTACAACCATATGG
CCCTGCAGCGTAAGCATAGCTGCGCCCATGCGGAAGGCTAAAAACAGTTGTGTTATTCAA
CAGGCA
>TRINITY_DN129231_c0_g1_i1 len=436 path=[1599:0-38 628:39-119 1825:120-143 733:144-233 227:234-243 237:244-281 275:282-363 357:364-392 386:393-413 407:414-435] [-1, 1599, 628, 1825, 733, 227, 237, 275, 357, 386, 407, -2]
CACGCACGGGCGGTGCAAGTGTTTGTTGTTTTTAATTACGAGAAATAAATTTATCGCGCA
AAAAATGTCGTTTTTGATCCGGAAAACGGTCAATCGTGGATTTTTCTGCTTGTTGAGAAG
AAATTTTCCTTCGACTTCCTACTGTCGTTTGGAACAGTCGATGGGAAGTTTGAAATTGCA
ACGCAGTTTCGCTTGTTTTGCTTCGCCTACTGCCGAAGTCACGTTACACAATCAGCTGGC
GAATGGGCAGCTGATTCGCTGGAAGTCGAAGAAGGCAAACCGGAAGGAACAAGGACGACA
GCAGGAAGAAGAGGAAGACGACGAAGACGGTGACGAACAGTTGGACGAGTTTGACGAATT
GGCCGCGGATAAGCACGTTCGACTGGTGAAGACAAGTGTCAACTCCATGAGGGCGGATCT
GCTTCTGAAAGCGGGG
>TRINITY_DN129231_c0_g1_i2 len=237 path=[215:0-34 227:35-44 861:45-45 862:46-68 885:69-73 890:74-82 275:83-164 357:165-193 386:194-214 407:215-236] [-1, 215, 227, 861, 862, 885, 890, 275, 357, 386, 407, -2]
GGTTCGGCTTCCGCCGAAGTCACGTTACACAATCAGCTGGCGAATCTGCAGCTGATTCGT
TGGAAGTCGAAGAAGGCAAACCGGAAGGAACAAGGACGACAGCAGGAAGAAGAGGAAGAC
GACGAAGACGGTGACGAACAGTTGGACGAGTTTGACGAATTGGCCGCGGATAAGCACGTT
CGACTGGTGAAGACAAGTGTCAACTCCATGAGGGCGGATCTGCTTCTGAAAGCGGGG
>TRINITY_DN129231_c0_g2_i1 len=205 path=[1197:0-97 1272:98-204] [-1, 1197, 1272, -2]
GGACATGTAGTAGTCCTTGATATTCGAACAAGTAACTCACAGTAAAAACGATCGTGCAAT
TCTATTTTTTTTTAGCAAAGTAGAAGCCCTCTTCTACGAGAGTAAAATCCGCGTCAACGG
CAAGAAACTGCTCAAAAAGAGCGCCCACCTGGAAGTGGGTGACGAAATTGACGTCGTCCG
GGGCATCAGCCCGACCAACCCCGAT
>TRINITY_DN129275_c0_g1_i1 len=284 path=[108:0-61 147:62-69 155:70-85 171:86-93 179:94-126 212:127-239 325:240-269 355:270-270 356:271-283] [108, 147, 155, 171, 179, 212, 325, 355, 356, -2]
CCTTCTTTTTCCATTTAAAAACTTTTTGACTGCCATACTAAACCCTCATTATCACTAATC
TTGTTCTTGTTCTGTAAGAATTTCGTGACAAAAACATGTGGAATTTGACTTTACTTACAA
AGCATCGACCAACGCCACACCCTGTCTGAAACCGTTCTTATCTGCAATTGGTCTAAATCA
AATTAAACATAAATTTAAGCATTTTGTCCAAATGCTCTCTTGTGCATCTTACGTTACCTA
CTGGAACAATTCGTTCTCAATCGACTTACTCCGCCAAAGATCGG
>TRINITY_DN129225_c0_g1_i1 len=486 path=[464:0-90 2114:91-114 556:115-118 951:119-142 584:143-195 637:196-375 817:376-405 847:406-471 913:472-485] [-1, 464, 2114, 556, 951, 584, 637, 817, 847, 913, -2]
GGGTCGAGTTCCGGTACTGGGGCATGCAGACCAAGCTGGAGAAGTTCATCCACGATGTGG
CGCTGCGGAAAACGATGGTCCGGGCCCATCGGCAGGCGTGGGCCTGGCAGGACGAGTGGT
ACGGGCTGACCATGGACGATATTCGGGAGATCGAGCGACAGACGCAGCTGGCCCTGCAGA
AGAAGATGGGCAATGAGGACGATGAGGATGAAGATCCCAGCGCATCGGAGAACAACAGCC
GACAATCAAACCAGTTCAATTCGATCGAGAAGACGGAAGAGAATTCCACGCCTCAGGTCA
TGAAGAAACCGACGATAGCGCCACCTTCACCACCGATGCAGCAAAAGCAGACGAGGCAAC
AGCAGTACGGCCAGGTGCCAATTCTGCAGCAGCCGCCCAAGGCTAGGAAGCACGTGGCGG
TGGTGACGACCTCTGCGGCGGCAGAGGATAGTTCCGACGAAGAAGATGAAGAAGAAGACG
AGGATG
>TRINITY_DN129202_c0_g1_i1 len=204 path=[182:0-168 328:169-203] [-1, 182, 328, -2]
GGAAAATGTACGTTGGTTGGATGAAGGTTAAGCATGCGTTGCATTCGGTAAGGTAAATTC
TTTATAAAAACTTGTGAGGTTTTGGAAAAGATTTCAATACAATTTGTATAATTTTCCTTG
ACCAAGTGATTGTTTGATTAAAAAAAGTTATAACATTCAAATTGCTTATCATGACTAGAT
AATATCGCGTTGTTTCTTCTTACC
>TRINITY_DN129233_c0_g1_i1 len=278 path=[245:0-69 292:70-83 306:84-109 332:110-115 338:116-127 350:128-197 1285:198-221 444:222-234 489:235-263 518:264-265 520:266-277] [-1, 245, 292, 306, 332, 338, 350, 1285, 444, 489, 518, 520]
AACACAAAAAAATCGAACAACGTCGCGATCTGTGCGATTATGTCGAAATATGTAACACGG
AAACTGGAGCGTAGTTGACAAGTTAAGTTAAACACACACACACCCAATGCAGTCCCATAA
CGAGTTGAAGAATCTTCAACGCTGATTGAGGAAATAACGAAACAACCCGACCTTGTTTGT
GCTCTACATATAATCATTATAATTTTAACTCTCACGATAGCAACTGTTTCGCAAATGAAA
AAGAAAACCAATCTGTTCTTATACCCGACATAAACGCG
>TRINITY_DN129274_c0_g1_i1 len=201 path=[1:0-42 21:43-56 915:57-71 930:72-80 59:81-123 102:124-200] [-1, 1, 21, 915, 930, 59, 102, -2]
GATTTTTGCGTAACTTTCGCCAGCAGAAGCAGCTGTCGCAGATCCCCCAGGAGCAGGTTC
CGCAAGTGTAGTTTCCCTCCGAAAGCAGAAAGATGTTTGGAATAACCAGACAGTACCTGT
GGTGTGCCATCCCACTGGCCGGATACGGTTTCGGATGGTTCCTGGACAACAAGGAAACCG
AGCGGATGACCATGTTCCGGG
>TRINITY_DN129274_c0_g2_i1 len=204 path=[1127:0-45 21:46-59 35:60-83 59:84-126 102:127-203] [-1, 1127, 21, 35, 59, 102, -2]
ATTCCCACACCCGCAAGTGGAAACAGCAGAAGCAGCTGTCGCAGATCCCCCAGGAGCAGG
CTCCGCAAGTGTAGTTTCCCTCCGAAAGCAGAAAGATGTTTGGAATAACCAGACAGTACC
TGTGGTGTGCCATCCCACTGGCCGGATACGGTTTCGGATGGTTCCTGGACAACAAGGAAA
CCGAGCGGATGACCATGTTCCGGG
>TRINITY_DN129283_c0_g1_i1 len=328 path=[306:0-252 536:253-269 815:270-293 577:294-316 600:317-327] [-1, 306, 536, 815, 577, 600, -2]
ATTTCTGATGAAATTCAAGCAGCAATTCCTGCTAGAATCTTTGGATAAATTCTGGAATGC
TTCCTTAAAGATTTTTTGTATTTTATGAGTTAATTATGAAGATAACTTTGGTGAAATTCT
TGAAGGAAAGTCTGGGAGTATTCCCAGAAAACCTTTGGGAGAATTTCTGATCGAATTTTT
GGGATAGTTTTTGTGGAAATACTTTGGGAAATTCTACCAAATATATCCCAAGATGAGCGG
AGAAAATGTCTAAAGTATACTACGCCCAGCTTGACAACCCACAACAGTTGGGCAATGTAT
ATTAGCAAAAGTTTCTATGCAAGTTCGA
>TRINITY_DN129283_c0_g2_i1 len=285 path=[306:0-252 635:253-276 560:277-284] [-1, 306, 635, 560, -2]
ATTTCTGATGAAATTCAAGCAGCAATTCCTGCTAGAATCTTTGGATAAATTCTGGAATGC
TTCCTTAAAGATTTTTTGTATTTTATGAGTTAATTATGAAGATAACTTTGGTGAAATTCT
TGAAGGAAAGTCTGGGAGTATTCCCAGAAAACCTTTGGGAGAATTTCTGATCGAATTTTT
GGGATAGTTTTTGTGGAAATACTTTGGGAAATTCTACCAAATATATCCCAAGATGAGCGG
AGAAAATGTCTAAGGTATACTACGCCCAGCATGACAACCCACAAC
>TRINITY_DN129283_c0_g3_i1 len=328 path=[306:0-252 536:253-269 553:270-276 560:277-284 568:285-287 571:288-292 1001:293-316 600:317-327] [-1, 306, 536, 553, 560, 568, 571, 1001, 600, -2]
ATTTCTGATGAAATTCAAGCAGCAATTCCTGCTAGAATCTTTGGATAAATTCTGGAATGC
TTCCTTAAAGATTTTTTGTATTTTATGAGTTAATTATGAAGATAACTTTGGTGAAATTCT
TGAAGGAAAGTCTGGGAGTATTCCCAGAAAACCTTTGGGAGAATTTCTGATCGAATTTTT
GGGATAGTTTTTGTGGAAATACTTTGGGAAATTCTACCAAATATATCCCAAGATGAGCGG
AGAAAATGTCTAAAGTATACTACGCCCAGCATGACAACCCACAACAGTTGGGCTATGTAT
ATTAGCAAAAGTTTCTATGCAAGTTCGA
>TRINITY_DN129283_c0_g4_i1 len=328 path=[306:0-252 536:253-269 553:270-276 560:277-284 568:285-287 571:288-292 576:293-293 577:294-316 600:317-327] [-1, 306, 536, 553, 560, 568, 571, 576, 577, 600, -2]
ATTTCTGATGAAATTCAAGCAGCAATTCCTGCTAGAATCTTTGGATAAATTCTGGAATGC
TTCCTTAAAGATTTTTTGTATTTTATGAGTTAATTATGAAGATAACTTTGGTGAAATTCT
TGAAGGAAAGTCTGGGAGTATTCCCAGAAAACCTTTGGGAGAATTTCTGATCGAATTTTT
GGGATAGTTTTTGTGGAAATACTTTGGGAAATTCTACCAAATATATCCCAAGATGAGCGG
AGAAAATGTCTAAAGTATACTACGCCCAGCATGACAACCCACAACAGTTGGGCAATGTAT
ATTAGCAAAAGTTTCTATGCAAGTTCGA
>TRINITY_DN129207_c1_g1_i1 len=269 path=[839:0-70 887:71-163 1673:164-187 1004:188-268] [-1, 839, 887, 1673, 1004, -2]
TCTCCAGTGCAGAAGAAGAAGGCAGAGGGTAAGAAGTATAGTTATGATGAGGAAGTGAAA
TCACAGAAGATCAAGGTGAGATCGGTGAGAGATGTTATTGATACGGATGACGACGACGAT
GATGAAGATGAGGACGATGAAGAAGACGAAGAAGAGAAATCCATTTTTAACCTTTTTGGA
TTGTTCGGATCTAAGAAGAACAAAGAAGATGAAGATGATAAAGAGAAGGATCAAATAAAA
GATAAGAATGATGATGACGACGATGACGA
>TRINITY_DN129207_c1_g2_i1 len=319 path=[1:0-318] [-1, 1, -2]
AATTGATCAACGGGTTTTCCTTTTCCTTGTCGTGATCATCGTCGTTATCATCATCATCAT
CACCACCGTCTTTGTCGTGATCGTCGTCATCATTATCCACAATGTCAGATAGCTTCTTCA
ACCATCCAAACATACCACCTTCATCTTTGTCTCCCTCATCATCGTCACCGTCTTCATCTT
CATCTACTTCACTTTCCTTCTTATCTCCTTTTTCTTTTTCGTCATCCTTATTAATGAGAT
CTTTCAACCACCCAAACAGTCCACCACTTTCCTTTTCATCTTCTTCTTCTTAATGGATCT
TCATACCCACAGATCGGAA
>TRINITY_DN129218_c0_g1_i1 len=207 path=[224:0-51 813:52-74 836:75-109 871:110-110 872:111-179 941:180-206] [-1, 224, 813, 836, 871, 872, 941, -2]
CTTCTGTCCTCCTTTGTTGGCTGCCTTACCTCCAGCAGCACCTTTATTTTCATTTCCACC
TTTCGATTTGCCTCCACCACCTTTTTGATTGCCACCAGCGTTTGCACCGGATCCACCTCC
GCCACCGCCTTTGCCTTTACCCATATTTATCACCTGTATGAAATATGAATCTTAACTTTT
AAACTGCTATCCGCACGGATCGAGATC
>TRINITY_DN129218_c0_g2_i1 len=217 path=[504:0-32 514:33-44 2305:45-68 550:69-118 600:119-140 622:141-151 633:152-154 636:155-166 648:167-178 660:179-190 672:191-198 2111:199-216] [-1, 504, 514, 2305, 550, 600, 622, 633, 636, 648, 660, 672, 2111, -2]
ATCCGCAACTGACGGCCTTTCGGAAGAGATAATTTGGACTGTGAATTTTTTTGGCTACGG
ATTCGAGTCGAACTAAATTGTTACTTTATAAGTATTCCTTATTTCTGTGTATTAACTGTG
TTTAAATATTTCCTTTATAATTTATAAGACTTTATAAAATTAGATCAAAAGAAGAAAATT
AAAGACGTAAAAGTATTAACGACTATGAAAATTAAAA
>TRINITY_DN129209_c0_g1_i1 len=271 path=[1:0-112 91:113-270] [-1, 1, 91, -2]
GACATGTGGTTTTGTATTTCTTTGGGATGGGACGTGTTAATACTAACAGGACTGCTCTAT
CACTAATATCAGATACGTAACCGAACCGCAGTGACCCTAGCTGATCCAGGAATCGTCAAA
TTCGTCACCCAAAATGAATTTCACCGGTTTCCGGCCGTTTTCCAAGTCGCCGTTTTCTTC
GGCTCGCTGGGCTCGCTCGATGGCACGCAGCTCGAATAATCGGTAGAGGGCGGCTAGCGT
GAAACCAACGTATACGGGGATAACTGTAAAA
>TRINITY_DN129209_c0_g2_i1 len=217 path=[533:0-58 91:59-216] [-1, 533, 91, -2]
CTCTATCACTAATATCAAATATGTAACCGAACCGCGGTGACCCTAGCTGATCCAGGAATC
GTCAAATTCGTCACCCAAAATGAATTTCACCGGTTTCCGGCCGTTTTCCAAGTCGCCGTT
TTCTTCGGCTCGCTGGGCTCGCTCGATGGCACGCAGCTCGAATAATCGGTAGAGGGCGGC
TAGCGTGAAACCAACGTATACGGGGATAACTGTAAAA
>TRINITY_DN129209_c1_g1_i1 len=393 path=[371:0-75 424:76-179 528:180-210 559:211-217 566:218-296 803:297-358 707:359-368 717:369-392] [-1, 371, 424, 528, 559, 566, 803, 707, 717, -2]
TCTGCATTCGGAAGTATGTCTGGCCGGCACTTATCCGATCAATATCGATGTCACCGCCCA
TGCTGTTGGCGCCACCGTCGTCCTCACCCTCCTCATCCACCGCAAATATTCTTCCTCCTT
GTGGAAAATTTTCCACGTGGGCCACGTTGACGGCGAAGATGCACCCGAACGTGAGCGAGG
CCACCGCTATCGCGTATCCGTGCGCTTTGATATATCCACTGAAGATTCGCTCCATGATCT
CTCCCTATGCAAAGACCTTGGCCCGTGGCACTGTGTCCGTCCAGCTCCCAAGTTCACCAC
GATCCTATTTTTACGTAGCGTGCACGAAAAACTGTGACTCCCACTTTCACTCTAACTGTG
TGTTTCATTCAGAACTTAACACGTTCCGAACCG
>TRINITY_DN129227_c0_g1_i1 len=260 path=[1220:0-23 1221:24-48 1246:49-51 1249:52-73 1271:74-114 1312:115-120 1844:121-133 1857:134-137 1861:138-152 1876:153-153 1476:154-154 1877:155-157 1880:158-196 1388:197-259] [-1, 1220, 1221, 1246, 1249, 1271, 1312, 1844, 1857, 1861, 1876, 1476, 1877, 1880, 1388, -2]
GGTGTGTATGAGTGTGTGAGTGTGGTTGTGGTCCATATGAGAAAGGAATTGTTGTTCGTA
TCGTGTTTTCGGTAATTGCCCTAGACTAGACATACTACTATTTGGCTACCTCAATCGAAC
TCGTAACAGTTTTTTTTTTCGTTTTTGCTAAAAAAAATTGTCCAAATATCATGCGCTACT
AGGTGTACCTACATATTTACATCACAATCGACTTTCCCATCGAAAATAAAACTTAGGAGT
TTTCTTTATTGTCGCGTTGT
>TRINITY_DN129227_c0_g1_i2 len=611 path=[868:0-46 892:47-112 958:113-291 1137:292-305 1151:306-315 1161:316-330 1176:331-338 1184:339-374 1220:375-375 1603:376-403 1249:404-425 1655:426-470 1312:471-476 1318:477-482 1451:483-507 1476:508-508 1349:509-520 1361:521-547 1388:548-610] [-1, 868, 892, 958, 1137, 1151, 1161, 1176, 1184, 1220, 1603, 1249, 1655, 1312, 1318, 1451, 1476, 1349, 1361, 1388, -2]
TGGGACGACAATGTGAATACAAGTACATTTAAATGCAACTGGCAATATCTCCTGCATCCA
GGGTTCAACAATTAACGCGGGACAACATGTTAACAAACGAACGAATCTGGATGCATAAAT
TAGCTCCGACAAAATGGGAGATTTGAGCTAATATGGTGTTCATCCCTAAGAGTACATGAC
GAGAATGAAGGTTCCATTCTCAAGCGTGCGTGTGTACACCCCGAATCGCTGATATCAACA
AAATTGCTGAATTTCAGCAAAATTCCTAGGACCCTTTGAATGATCATAAATACCGTTTTG
CTGAAATTCAGCTATTTACGCTAAAGCTCAGCCTCAACTAATATTTGGTTTTGGTGTGTA
TGAGTGTGTGAGTGTGTTTGAGGTCCATATGAGAAAGGAATTGTTGTTCGTATCGTGTTT
TCGGTATTTGCCCTAGACTAGACATATGTACTACTATTTGGCTACCTCAATCGAACTAAT
AACACTTTTTTTTCGTTTTTGCTAAAAAATTTGTCCAAAGATCATGCTACTAGGTGTACC
TACATATTTACATCACAATCGACTTTCCCATCGAAAATAAAACTTAGGAGTTTTCTTTAT
TGTCGCGTTGT
>TRINITY_DN129227_c0_g2_i1 len=210 path=[143:0-86 207:87-157 2307:158-183 2975:184-207 2357:208-209] [-1, 143, 207, 2307, 2975, 2357, -2]
TGTAAATATAATTTTGAATAGGCTACAATCAATCAAATCGAACTGTTTACAAAGGAATGT
GGTGGGTTTAGCCGCGGGGAAAAGAAGAACTTGGAAGTACACGAAAGGTGCTGAAAGTAG
AAATCATTTAGATATGCCTGTTATACCAAGCTAAGAGAGATAGAGGAAAAGGCACACATA
CCAGTTGAACACGATGGATATTTCTCGCAG
>TRINITY_DN129270_c0_g1_i1 len=353 path=[50:0-37 65:38-75 103:76-92 120:93-114 142:115-146 174:147-158 186:159-181 209:182-281 309:282-297 325:298-341 369:342-352] [-1, 50, 65, 103, 120, 142, 174, 186, 209, 309, 325, 369, -2]
TTGCCTAAACTGAACTGAGTTTGTGTATGTGTGTGTGTGTTGCTAGCCAAAAAATGTGTG
TGAATAATCTTATATGTGCCATCTCGCATGAGAGCATTTCGTGGTTTCAGTATTGATGAT
TGGTTGCCAAAATGCGATTATGTACTAATAATTTTCCGGGGGCAACAGAATCGAACGCTT
ATAGAGAACAGTTAAGTGCATCCTGCTTACAGGATTGAACAATCTAAGATTAATGTTTTT
GATAAATAGTGTGTGAGTTGTGTATCTATTTGTTGTGTGTGTGTTCTTTTGTGGATAAGA
GGTACCTACGTAGTTTCACTTTCCCTTCCGTCATCGTTTGTTTAGATTATCAT
>TRINITY_DN129270_c0_g2_i1 len=220 path=[325:0-66 1068:67-136 1925:137-160 1162:161-161 1163:162-188 1190:189-219] [-1, 325, 1068, 1925, 1162, 1163, 1190, -2]
TGTGTGTGTTCTTTTGTGGATAAGAGGTACCTACGTAGTTTCACTTTCCCTTCCGTCATC
GTTTGTTAAGATTATCATTATCTTTTTGAACTAGCTCCTAATCATTGAATCTAATTTCTT
ATCCTTTTTGTTTCTTCACTTTGATAGGACTAGGTCCTTCGATTTATGTTTTCTTGTTTC
TTGATTAGATTTACTTTTGCACTTTCTTCGCCCCTTTCGT
>TRINITY_DN129232_c0_g1_i1 len=569 path=[969:0-34 2183:35-58 1005:59-60 1007:61-100 1047:101-235 1182:236-241 1791:242-283 366:284-304 387:305-322 405:323-367 450:368-376 459:377-391 474:392-448 531:449-457 540:458-466 549:467-478 561:479-521 604:522-568] [-1, 969, 2183, 1005, 1007, 1047, 1182, 1791, 366, 387, 405, 450, 459, 474, 531, 540, 549, 561, 604, -2]
TTTTTTTTTTCAAAGATCAACTTCAATATATTTACTTCAGTCAACGGTTCTTAACAGAAA
ATGAATTACAAACTAGTATAGATATCTAAAAACCTTTACGGTGTGTGCAAACTGTAGGTG
CTAACTTTTCCATCGTCTTCGAGAGTGGTGGTGGCCGCCTTATAGCCGGTCTTCTGCCCA
TTGATGTTGTGCTGTTCGCTTTCCGCTGTCGATAGCGAGCTGTACGTCTTGATCTTACCA
TCATCTCCGTACTTCTGTCCTGACGCCCACTTCGAGCTGCTGGACCACGACTTGGTGCGC
TTGAATCCGCTGCCCAGTCCCCCGCCGATGTCGCTACTTGCGTCGTCGCTGTTTCCAGAG
AACCGATTCTCCATATCGATCGCCGAACTTCCACTGACCGCTCCGTTATAAGCGTTCTTG
GCCTGGAGCCGAGCCAAACGTTCCGATTCGCTCATGATGGAACCCAGCTCAGTGCCGCTA
CGGTCGAGTCCTAAATCCACGGCACCGAATCGTTGTCCCAAGGCATCGTTGGTAATCGGG
ACGTATCCGCCAACCCGCTGCTGAGCCTG
>TRINITY_DN129232_c0_g1_i2 len=364 path=[969:0-34 2183:35-58 1005:59-60 1711:61-98 1047:99-233 2071:234-244 329:245-263 348:264-274 359:275-281 366:282-302 387:303-320 1924:321-363] [-1, 969, 2183, 1005, 1711, 1047, 2071, 329, 348, 359, 366, 387, 1924, -2]
TTTTTTTTTTCAAAGATCAACTTCAATATATTTACTTCAGTCAACGGTTCTTAACAGAAA
ACTTATTACAAACTAGTAGATATCTAAAAACCTTTACGGTGTGTGCAAACTGTAGGTGCT
AACTTTTCCATCGTCTTCGAGAGTGGTGGTGGCCGCCTTATAGCCGGTCTTCTGCCCATT
GATGTTGTGCTGTTCGCTTTCCGCTGTCGATAGCGAGCTGTACGTCTTGATCTTGCCATC
ATCTCCGTACTTCTGTCCCGACGCCCACTTCGAGCTGCTGGACCACGACTTGGTGCGCTT
GAATCCGCTGCCCAGTCCCCCACCGATGTCGCTACTCGCATCGTCGCTGTTTCCAGAGAA
CCGG
>TRINITY_DN129232_c0_g1_i3 len=549 path=[969:0-34 2183:35-58 1005:59-60 1007:61-100 1047:101-235 1182:236-241 1188:242-252 1199:253-265 348:266-276 359:277-283 366:284-304 794:305-351 937:352-367 450:368-376 865:377-414 903:415-418 907:419-438 927:439-448 531:449-457 540:458-466 1455:467-490 1479:491-548] [-1, 969, 2183, 1005, 1007, 1047, 1182, 1188, 1199, 348, 359, 366, 794, 937, 450, 865, 903, 907, 927, 531, 540, 1455, 1479, -2]
TTTTTTTTTTCAAAGATCAACTTCAATATATTTACTTCAGTCAACGGTTCTTAACAGAAA
ATGAATTACAAACTAGTATAGATATCTAAAAACCTTTACGGTGTGTGCAAACTGTAGGTG
CTAACTTTTCCATCGTCTTCGAGAGTGGTGGTGGCCGCCTTATAGCCGGTCTTCTGCCCA
TTGATGTTGTGCTGTTCGCTTTCCGCTGTCGATAGCGAGCTGTACGTCTTGATCTTACCA
TCGTCTCCGTACTTCTGTCCCGACGCCCACTTCGAGCTGCTGGACCACGACTTGGTGCGC
TTGAAGCCACTTCCCAGTCCTCCGCCGATGTCGCTGTTCGCGTCATCGCTGTTTCCAGAG
AACCGATTCTCCATATCAATTGCCGAACTACCGCTAACCGCTCCGTTGTAAGCGTTCTTG
GCCTGAAGCCGAGCCAAACGTTCCGATTCGCTCATGATGGAACCCAGTTCAGTGCCGCTT
CGGTCCAGTCCCAAGTGCACCGCGCCGAATCGCTGTCCCAATGCATCATTCGTAATCGGG
ACGTAACCG
>TRINITY_DN129295_c0_g1_i1 len=247 path=[1:0-123 102:124-212 191:213-246] [-1, 1, 102, 191, -2]
AGAAGGGGGGATCGAGATGTTGTATTTTTTTGTTTGCTTCTTCTTTTTGTTTTGTTTTGT
TGTGTTTGTTGTTTGCTTGTTCCTATGTATGTATGTATCCGTGTGTACTGTGTGTTTCCC
GTCGCCTCTCCTCGTACCGGGTTCCTTCTTCTTCTCCTTAGTGTTTGTATGTGTGAGTGT
GTGTTGTGTTTTTGTTTTGAGTTTCTTTATGTTTACGTTTGTCTTTCTCGTGTTTTTTTT
TTGTTTT
>TRINITY_DN129295_c0_g2_i1 len=325 path=[1035:0-43 1056:44-45 1337:46-53 1345:54-77 1090:78-222 1235:223-224 1237:225-306 1319:307-324] [-1, 1035, 1056, 1337, 1345, 1090, 1235, 1237, 1319, -2]
GTTGTTGAATTTATGCTTTAGTTGTTATTTTAATGTTTTGCTCAAGTTCTCTACGGGTCG
CTAAATAGTTTCTGCTTTACTTCTCAAATGTGTCTTTTTCTGAACCGATTTTTTACTTGT
TTGTATGGATGTTGTTTTTTTCTGTATTGTGTGTGTCTGAGTGTGTACTTTTAAATACTT
ATTGGGGGGATCCATCAGCATGCTGGTAGTTGTTGGTGTGGCATTACTTGTTTTGCTCGA
GTGCAAGAATCCGAGAAAGTTCTGCTCGTCTCTCGTTTTTTTACAGATCGGAAGAGCGTC
GTGTAGGGAAAGAGTGTAGATCTCG
>TRINITY_DN129295_c0_g3_i1 len=247 path=[1:0-123 449:124-212 191:213-246] [-1, 1, 449, 191, -2]
AGAAGGGGGGATCGAGATGTTGTATTTTTTTGTTTGCTTCTTCTTTTTGTTTTGTTTTGT
TGTGTTTGTTGTTTGCTTGTTCCTATGTATGTATGTATCCGTGTGTACTGTGTGTTTCCC
GTCGTCTCTCCTCGAACCGGGTTACCTCTTCTTCTCCATAGTGTTTGTATGTATGAGTGT
GTGTTGTGTGTTTGTTTTGAGTTTCTTTATGTTTACGTTTGTCTTTCTCGTGTTTTTTTT
TTGTTTT
>TRINITY_DN129204_c0_g1_i1 len=250 path=[942:0-26 102:27-27 103:28-35 111:36-58 134:59-82 158:83-120 196:121-143 219:144-165 241:166-167 243:168-173 249:174-177 253:178-196 272:197-201 277:202-205 281:206-227 1071:228-249] [-1, 942, 102, 103, 111, 134, 158, 196, 219, 241, 243, 249, 253, 272, 277, 281, 1071, -2]
ATCTGCGGTGAGTTCGATCGGTTTCCGACTCGCCAGCAAAGATCTTTACATAGTACGAAA
CTCCGCACGGTTCTCCCTGGTCTTTCTCGCCCGGTTGCAGGGTAATCGACGACGGTGCAT
TTGGGGAAATGTTGAAGGTAAATGGGAACGCATTTGGGCCCAGTTTCTTCAATAAGCGAT
CCTGCAGCTTGGTTTGCTCCTTTCCGGATTTTTCCGGCTGCGGGTAGAGCTGTTCTTGGC
CTCCGAACAA
>TRINITY_DN129287_c0_g1_i1 len=259 path=[867:0-73 918:74-111 956:112-125 748:126-140 763:141-142 1111:143-166 789:167-179 502:180-199 522:200-210 533:211-214 537:215-258] [-1, 867, 918, 956, 748, 763, 1111, 789, 502, 522, 533, 537, -2]
TTTTTTTTCTGTTTGTTGGGAATTTTTTTTCGTTATATTAACTTATCCTCCTTACATCCT
CACGCAGAACACTTCTACACTCCACCTTACGCCAGCACAAGAGTGGCGGCTTCCTTCTTC
AGGGCAGCTCGCTGCTTGGTGACGATCTGGGCCGCGATACGGTCCAAATCCCGCTGGCCC
TGGCTGGTCAGCTTGCGGCCTCCCTCGGGGTGCTTCTCGATCAGCTTAATCTGTTCCAGA
GCCTGGACGGCCTTGCGGG
>TRINITY_DN129210_c0_g1_i1 len=257 path=[657:0-55 949:56-79 714:80-138 183:139-165 210:166-207 493:208-231 275:232-232 276:233-234 278:235-256] [-1, 657, 949, 714, 183, 210, 493, 275, 276, 278, -2]
GGGATGTTTTAGTGTTTGCTTTTCTAATTTTCGAGTGTTCACGCTTCAGATCCGCTACCA
TACGGAAATCACAAAAGAAAAAAAAGATAAATCTCATTCATTTCAGAGGAACAAAACCAA
CCGGCTGCGATGCGGCCATGTTTTTGAAGTCATCATCTGTTTCAGGTCAAACATTTGATT
TAGGCGTAGTTTACGAATGATATTTTTTCTTTAACAAAAAAGTTCTTTGCATCCCCAATT
GCGGCCTAATTTGAACA
>TRINITY_DN129254_c0_g1_i1 len=228 path=[1:0-96 291:97-115 93:116-156 341:157-227] [-1, 1, 291, 93, 341, -2]
ACGCTCTCTTCCGTACAAATAAATATCGGATTTGTTTTTTCTTGTTGTCTTATTCTTGGT
TATATGTTTGTATCTGATTTTCAATTACCTTCAAAAAATGGACACTACCAATTGTTGTTT
TTTGACAAATGTTCACCAAATTTTACCCGAAAAGATTTCATCAAATTTTTTTGTAACACC
TTTTTTCTCATCTAAATCTGTAATGTTTTTTTTTTGTCACTAAACAAT
>TRINITY_DN129234_c0_g1_i1 len=442 path=[420:0-67 465:68-266 664:267-441] [-1, 420, 465, 664, -2]
GGAAACCGGCCTTACAGAGCCACATCAAAAGACCGGAACTAACTGGATCACCGCTGAAAC
GTTGAACCTCTTCTTGTTCCACGAGATCCGAGGTCTCAGTAAGGATGAAGAGCTAAACGT
GGTCAACTCACTCTACGGACCTCTGGACAACACAATGCACCAGATCCTCCAGGTGGCCCA
TTATCTGCGGGCTTCCGGTGATACCACTATGCAGAATCTAGCTAGCAATCTGTCAACCCG
TCAACTCCTTCGTATCGCCCGTAGACTCCACGAATACGGCGAACACTTGTCAGACCGCTC
GGCCTATAGCATACTACACAACACATTCCTTACAAAGTTTATGCCCAACCTACCACGGAG
CGTACTGGAGAACGCCTTACGTGCCTGTGATGTCGCTCCCGGCAGAGAACACCGCGCCGA
AGACATCAGCATCTCTACCGAC
>TRINITY_DN129234_c0_g1_i2 len=377 path=[420:0-67 465:68-266 1087:267-376] [-1, 420, 465, 1087, -2]
GGAAACCGGCCTTACAGAGCCACATCAAAAGACCGGAACTAACTGGATCACCGCTGAAAC
GTTGAACCTCTTCTTGTTCCACGAGATCCGAGGTCTCAGTAAGGATGAAGAGCTAAACGT
GGTCAACTCACTCTACGGACCTCTGGACAACACAATGCACCAGATCCTCCAGGTGGCCCA
TTATCTGCGGGCTTCCGGTGATACCACTATGCAGAATCTAGCTAGCAATCTGTCAACCCG
TCAACTCCTTCGTATCGCCCGTAGACTTCACGAATACGGCGAACACCTGTCGGACCGCTC
GGCCTACAGCATACTGCACAATACATTCCTGACGAAGTTCATGCCCAATCTACCTCGAAG
CGTACTGGAGAACGCCT
>TRINITY_DN129234_c1_g1_i1 len=255 path=[747:0-192 1611:193-210 1629:211-225 2279:226-249 974:250-254] [-1, 747, 1611, 1629, 2279, 974]
GAGCCGTCATGTCCTGGTAGAGGACCATGGTTTCCACTTGCTGGTTGAGCAGCCGGCAGA
GTTCGTTCGCTAAGATGGACTTACCGCAGCCCTTGGGACCGATCAGGCAGACGTCGCCGA
CGGCTATGGATTGGATGAGGTCGGCTAGGAGATTCTGCTGATAATTGGTCTTCTTGTAGG
TTGTGGGCAGGTTCTCGACATCGGACTTGCCACGTTGCATCGTAAAGTTGACCGGTTTGG
TGTTGACCTTTAAGT
>TRINITY_DN129234_c1_g1_i2 len=613 path=[747:0-192 917:193-246 971:247-249 974:250-254 979:255-264 989:265-444 1169:445-519 1244:520-534 1259:535-612] [-1, 747, 917, 971, 974, 979, 989, 1169, 1244, 1259, -2]
GAGCCGTCATGTCCTGGTAGAGGACCATGGTTTCCACTTGCTGGTTGAGCAGCCGGCAGA
GTTCGTTCGCTAAGATGGACTTACCGCAGCCCTTGGGACCGATCAGGCAGACGTCGCCGA
CGGCTATGGATTGGATGAGGTCGGCTAGGAGATTCTGCTGATAATTGGTCTTCTTGTAGG
TTGTGGGCAGGTTTTCGACATCGGACTTGCCGCGTTGTATCGAGAAATTGACCGGTTTGG
TGTTGACCTTTAAGTTTACGGATAGAGTGGATTCGTTCAGTGGCTCCACGCTGGTAATCT
CTGTGGAAGCAGTTTGCTCCGGAATAATTTGCAGCGACTCCATGAGAGACTTGGTAAGAC
CAACTCCTTCCTTTTCCAGGAATACGGTGTACGGATAAAGCCGACTCAGAAGACTGTGTT
CTGTTAGCAGGGGGTTGTTGTTGATCAGCATTCCAGCATAGCGAAGATTGTCGATCGGGA
AGTCCGGCAGCGTTGACGCCGAGGAGAGAACACTGAATCCGAACGAGGTTAGTTTTGTGA
GGACCTCCGGACTCTTATTGCCGGACAGGATTTTGCACTCGGTGAGAATATCCACATAAG
GCAGATCGCTGAC
>TRINITY_DN129234_c1_g2_i1 len=222 path=[1968:0-62 2429:63-113 3139:114-137 2083:138-152 3376:153-176 2122:177-220 2166:221-221] [-1, 1968, 2429, 3139, 2083, 3376, 2122, 2166, -2]
GTGCGCTCTTGATGGTATTCATCGGCTACATCACAGTACCCTAGCGATTCTACACCGACT
AGTGCACGACCGCGAAATGCAACTGTACGACGGCAGACGTCTGATGCGTCACGATCGCTT
CGACCGCCTTCTGGAAACCGGCCTTACGAAAGAGGAACTCGCCACGCGGGGAATCCTACG
CATCGATCCGGCATTCCGAATCATCGCCATGGCAGAGCCACT
>TRINITY_DN129282_c0_g1_i1 len=347 path=[325:0-29 332:30-58 1137:59-82 385:83-168 471:169-187 490:188-192 495:193-211 514:212-241 544:242-258 561:259-346] [-1, 325, 332, 1137, 385, 471, 490, 495, 514, 544, 561, -2]
TTCAGGTAGATTAAAGATTCCAGGAGAATTTCAAAGAGATTTCAGATGCATTTCAGGGGC
AGATTTAGGTGCTTTTCAGGGAATTCCTGGAGGGATATCTGGTGCGCTTGAAGGGGGTTT
AGTGGGCCTTTTCATGGAGTTTCAAGGCACTCAAGGGGGTCCCAGAGATATTTCAAAAAT
GTTTCATGGGGTTTCAGCCCTGTGCGTAACTACAGGGCACAAAGTCGTGCACGCTGGCTG
TTGGACAAGCGCGAACGACATTGGAGCTGAGGGGCTAAATGCGCTGTAGTTAAGTACATG
CATATGTCTGGAGAAATCCATCACTAAATTTCGTAAAGGATTTTCTG
>TRINITY_DN129208_c0_g1_i1 len=387 path=[1:0-27 1482:28-51 30:52-106 1484:107-130 109:131-145 124:146-146 125:147-169 148:170-177 156:178-192 1483:193-216 195:217-239 218:240-264 243:265-343 1485:344-367 346:368-386] [-1, 1, 1482, 30, 1484, 109, 124, 125, 148, 156, 1483, 195, 218, 243, 1485, 346, -2]
TTTTTTTTTTCTTTTTTATGAAATTATTTCTTCATATCGTTCGATTTTATTTCCTGTTTC
TTGTTTCTTTCTTTTCCTCCTAATGCTGTCCATTAGCCGCGCTCATCTAACTTTTTTCGC
ACATCGAAATATTCCTACAACTTGCGACTGATTATTTCTCCTTAATTTTACGAATTACGT
TTTAACACAGTGTATGTGTTGTTGTTGTTCTTGTAGTTATTGTAGCTGTTTATGTTGTTT
TTTTCTTGCAGTTGCCGTGCAACGTATTCGCTAACTTATAACCTTTTCGACGCAATAAAC
CACTTAAACCTCGCTAATGTATTTGTTTAGGGATGCGCGGGCGCGATGAAATGAATATAT
ACACTGAAACAAATAGATAGGCTGCAG
>TRINITY_DN129241_c0_g1_i1 len=271 path=[455:0-43 476:44-57 1669:58-81 514:82-150 583:151-200 633:201-213 1668:214-237 670:238-251 684:252-270] [-1, 455, 476, 1669, 514, 583, 633, 1668, 670, 684, -2]
GTTGGGGGCAAAAATAGATTCTGTTTTCCTATCAGAAAAAAAAACATACGGAGCTGGTTG
AAAAACTAAAATCCTACCACTATCTCTCACTTTGTTATTTTTTTGTCTTAGGATATACGA
TGCACATTTGGCACAATACTCCGTGTTCATCATTCAATGCACAACCTATATTGTAGATCG
GTAATAAAACGAAAGTTTTGTATAGTTCTGGTTTTCCATAATTGGCACTTTTTGTCTGGT
TTAGTTGTTTCGTGTTGTCGTTTGGTTTCGG
>TRINITY_DN129241_c0_g2_i1 len=250 path=[228:0-62 268:63-179 1667:180-203 409:204-249] [-1, 228, 268, 1667, 409, -2]
GTTGTCGTTTGGTTTCGGTGCAAATTGAGGGACTTTTCTGCCGGTAAGGTGTTCATAATA
CCGAATAACCTGAATAAGACTTTTAGAGGACCTGTGGTTAGTATGACAATAATAATGATC
CCGTTAAATCGGTGCCATAATCGCTGTGTTTTCGAATAGGATGAATTTAGGAGCAAAGGA
TTGCTATGGACTATGGTTTCATTGGACATGCCATAAAATACCAATCGTCTCCATCAAACC
CTGCACCCAT
>TRINITY_DN129266_c0_g1_i1 len=283 path=[259:0-37 853:38-50 866:51-53 470:54-74 491:75-141 558:142-163 580:164-192 609:193-193 610:194-199 616:200-217 634:218-221 638:222-245 662:246-277 694:278-282] [-1, 259, 853, 866, 470, 491, 558, 580, 609, 610, 616, 634, 638, 662, 694, -2]
TCGCCCATGGATGCGCTTAGTTGTCCTTCTTCATTCTGTTTTCTTCATCCCTACATCGGA
GAGAGCCAAACGATGATATTGGTGTCATTAGCGAATCACTCGCGCCCCCCAGAAAAAAAT
AAATAAATCGCGGGAATCATTTGAAAGTGCACAACAGAAGTCCTTCCTCCGTCACTCCAT
TCGATCAAGAGATAGTTCTCATCTAAAGTCTTTTACTTTGACCTAGCCTGTAGCAGTTTA
AGTAAGTACCAACAATTTGTATAGAAAAGTGCAGTACACTAAC
>TRINITY_DN129266_c0_g1_i2 len=237 path=[1565:0-46 467:47-49 470:50-70 491:71-137 558:138-159 747:160-188 609:189-189 610:190-195 616:196-213 634:214-217 699:218-236] [-1, 1565, 467, 470, 491, 558, 747, 609, 610, 616, 634, 699]
ACTAAGCGCATCCATGGGCGACCTTCACATTCTGTTTTCTTCATCCCTACATCGGAGAGA
GCCAAACGATGATATTGGTGTCATTAGCGAATCACTCGCGCCCCCCAGAAAAAAATAAAT
AAATCGCGGGAATCATTTGAAAGTGCACAACAGAAGTCCTCCCTCTGTCACTCCATTCGA
TCAAGAGATAGTTCTCATCTAAAGTCTTTTACTTTGACTTAGCCTGTAGCAGTTTAA
>TRINITY_DN129245_c0_g1_i1 len=233 path=[544:0-215 334:216-232] [-1, 544, 334, -2]
CTTGGTGAATGAGCTATTTTTGTAAATACGATGAGTTATTGAGTTGATGAGTTAGTGATT
CGGTAAACTAGAAAAATGTGTGAGTTGCCTAGTGAATTGACTTGTAAGTGTATTGGCGAG
TGAGAGTTGGTAAATGCGTGATTTGATGAGTGAGTTAATTAATAAGTGAGTTAGTGAAGG
AATGAATTGATGAGTGAGCAATCGAGTGAGTGAATTAAAGGTTAAGTGATTTG
>TRINITY_DN129230_c0_g1_i1 len=355 path=[633:0-33 1201:34-76 1244:77-81 699:82-100 718:101-133 979:134-140 986:141-141 987:142-154 1000:155-155 1001:156-187 290:188-190 293:191-194 297:195-201 304:202-208 1087:209-265 366:266-285 386:286-294 395:295-354] [-1, 633, 1201, 1244, 699, 718, 979, 986, 987, 1000, 1001, 290, 293, 297, 304, 1087, 366, 386, 395, -2]
GTATAAGTACCGAAAAGTTACACTCCGAAAAAAAAAGTAGTCGAAATTGTCTCAAAACCG
GCATTTAGTTGCCCCTTTGAATTGGATTTCTAGTGAAACAACTGATTGGATCGATACGGG
ATTTGAGTCGTGGGGGGGGGGGGTCTTCCCCTCCGGGTCCACGAATTCAACAAACGAATA
ATTCCATTTTGAATGCAGTTAAAAGTGTCCTCCCTGTTTCCTACATCCCCGCGTAATCTT
TGTGTTGAATCCTTCTCGGAACGAACTTAATGTATTTAAAGAGAAAGCTGTGCATTTAAA
TGACCGCAAGGCGAATAAATGTTTGTTTTGAACAATGTGGCCAGGAAAAAAAAAA
>TRINITY_DN129230_c0_g1_i2 len=299 path=[633:0-33 644:34-88 699:89-107 718:108-140 751:141-142 753:143-171 782:172-200 297:201-207 304:208-214 311:215-224 1847:225-248 345:249-269 366:270-289 386:290-298] [-1, 633, 644, 699, 718, 751, 753, 782, 297, 304, 311, 1847, 345, 366, 386, -2]
GTATAAGTACCGAAAAGTTACACTCCGAAAAAAAGAAAGAAATGTAGTCGAAATTGTCTC
AAAACTGGCATTTAGTTGCCCCTTTGAATTGGATTTCTAGTGAAACAACTGATTGGATCG
ATACGGGATTTGAGTCGTGGGAGTGGGTTTCTTCCCCTCCGGGTCCACGATTTCAACCAA
CGAATAATTCCATTTTGAATGCAGTTAAAAGTGTCTCCCCCTGTTTCTTCATCCCCGTGA
TCTTTGCGTTGAATCCTTCTCGGAACGAACTTAATGTATTTAAAGAGAAAGCTGTGCAT
>TRINITY_DN129230_c0_g1_i3 len=243 path=[228:0-60 266:61-84 290:85-87 293:88-91 297:92-98 811:99-142 855:143-182 395:183-242] [-1, 228, 266, 290, 293, 297, 811, 855, 395, -2]
TGATTGGATCGATACGGGATTGGAGTCGTGGGAGGGGAGTTTGTTCCCTCCGGATTCACG
ATTTCAACAAACGAATAATTCCATTTTGAATGCAGTTAAGGGTCTCCCCCTGTTTTTACA
TCCCCGTGATCTTTGTGTTGAACCCTTCTCGGAACGAACTTATTTAAAGAGAAAGCTGTG
CATTTAAATGACCGCAAGGCGAATAAATGTTTGTTTTGAACAATGTGGCCAGGAAAAAAA
AAA
>TRINITY_DN129230_c0_g1_i4 len=237 path=[1431:0-72 293:73-76 297:77-83 304:84-90 1087:91-147 366:148-167 386:168-176 395:177-236] [-1, 1431, 293, 297, 304, 1087, 366, 386, 395, -2]
GGGGGGGGGGGGGGGGGGGGGGGTGTCTTCCCCTCCGTGTCCACGAATTTAACAAACGAA
TAATTCCATTTTGAATGCAGTTAAAAGTGTCCTCCCTGTTTCCTACATCCCCGCGTAATC
TTTGTGTTGAATCCTTCTCGGAACGAACTTAATGTATTTAAAGAGAAAGCTGTGCATTTA
AATGACCGCAAGGCGAATAAATGTTTGTTTTGAACAATGTGGCCAGGAAAAAAAAAA
>TRINITY_DN129257_c1_g1_i1 len=206 path=[91:0-37 106:38-41 110:42-51 120:52-54 123:55-205] [91, 106, 110, 120, 123, -2]
AGAAACTCTTTATGGAGTTCTTGGGATTACATAATACTGAAGAAATTTCTTCAGAAATGA
AGGAGGAATTTCCTAAGGAATCGCTGTAGCAACTTTCGCAGGAAATCTTGGAGGAATTTG
TAAAGAAGTCCTTGAAGTATTTCCCAGAAGAATCGTAAAAGATGTCCCAGAAAGAGTTCT
TGGAGCTCCGCACTTGAAAAAAAAAA
>TRINITY_DN129255_c0_g1_i1 len=448 path=[2113:0-106 1837:107-124 1855:125-138 468:139-148 478:149-184 514:185-230 560:231-235 565:236-254 584:255-288 618:289-289 2092:290-310 1220:311-447] [-1, 2113, 1837, 1855, 468, 478, 514, 560, 565, 584, 618, 2092, 1220]
TTTTGAGGTGTAATGTCAAAAATTTATTTGCTGTAACCATTCGGACAAGTATTCTACACT
ACGTACAGGCCTCTATACAGTTCAAAAATTTCCAGCTTCCATACCCAGCTTACCCATAGC
TAGTCCCTCCAAGCCCTTCCCGTTATCGTAGTCAACGGAAAACTTTCCCTGCACGGCTTC
CGACCTTCTATTTCTCTCTCAGTTTTGCGCTTATCGTTCCGTTCCGGGTAGAACTTCTCC
GAAAGCCGGAACAACTCCTTCTCGTGCCGCTTATACGAGTCATTCAGGAATCATTGTTCA
CCGTCCAGCAGAGCAGTGTGGTCAGATCGTAGCGACCGATGTTCTTCTCGTGGGCATCGT
TTACATCGAGCTTGTCCAAGCGCACCAAAATGGCGTCAAATACACCGGTGATGAGTTCAC
GATCCTTGGTTTCGTTGACGTATTTCAG
>TRINITY_DN129255_c0_g1_i2 len=542 path=[560:0-27 2039:28-80 618:81-81 619:82-102 1219:103-103 1220:104-240 2846:241-264 1381:265-268 1385:269-285 2329:286-317 1434:318-320 1798:321-359 1837:360-377 2281:378-401 478:402-437 514:438-483 560:484-488 565:489-507 584:508-541] [-1, 560, 2039, 618, 619, 1219, 1220, 2846, 1381, 1385, 2329, 1434, 1798, 1837, 2281, 478, 514, 560, 565, 584]
GCTTATCGTTCCGTTCCGGGTAGAACTTTTCCGAAAGCCGGAACAACTTCTGTTCCTTCC
GCTTATACGAGTCATTCAGGAAATCATTGTTCACCGTCCAGCAGAGCAGTGTGGTCAGAT
CGTAGCGACCGATGTTCTTCTCGTGGGCATCGTTTACATCGAGCTTGTCCAAGCGCACCA
AAATGGCGTCAAATACACCGGTGATGAGTTCACGATCCTTGGTTTCGTTGACGTATTTCA
GTGTGTTGATGTACAAACGATTGATCTTGGGTTTCGTGCTCGGCAGATCCTGTTCCGATG
GTGGATTTTGAAGAACCACATTGGAAATGTACAGAAGAAAATTTCCAGCTTCCATACCCA
GCTTACCCATAGCTAGTCTCTCCAAGCCCTTCCCGTTATCGTAGTCAACGGAAAACTTTC
CCTGCACGGCTTCCGACCTTCTATTTCTCTCTCAGTTTTGCGCTTATCGTTCCGTTCCGG
GTAGAACTTCTCCGAAAGCCGGAACAACTCCTTCTCGTGCCGCTTATACGAGTCATTCAG
GA
>TRINITY_DN129255_c0_g1_i3 len=464 path=[336:0-154 468:155-164 478:165-200 514:201-246 560:247-251 565:252-270 584:271-304 618:305-305 2092:306-326 1220:327-463] [-1, 336, 468, 478, 514, 560, 565, 584, 618, 2092, 1220]
AGAAAAATATACGGGTGGGTAATGCCTAAGATTTATTCGCTGCTCAACCACTCGGACTAG
AATACTTGTTAATTGACCAATACGTAACAATACGTTCATACAGTTCAAAAGTTGCCAGCT
TCCAAGAGTACCTAGCTAGTCCCTCCAAGCCCTTCCCGTTATCGTAGTCAACGGAAAACT
TTCCCTGCACGGCTTCCGACCTTCTATTTCTCTCTCAGTTTTGCGCTTATCGTTCCGTTC
CGGGTAGAACTTCTCCGAAAGCCGGAACAACTCCTTCTCGTGCCGCTTATACGAGTCATT
CAGGAATCATTGTTCACCGTCCAGCAGAGCAGTGTGGTCAGATCGTAGCGACCGATGTTC
TTCTCGTGGGCATCGTTTACATCGAGCTTGTCCAAGCGCACCAAAATGGCGTCAAATACA
CCGGTGATGAGTTCACGATCCTTGGTTTCGTTGACGTATTTCAG
>TRINITY_DN129247_c0_g1_i1 len=455 path=[1267:0-50 33:51-57 40:58-106 89:107-169 1393:170-193 176:194-383 366:384-393 376:394-426 409:427-454] [-1, 1267, 33, 40, 89, 1393, 176, 366, 376, 409, -2]
GTGGTTTCACACACTGATGCGTTGTCTGTAACTCAACTCCGCCGGACCATCAGCCGTAGG
TACCAGAGCCACAGTAGTGTCCGAGGTTGGTCAAGGGGGAGGCGCTACTTTTTTCACACT
TTCACGCACGCACGGCTGTGGATCAGCGCGGATCACGATCCTCTCGCTGGTGCTGGCTGT
GTGGGAAATCACTTCACTCGGCAGGAAAAATAACGATTCGCGCGCGTTCCAGCAAAACAC
AGCAAACTCTCACAGCAGAAAGAAGCGCTTTAGGAACACTGACTGACGCACATGCAAGCC
GACGAAGCCGTTGGACATGGACAAATAAATTACTACACACAAACACGCGTGGGAGGGTCG
GAGGGCGAGGTGCAGCAGGATCGAGCAGAGGGCGCGCGGATTGGTCTGCGTTTTTCGCGG
AAAAAAATCCCTCTAATAACTTGAGATTTTTTTTT
>TRINITY_DN129247_c0_g1_i2 len=460 path=[1:0-54 33:55-61 1029:62-111 89:112-174 1393:175-198 176:199-388 366:389-398 376:399-431 409:432-459] [-1, 1, 33, 1029, 89, 1393, 176, 366, 376, 409, -2]
CACTGATGCGTTGTCTGAAAACTCACACTCACTAACTCAACTCCGCCGGACCATCAGCCG
TACAAGAACCAGCCAGCCACAGTGTCCGGGGTTGGTCAAGGGGGAGGCGCTACTTTTTTC
ACACTTTCACGCACGCACGGCTGTGGATCAGCGCGGATCACGATCCTCTCGCTGGTGCTG
GCTGTGTGGGAAATCACTTCACTCGGCAGGAAAAATAACGATTCGCGCGCGTTCCAGCAA
AACACAGCAAACTCTCACAGCAGAAAGAAGCGCTTTAGGAACACTGACTGACGCACATGC
AAGCCGACGAAGCCGTTGGACATGGACAAATAAATTACTACACACAAACACGCGTGGGAG
GGTCGGAGGGCGAGGTGCAGCAGGATCGAGCAGAGGGCGCGCGGATTGGTCTGCGTTTTT
CGCGGAAAAAAATCCCTCTAATAACTTGAGATTTTTTTTT
>TRINITY_DN129288_c0_g1_i1 len=205 path=[1729:0-54 354:55-74 374:75-85 1555:86-172 636:173-204] [-1, 1729, 354, 374, 1555, 636]
CTCGCAGAAAGTATATTTCCCCCCGAACGGAAAACGCATCAAATCAAAGCTTCTCAAAAC
ACTCCCTCATCATCCCCGAACCCTTCGGCGTCTTCATCTCCGCCGAAAACGTCTTTGTCC
TGTTGTTTCCGCAGACAGCCCTTGGCCCGTTCGGCAATTCGCTCTTGACCTCGGTCCAGA
AGCTTTCGCCGGTCGACAACACACT
>TRINITY_DN129278_c0_g1_i1 len=212 path=[186:0-81 245:82-88 252:89-106 270:107-109 273:110-110 274:111-114 487:115-156 323:157-158 322:159-159 323:160-161 322:162-162 323:163-164 322:165-165 325:166-211] [-1, 186, 245, 252, 270, 273, 274, 487, 323, 322, 323, 322, 323, 322, 325, -2]
AGGTGAGAGAATAGAGATGAGAAATGAGAGGAAAAATGAGAGATGATGATTAGAGCTGGG
AGGTGATGACAATAATGAGGAAAGATGAAGGCTGATGATAATGTGAGATAAGAGAATAGA
GACGAGAGATGAGGGATGATGATGATGATGATGATGATGATGATGACGATGAGAGATAAA
GGATGAGAGTTGCAGAGATCGGAAGAGCACAC
>TRINITY_DN129278_c0_g1_i2 len=215 path=[186:0-81 245:82-88 252:89-106 270:107-109 273:110-110 274:111-114 487:115-156 323:157-158 322:159-159 323:160-161 322:162-162 323:163-164 322:165-165 323:166-167 322:168-168 325:169-214] [-1, 186, 245, 252, 270, 273, 274, 487, 323, 322, 323, 322, 323, 322, 323, 322, 325, -2]
AGGTGAGAGAATAGAGATGAGAAATGAGAGGAAAAATGAGAGATGATGATTAGAGCTGGG
AGGTGATGACAATAATGAGGAAAGATGAAGGCTGATGATAATGTGAGATAAGAGAATAGA
GACGAGAGATGAGGGATGATGATGATGATGATGATGATGATGATGATGACGATGAGAGAT
AAAGGATGAGAGTTGCAGAGATCGGAAGAGCACAC
>TRINITY_DN129278_c0_g2_i1 len=212 path=[186:0-81 554:82-106 270:107-109 273:110-110 274:111-114 278:115-132 296:133-133 297:134-134 298:135-158 322:159-159 323:160-161 322:162-162 323:163-164 322:165-165 325:166-211] [-1, 186, 554, 270, 273, 274, 278, 296, 297, 298, 322, 323, 322, 323, 322, 325, -2]
AGGTGAGAGAATAGAGATGAGAAATGAGAGGAAAAATGAGAGATGATGATTAGAGCTGGG
AGGTGATGACAATAATGAGGAAGAATGAAGGCTGATGATAATGTGAGATAAGAGATTAGA
GACGAGAGATGAGGGGTGATGATGATGATGATGATGATGATGATGACGATGAGAGATAAA
GGATGAGAGTTGCAGAGATCGGAAGAGCACAC
>TRINITY_DN129272_c0_g1_i1 len=431 path=[409:0-131 518:132-153 540:154-155 542:156-177 564:178-203 590:204-260 647:261-320 707:321-323 710:324-394 781:395-430] [-1, 409, 518, 540, 542, 564, 590, 647, 707, 710, 781, -2]
CGTGGTACAAAAATCTGTCCACTTGGATAACCCATTCCTCAATCCGGGCGTGGAAAAGAT
TGGAATCCGAATCCCGGATTTCGATTTCATCCGGGACGTTTCGCGAGCATTTCGGTACCC
GGTAGCGTTGACCAGTGCCAACAGGAGTTCCGAAAAGAGTACGCTGAACGTGCGGGAATT
TGAGAAACTGTGGCCGATGTTGGGGGCCGTTTTCGACGGGGGGCAGTTAGGGCTGCGGGA
GGAACAACGAGCAGCTTCCACGGTGATCGATCTGTCGCAGGTGGGGCAGTACAAAGTTAT
TCGAGAAGGAGTGGCCGTTGAGCACACGGTTCGCGTGGTTGAGCAGTTTGGCTTCAAAAG
CGTAGTTTAAGGGGACGTGTACCTATTGTTAATTTAGTGAAATCTTGTGAAATAAAATGA
ATTGAAAAAAA
>TRINITY_DN129272_c0_g1_i2 len=346 path=[518:0-44 1051:45-68 564:69-94 874:95-151 647:152-211 707:212-214 710:215-285 991:286-345] [-1, 518, 1051, 564, 874, 647, 707, 710, 991, -2]
TTTCGGTACCCGGTAGCGTTGACCAGTGCCAACAGGAGTTCCGAACAGAGTACGCTGAAC
GTGCGGGAATTTGAGAAACTGTGGCCGATGTTGGGTGCCGTTTTCGACGGGGGACAGTTA
GGGCTGCAAGAGGAACAACGAGCAGCTTCCACGGTGATCGATCTGTCGCAGGTGGGGCAG
TACAAAGTTATTCGAGAAGGAGTGGCCGTTGAGCACACGGTTCGCGTGGTTGAGCAGTTT
GGCTTCAAAAGCGTAGTTTAAGGGGACGTGTACCTATTGTTAATTTCGTGAAATCTTGTG
AAATAAAATTAATTAATTGAAAATAAATGTGAATGCTAGAATTACA
>TRINITY_DN129269_c0_g1_i1 len=973 path=[949:0-138 3091:139-181 3134:182-231 3184:232-268 1195:269-316 1243:317-337 3737:338-377 1298:378-522 19:523-531 2780:532-564 64:565-565 5052:566-589 89:590-593 93:594-615 115:616-682 182:683-795 5051:796-819 319:820-846 346:847-861 361:862-879 3653:880-923 2910:924-926 429:927-972] [-1, 949, 3091, 3134, 3184, 1195, 1243, 3737, 1298, 19, 2780, 64, 5052, 89, 93, 115, 182, 5051, 319, 346, 361, 3653, 2910, 429, -2]
TACAAGTTTATTTGAGTGAGTGTCATATTTCATTGTCAACAACAACTGCAAAAAGTTCGA
TCAACGCGTCATCAACTTCACTTTCCGTTCCGTCATCGAGCAGCCCTTGCTTTCTTCTGC
AAACCACACAATCACGGAAGACGCGCGAAAAAGTGGGAGGAGTAGAAAATTTTCCAAAAA
AAAGTGCGTGTGACTCTGACAAAAAAAGTGCATCCACAACAGCAAGAAGACAAAAAAATC
GCCTCGTTCGATAACACGCGCGCTGCTGATCTTGGCGGAAGAAGAAAAAGTCAAAAGAGC
AATGTCACATCGGCCAAACTCCGCCTCCTACGTCGACAGCAACAACAACAACAAAAAACA
AAACACCAACAACAGCAACAGCAGCAACTGCGTTGACGAACACCGACGATGGGATTACTA
CAACAACGGCCAATAATTATGGTGAACACTCCTCCCTGAAGCTCCTCGGATTGATCGGTT
GATCATCGATTGATTTTTCTTTTTCTGTACTAATTCAAGAAGAAAGCTTCGGTAAAATAG
AGAAACAAAAACAACAACAACAACGGCAAACTAGAAGCTAAAGTGCGTGTGATAAGAAGG
AAATCGTCGTCATTCTACCGTTTCTGAACGATCGTTGCCAGGTGTGTGACACGATCGACC
GATCGTCTCGTGTGTGTGACTTTTGCGTTCGGCTGTTATTTATTGTTTCATCGCAACGCG
ACTTTTGTTTGCGTTCGTGCGTGCGCGGGTGTGTGACACACAGCGAAGAGTTCGGATCGC
GCGTTTTGTGCGATCTCATCGTAGTTGGCGTGTCGCGTCGCGAGTGCGGGTTGATCGTTT
GTGTGTGAAGCGTTTTGCGGTTCGATCGTGCGTGCGTGCTTCGGGAAATAAAGAGAAAGA
TCGCGGACCATACCTACTTGGATCGACGGGGGCGAAAACGGTAACAAACACAATCAAGCA
CCGGGTAGCCGGA
>TRINITY_DN129269_c0_g2_i1 len=282 path=[2196:0-61 2235:62-90 2264:91-132 5054:133-156 2330:157-166 2340:167-186 2360:187-218 2392:219-234 2408:235-281] [-1, 2196, 2235, 2264, 5054, 2330, 2340, 2360, 2392, 2408, -2]
GTTGGATTGATGATTGTGCCACCTCAAGCAGTAATGCTCACTGCCCATGTCGGTGACAGC
TTACGCTGCTTAATCGCAAAATCTCGCCAAGCGGGCGTCACCCGTCCAGCACTCCATAAA
AAAGGTGTTCGGGATGTTGTTGGTGTTGCTTGGTTGTTCGTTCGGGGGTTATCACTGTAA
CTGTTCCTAATCGGGTAATCGATATATGAATAAAAAAAAACTTTGTGCGCAAGCCGCCCT
GTCGTCTTGGTCCAGAACGAACACCGCACGTCACGGCCTGGG
>TRINITY_DN129269_c0_g2_i2 len=262 path=[3967:0-70 2264:71-112 5054:113-136 2330:137-146 2340:147-166 2360:167-198 2392:199-214 2408:215-261] [-1, 3967, 2264, 5054, 2330, 2340, 2360, 2392, 2408, -2]
CGCTGGCTTAAGGATAATATAAGGGTTCCAGTCATCTGTCAAACGTACCTTAATCGCAAA
ATCTCGCCAAGCGGGCGTCACCCGTCCAGCACTCCATAAAAAAGGTGTTCGGGATGTTGT
TGGTGTTGCTTGGTTGTTCGTTCGGGGGTTATCACTGTAACTGTTCCTAATCGGGTAATC
GATATATGAATAAAAAAAAACTTTGTGCGCAAGCCGCCCTGTCGTCTTGGTCCAGAACGA
ACACCGCACGTCACGGCCTGGG
>TRINITY_DN129269_c0_g3_i1 len=202 path=[3221:0-96 5048:97-120 3319:121-133 5055:134-157 3356:158-166 3365:167-201] [-1, 3221, 5048, 3319, 5055, 3356, 3365, -2]
GGGGCGGCTGCAACAGCAAATCCCGATGATGCTGCACGCCACTAGTAGATCACAGTTATA
GAGCCTGATGCCACCTGCACTTGTTTCCACACAGTTGTTGCTGTTGATTGATGTTTAATG
GTGCGAACACTCTCGAACCCACGCACTCATACGCTCGCACGCACGACGCAGAACGTGCGA
TTCCGATCGCACCGTGATCTTC
>TRINITY_DN129265_c0_g1_i1 len=342 path=[509:0-65 1836:66-104 591:105-107 594:108-125 612:126-127 1875:128-151 638:152-152 639:153-163 1067:164-341] [-1, 509, 1836, 591, 594, 612, 1875, 638, 639, 1067, -2]
GCAACAGTGGTGACAGTGTATGTCTCAGTAAAATATCGGCAGCTGTTCCTCTGGATCCAA
GCTGCCATCATTGTCCTCATCCTGCCGGCCGTTGTCGTTGGGCCTTCCCCGCGATGGTTG
GTGCTGTAACGGGTGTTCCCGATGGAAATGTTCATCCATCTGCATCACCCAGCGGCGGTT
TTCGTCGCTGCGTAGCGTTATCTGATCAACACCGGTTCCGTTGTTTGAAACAGCTCCTCC
TGCCATGTCGCCACCCAGCACCGCTACTGGATGAACTTTGTCCATGTCGCAAATCTGATC
CGCTTCGGCCAGATCGTAGGTCGTCAGGGCATAGCCGTTCGA
>TRINITY_DN129265_c0_g2_i1 len=342 path=[509:0-65 552:66-80 1471:81-83 1923:84-107 594:108-125 1749:126-149 636:150-151 638:152-152 639:153-163 1067:164-341] [-1, 509, 552, 1471, 1923, 594, 1749, 636, 638, 639, 1067, -2]
GCAACAGTGGTGACAGTGTATGTCTCAGTAAAATATCGGCAGCTGTTCCTCTGGATCCAA
GCTGCCTTCATTGTCCTCATCCTGTCGGCCGTTGTCGTTGGGCCTTCCCCGCGATGGTTG
GTGCTGCAGCGGGTGTTCCCGATGGAAATGTTCATCCATCTGCATCACCCAGCGGCGGTT
TTCGTCGCTGCGTAGCGTTATCTGATCAACACCGGTTCCGTTGTTTGAAACAGCTCCTCC
TGCCATGTCGCCACCCAGCACCGCTACTGGATGAACTTTGTCCATGTCGCAAATCTGATC
CGCTTCGGCCAGATCGTAGGTCGTCAGGGCATAGCCGTTCGA
>TRINITY_DN129265_c0_g3_i1 len=342 path=[509:0-65 552:66-80 1471:81-83 1474:84-152 639:153-163 1067:164-341] [-1, 509, 552, 1471, 1474, 639, 1067, -2]
GCAACAGTGGTGACAGTGTATGTCTCAGTAAAATATCGGCAGCTGTTCCTCTGGATCCAA
GCTGCCTTCATTGTCCTCATCCTGGCGACCGTTGTCGTTGGGTCTTCCCCGCGATGGTTG
ATGCTGTAGTGGGTGTTCCCGATGGAAATGTTCATCCATCTGCATCACCCAGCGGCGGTT
TTCGTCGCTGCGTAGCGTTATCTGATCAACACCGGTTCCGTTGTTTGAAACAGCTCCTCC
TGCCATGTCGCCACCCAGCACCGCTACTGGATGAACTTTGTCCATGTCGCAAATCTGATC
CGCTTCGGCCAGATCGTAGGTCGTCAGGGCATAGCCGTTCGA
>TRINITY_DN129265_c0_g4_i1 len=226 path=[552:0-37 567:38-61 591:62-64 594:65-82 612:83-84 614:85-106 636:107-108 638:109-109 639:110-120 650:121-225] [-1, 552, 567, 591, 594, 612, 614, 636, 638, 639, 650, -2]
TGTTCCTCTGGATCCAAGCTGCCTTCATTGTCCTCATCTTGCCGGCCGTTGTCGTTGGGC
CTTCCCCGCGATGGTTGGTGCTGTAGCGGGTGTTCCCGATGGAAATGTTCATCCATCTGC
AACACCCAGCGGCGGTTTTCGTCATTACGCAGCGTCATCTGATCAACACCGGTTCCGCTG
TTTGAAACCATGTCACCGCCAAGCACCGCCACCGGGTGAACTTTGT
>TRINITY_DN129237_c0_g1_i1 len=300 path=[975:0-58 1011:59-84 1037:85-98 1051:99-299] [-1, 975, 1011, 1037, 1051, -2]
TTTTTTTTTTCATTTCATTCATCAATATAATATACGGGTGCTATTGCAATGTGTTTTTTC
TGCCATTCCTGCAGAATGGGTTATACTTTTCTTTTTAAATTTGTTTTGTTAATTATGTGT
TTCGTTTTAGTACTGCTTGTGTTTCGCTATATATGCACTTTTTTCTTAGTTTTTTTTTTG
TTTTGTTTATTTGTTTGTTTCAACTATTAACCTAGATAATGCATTAATGTTTTCAAATTT
TGTTCACTAATTCCTAATCATGTCTAAATATTAGTTGTTTTCCAATGTTTCCGTGTGTCG
>TRINITY_DN129237_c0_g2_i1 len=246 path=[1985:0-44 1051:45-245] [-1, 1985, 1051, -2]
TTTTTCTGCCATTCCTGCAGAGTGGGTTATACTTTTCTTTTTAAATTTGTTTTGTTAATT
ATGTGTTTCGTTTTAGTACTGCTTGTGTTTCGCTATATATGCACTTTTTTCTTAGTTTTT
TTTTTGTTTTGTTTATTTGTTTGTTTCAACTATTAACCTAGATAATGCATTAATGTTTTC
AAATTTTGTTCACTAATTCCTAATCATGTCTAAATATTAGTTGTTTTCCAATGTTTCCGT
GTGTCG
>TRINITY_DN129237_c0_g3_i1 len=378 path=[235:0-68 1695:69-82 112:83-83 113:84-93 123:94-110 140:111-136 166:137-143 2007:144-167 197:168-170 1529:171-181 1540:182-198 228:199-205 235:206-251 281:252-377] [-1, 235, 1695, 112, 113, 123, 140, 166, 2007, 197, 1529, 1540, 228, 235, 281, -2]
GGTAAGTTTGTGTGTACGGGTGTATCTTCGTTCATTCATTGCACAGTGCCTCTTTCGATT
TTTTTGTTTTCTTTTCCTTCAGTGCAGTGTTAAGTCACAGTTGTTGTATTTTTTGCTGAT
ATTATTATTTTCTGTGGGTGCGGTGTCTTTTGTTTGTAATTGCATCTGCAAAGAGGGGAT
TCGGGTAAGTTTGTGTGTACGGGTGTATCTTCGTTCATTCATTGCACAGTGCCTCTTTCG
ATTTTTTTGTTTAGTTTACTTCTGCCAAATGTTGTTGTTCTTGTTTATTCTTAAAAACTA
TAAATCTGTTGACGTTTTTCAGTCACATTAATGCATATATGATTCGTTTTCCTTCCTAAT
TAGTACAATCTTTCTCAG
>TRINITY_DN129237_c0_g3_i2 len=429 path=[1:0-133 112:134-134 113:135-144 123:145-161 140:162-187 166:188-194 2007:195-218 197:219-221 1529:222-232 1540:233-249 228:250-256 235:257-302 281:303-428] [-1, 1, 112, 113, 123, 140, 166, 2007, 197, 1529, 1540, 228, 235, 281, -2]
CCGTGTGTTATTAAGTGTGAATGATAGAGTGTGTGTGTGTTTTGTTTTCAATTCTTAGTT
CCTATTTGCTAGTGTGTGTGAATGTGTGTCTATTAAAGTATGTTTCTTTTGTTTTTGTTT
TCTTTTCCTTCAGTGCAGTGTTAAGTCACAGTTGTTGTATTTTTTGCTGATATTATTATT
TTCTGTGGGTGCGGTGTCTTTTGTTTGTAATTGCATCTGCAAAGAGGGGATTCGGGTAAG
TTTGTGTGTACGGGTGTATCTTCGTTCATTCATTGCACAGTGCCTCTTTCGATTTTTTTG
TTTAGTTTACTTCTGCCAAATGTTGTTGTTCTTGTTTATTCTTAAAAACTATAAATCTGT
TGACGTTTTTCAGTCACATTAATGCATATATGATTCGTTTTCCTTCCTAATTAGTACAAT
CTTTCTCAG
>TRINITY_DN129237_c0_g4_i1 len=302 path=[975:0-58 1921:59-86 1037:87-100 1051:101-301] [-1, 975, 1921, 1037, 1051, -2]
TTTTTTTTTTCATTTCATTCATCAATATAATATACGGGTGCTATTGCAATGTGTTTTTTT
TCTACCATTCCTGCAGAATGGGTTATACTTTTCTTTTTAAATTTGTTTTGTTAATTATGT
GTTTCGTTTTAGTACTGCTTGTGTTTCGCTATATATGCACTTTTTTCTTAGTTTTTTTTT
TGTTTTGTTTATTTGTTTGTTTCAACTATTAACCTAGATAATGCATTAATGTTTTCAAAT
TTTGTTCACTAATTCCTAATCATGTCTAAATATTAGTTGTTTTCCAATGTTTCCGTGTGT
CG
>TRINITY_DN129279_c0_g1_i1 len=220 path=[198:0-25 419:26-49 225:50-219] [-1, 198, 419, 225, -2]
GCTATGAACATACTTTTATGCATGAGGTGTAATGTAGGGAAGCCAGTATATGAAGAGTAG
ATAGAAAGGTACAGTACAGAAAGTAAAATTGGAAGAGAGGGACGAGGCAGGGATTGAATC
CAGGACCTTCTGCATTTGAATCAAAAGCGGGCCGACCAAAGTCTGGCAGCAAATTGAAAA
CAAATTGTGATGTTGTGATATTGCAAATAATGATAACTCA
>TRINITY_DN129201_c1_g1_i1 len=253 path=[231:0-252] [-1, 231, -2]
AGTCAGGTGTTCTGTGTTCATAACTTATTTTTTTTTTCTAGGAATACTAATCCTAATATG
ACCATCCCGAATCGGGTTTTTATGCAAGACGGCTGCATTTTGATTGCTAGGGAACGGTTT
GTCTGTCTTGCAGGTATTTGTCGCCAGAAATGATCTGAAAATATGCAACCACTCCGGTTG
ATAGGGGTGGAGTATTCTTCCTGAGCGATAAAAGAGCCCTATAAATGTTTTAAATTAGGA
AAATATTCACAAG
>TRINITY_DN129268_c0_g1_i1 len=249 path=[1087:0-62 427:63-90 1481:91-116 471:117-248] [-1, 1087, 427, 1481, 471, -2]
GCGAAGAACGCCAACTAAGAGAGAGAGAGAGGCGTGAACGGGCGTGAACTGTGTTGTGTA
GATAGGTAGCAGCTACGTGTAATAGGGTTACCACGGGTTACGTTTTAAAGGGGGCTCCAA
AGAACGATGGGAGTCGACGGGGTTAGAAGAGGAAAGGTATAGACAAAAATGCTCAGGTCA
TAGCGTTTAGAGTTTGGCAGACATAATATAAGTATGTAGTCAATTTGACTCCATGGTAAC
AAACGGACA
>TRINITY_DN129242_c0_g1_i1 len=710 path=[1:0-97 76:98-221 2441:222-245 224:246-341 320:342-345 1725:346-362 1742:363-383 367:384-404 989:405-620 1829:621-648 1586:649-709] [-1, 1, 76, 2441, 224, 320, 1725, 1742, 367, 989, 1829, 1586, -2]
TGGCAACATATTCAACTTTTCGACCTCGGCTATCAAAGAGCACCAGCAGCAACAACAACA
GCAGCAGCATCAGCCGTTTGTCTCTACAGACAATAAATGTAAATCGATTAGTTTGAATCC
TATTTGTTATACAATCTCAAATACTAACAACAACGGTGGTAACAACAATGCCTCCCTAAC
CGGCACAAGCAATAGCAATAACACAATCTTGATGAGCATGAAACAAGGTAAAATACTAAT
GGATGTTATCACCACCACAACCACCACCACCACCCGTCACCGATCTAGTGTTTAGAGTTC
ATCATCAATCATCATTATTTCGTTTGTTTAGAGGTTAGAATTTAAGGAAGAACCACAGAA
TTTTGCTCTCAGTCCCTCAACACAGATATACACACCGAACCGAAATGCTGGTTTGATTTA
GGATGTGGAATGGAATGGACTACTGACTGACTGAATCAGTAGGAAGTTTGCATACTCACA
ACTCACTCACACACATACAGAGACAAAAACCCGTAAACAAAGAGCAACCCAATGCGAGCA
GATGAGACTGATGGATCGATTTCGAAGAAGTGGGATATGAGGAACTAGCGCGTTGTTACA
GAGAGCGGAACGAAAATGAGGATTTGGAGGGAATGGAATGGAGACAGGTCGAGTTCGTCG
TCATCTCTTACACTCACACACAAAAACACAACCACCACCACCACCCGTCT
>TRINITY_DN129242_c0_g1_i2 len=517 path=[1:0-97 76:98-221 2441:222-245 224:246-341 320:342-345 324:346-388 367:389-409 388:410-516] [-1, 1, 76, 2441, 224, 320, 324, 367, 388, -2]
TGGCAACATATTCAACTTTTCGACCTCGGCTATCAAAGAGCACCAGCAGCAACAACAACA
GCAGCAGCATCAGCCGTTTGTCTCTACAGACAATAAATGTAAATCGATTAGTTTGAATCC
TATTTGTTATACAATCTCAAATACTAACAACAACGGTGGTAACAACAATGCCTCCCTAAC
CGGCACAAGCAATAGCAATAACACAATCTTGATGAGCATGAAACAAGGTAAAATACTAAT
GGATGTTATCACCACCACAACCACCACCACCACCCGTCACCGATCTAGTGTTTAGAGTTC
ATCATCAATCATCATTATTTCGTTTGTTTAGAGGTTAGAATTTAAGAAAGAACCCCCCCA
TAGGAATTTGCTCTCAGTCCCTCAACACAGATATACACACCGAACCGAAACGCTGGTTTG
ATTTAGGATGAGGAAACGGACTACTGACTATACTGAATCAGTAGGAAGTTCGCATACTCA
CAACTCACACACACACACCTACAGAGACAGAAACCCG
>TRINITY_DN115430_c0_g1_i1 len=214 path=[902:0-97 661:98-178 742:179-179 743:180-202 766:203-213] [-1, 902, 661, 742, 743, 766, -2]
CCTCTATGTCTTGGTATAGCCTTACACAGTACTTTGCCGTAGTCAACTCCACCAAAGTTT
CAACATTAAAATCTACAACCTGTAAATGTATTGAGCAATGTTGTATCTGTACATTCAAAG
AAAGCTCGGAATTTCCCCAAACACAATTTACTTGAAAAAAAGCGATGAACATCTTAGCGC
CTTATCTTCCCCGATAACAAAGTTAATCCCCACA
>TRINITY_DN115430_c0_g2_i1 len=256 path=[234:0-49 1157:50-73 285:74-134 346:135-192 404:193-255] [-1, 234, 1157, 285, 346, 404, -2]
GTTGGCTCTCTAAGCATTGAAGTTGAACATGAAAAAAATGTTGCCTGCTTGTTTCAGGAT
GAGGTCAAGGACTCACAAAGACTCTAGTTCTCGGGATGGATAACACTAGCCTGTGGTATT
TCAAGAAATCCAATAAGAGAATCGCATGAAGGGAAAAGGGCACATTGCGAGAGATGCAAT
GCTCTGTTATCGCTGCAGACATATGAGAGCTTTAGCAGCAAACGTTGGCTCACCTTTCTA
TAGTTTTTAATTGCCA
>TRINITY_DN115401_c0_g1_i1 len=230 path=[1:0-85 64:86-92 71:93-98 77:99-105 84:106-106 85:107-109 88:110-123 102:124-194 173:195-229] [-1, 1, 64, 71, 77, 84, 85, 88, 102, 173, -2]
TTTTAAAGAATTGTGTTTTTGTTTACAATAAATGCATTTATCCGACTGTTTGTCACAATC
AGATGTGGAATGCGCTTCCCCACATTTTGAACATTTTTGTTTGTTTGAACAAAAATTGGA
AGTGTGTCCAAAAAGAAGACATCGATCACAGTGCATGAGCTTTGGATAATAAAGTCTCAC
GCTAAAAATTACTTCCCGAGCAGAAGGGAATAGAAGCAGCATAATAAAAT
>TRINITY_DN115401_c0_g1_i2 len=237 path=[943:0-26 947:27-37 71:38-43 77:44-50 84:51-51 85:52-54 88:55-68 102:69-139 990:140-156 430:157-212 486:213-236] [-1, 943, 947, 71, 77, 84, 85, 88, 102, 990, 430, 486]
CAATCAGATGTGGAGTGCGCTTCCCCACATTTTGAACATTTTTGTTTGTTTGAACAAAAA
TTGGAAGTGTGTCCAAAAAGAAGACATCGATCACAGTGCATGAGCTTTGGATAATAAAGT
CTCACGCTAAAAATTACTTCATTTATTTTTACATAGTCCGGAAGTACAGATCCAGAAAAT
GTTATTTTAATACAATCCGAATGTTCATATTTTGAACTATGTCCGTCAAAAGTTAAT
>TRINITY_DN115419_c0_g1_i1 len=231 path=[557:0-72 36:73-78 42:79-133 833:134-167 131:168-168 867:169-202 166:203-230] [-1, 557, 36, 42, 833, 131, 867, 166, -2]
CCCTGGGAAAATTCTTTGAAAAATCCCTGGAGGAATCCCTGAAGCAATTTCTGGAGAAAC
CTCAGGAGGAATGCCTGGAAAGTTCTGGACAAATTCCTGCAGGAAGTTCTGGATAAATTC
CTTGCGGAATCCCAAGAAGAATTCTTGGATTAATCTGTAAAGGAATTTTCGTGGAAATTT
CTTGGAACTATCCCTGGAAGAATTCTTGAATGAATTCCTGGAGGAATCTCG
>TRINITY_DN115410_c0_g1_i1 len=311 path=[1:0-224 203:225-310] [-1, 1, 203, -2]
GGACATTTTCTTACGAAAAGTTCCTGAACTGACCGGAAATCGAACCCATCATCATCAACA
TGATCATGCTGAATATCAGTAAACTTAACACATCGGCTATATGTCTCCATTTCTCACTTC
TCACTCCTCATTTTTCATTGCCTACAGCCCATCCTTCACTTCTCTCTTCTCACTCTTCGC
TTTTTACTTTTCAATTTTGACTTTTTCATACTCTCATTCTGATCCACACTCCTCACTGAT
CTTTTTTTACTATTAAATCCACACTGTTCTGTCCTCAATGCCCACTGTACACTCCGCATC
ACTCGCTTCTC
>TRINITY_DN115424_c0_g1_i1 len=243 path=[1:0-27 807:28-53 32:54-68 47:69-86 65:87-203 182:204-242] [-1, 1, 807, 32, 47, 65, 182, -2]
GCGGAGAATGTGTCAACTAAAAGCTAATAAAATAAAACTTACAACAGCGCGAAAGTTCAG
CAGAGCACTAAAATTGTTTGGCTTTTAAACCAATAGAACGATAAGAAACAGTTAAGTAAA
CATGAGGTTTTGTTTCAGTGTCGCCGTGTTGATGTTTTCTGTCACAAAAATTAACCTCGC
AAAGCTTCACAGTAATTAGGTCACTTTGACAGTTGTGTGAAGCTTTGTGAGGTTAGGTTT
TAT
>TRINITY_DN115416_c0_g1_i1 len=204 path=[1483:0-92 2121:93-116 1396:117-203] [-1, 1483, 2121, 1396, -2]
GCCACTTCCCTCCAACTCAGCTCCTTCTTTGATGTAGCCGCAAGTCTTCGGAACGCCCCC
CATTTCCCCTTCAATCGCATCCACATCTTCCCAACTGAATTTGATGTCCGACTGTTTGTA
GGCTATCATGTGCTTATCCGTCAGCTGATCCAAATGCCTCCACGAGGGTTCAATATGATA
CGTCTCATCCGGAAGCACCACCGA
>TRINITY_DN115416_c0_g2_i1 len=204 path=[1483:0-92 1553:93-98 1378:99-116 1396:117-203] [-1, 1483, 1553, 1378, 1396, -2]
GCCACTTCCCTCCAACTCAGCTCCTTCTTTGATGTAGCCGCAAGTCTTCGGAACGCCCCC
CATTTCCCCTTCAATCGCATCCACATCTTCCCAGCTGAATTTGATGTCCGACTGTTTGTA
GGCTATCATGTGCTTATCCGTCAGCTGATCCAAATGCCTCCACGAGGGTTCAATATGATA
CGTCTCATCCGGAAGCACCACCGA
>TRINITY_DN115416_c0_g3_i1 len=226 path=[1147:0-165 2213:166-189 1314:190-199 1324:200-225] [-1, 1147, 2213, 1314, 1324, -2]
ACCAGAAGCAAAGGGCATCTGGTCTTCGTTGGAGTGTATTCATACTGGTCCGCCTGTCGT
TTTACACGAGACTTCTTCTCCTCTTTCTCATCGCCCTTAGCTTCCGCCGTCCACACTGAT
GGCATCTCGCCAAACCCCATACTATCCTCTTCGTCGCCACTGCCCTCCAACTCAGCCCCT
TCTTTAATGTACCCGCAAGTCTTCGGGACGCCTCCCATTTCCCCTC
>TRINITY_DN115496_c0_g1_i1 len=246 path=[1:0-112 91:113-114 93:115-125 517:126-135 759:136-151 130:152-195 174:196-196 587:197-200 591:201-225 205:226-245] [-1, 1, 91, 93, 517, 759, 130, 174, 587, 591, 205]
CTGCCGCTACCCTTCGGGGTTAGGTCTTCTTCTTATTCCCGTAAAAAAACTCCAACCTCG
TTTTCCGGAGTTGATTCACCGCTCCCGTAACTAGAATCCACAGGATTCAATCGTTTTTCA
CTTCACTCAAACTTTCTTACAACTAGGTTCGTTATCAAACGAACTTATCGACTAATTTTC
CACCGAAGAAAAATCGCCTTAACTTTTTCCAGCCAACGCAACGCGACGACGAAGACGAAG
AAAGAG
>TRINITY_DN115496_c0_g2_i1 len=281 path=[1:0-112 91:113-114 93:115-125 517:126-135 527:136-136 528:137-195 174:196-196 175:197-226 205:227-246 225:247-280] [-1, 1, 91, 93, 517, 527, 528, 174, 175, 205, 225, -2]
CTGCCGCTACCCTTCGGGGTTAGGTCTTCTTCTTATTCCCGTAAAAAAACTCCAACCTCG
TTTTCCGGAGTTGATTCACCGCTCCCGTAACTAGAATCCACAGGATTCAATCGTTTTTCA
CTTCACTCAAACTTTCCTACAACTAGGTTCGCAGTCAAACGAACTTATCCAGCAATTTTC
CACCGAAGAAAAATCGCTTAATCTTTTTTCCAGCCAACGCAACGCGACGACGAAGACGAA
GAAAGAGGCCACGCAGCAGCTCCTTCTTTGCTGGGTGATGA
>TRINITY_DN115431_c0_g1_i1 len=294 path=[1:0-25 4:26-27 6:28-28 542:29-44 558:45-49 563:50-58 572:59-68 582:69-126 909:127-145 664:146-180 156:181-293] [-1, 1, 4, 6, 542, 558, 563, 572, 582, 909, 664, 156, -2]
AGGGGTTTCGATCGATCACTTCACTGCGGCCCAAACTCACTTCGGTTCGGTGGGGGACCT
ATCTTGACGGACGACGGATCCAGCAATACTAAAGCCACGACGAGTTCGCCCTTCAGCACA
GCACAGCAGTAGTGTAGTGAACCGCCCGCTCTACTCGATCAACTCGGCGTCTAACTTCGG
CGAACTTTCAAACACACAACACGTCACCCTCTCCGGTGGTTTGGCCTGCTGCGATTGCTG
CTTGTGCTGTTGAGCGCTACGCTAGTGCTGTGTGTGCTCGATGCGCGCGGGTGA
>TRINITY_DN115431_c0_g2_i1 len=291 path=[537:0-23 538:24-24 539:25-27 6:28-28 7:29-53 32:54-89 1253:90-113 92:114-159 138:160-165 144:166-177 156:178-290] [-1, 537, 538, 539, 6, 7, 32, 1253, 92, 138, 144, 156, -2]
GGGGTTTTCGATCGATCACTTCACTGCGGTCCCGACTCACTTCGGTTCGGCGGGGGACCT
ATCTTGACGGACGGACGACGGAGCCAGCAAAACTAAAGCCACCACGACGAGCGAGCTCCC
CTTCAGCACAGCAGTAACGAGTCGCCTCTACTCGTTCAACTCGGCGTCTAACTTCGGCGA
ACTTTCAAACACACAACACGTCACCCTCTCCGGTGGTTTGGCCTGCTGCGATTGCTGCTT
GTGCTGTTGAGCGCTACGCTAGTGCTGTGTGTGCTCGATGCGCGCGGGTGA
>TRINITY_DN115441_c0_g1_i1 len=225 path=[203:0-68 249:69-224] [-1, 203, 249, -2]
GGAGGATTGTGTACACAGTACGGTCAATGATGTTTTACACTGTTTTAATGTTTGCATGAG
AGAAGCAGCATGGCAGTTCGATAAAATGCTATATGTGAATAGGTAATCAGTCCAATGCTT
TCGATAGGTTTAACGTGGGCTTTGACGATTTGTTTGGGTCGTTCTCTGAGCCTTGCGGTG
GCACGACCGAGGAAGTGAATTTTTTGACTAATCTGATACAGGTAT
>TRINITY_DN115441_c0_g2_i1 len=299 path=[905:0-99 2231:100-123 1006:124-142 249:143-298] [-1, 905, 2231, 1006, 249, -2]
CTCTAACTAATAGAATGGAAGTTGAGTACACTTTGAGGTGTTCTTGCTGAGGTGCCCTTT
TTGATGATGATCAAATAAATAAGCGAAGGATTGTGCATTGTTCGGTCAATGGTGGTATAC
AATGTTTGCATGAGAGAAGCAGCATGGCAGTTCGATAAAATGCTATATGTGAATAGGTAA
TCAGTCCAATGCTTTCGATAGGTTTAACGTGGGCTTTGACGATTTGTTTGGGTCGTTCTC
TGAGCCTTGCGGTGGCACGACCGAGGAAGTGAATTTTTTGACTAATCTGATACAGGTAT
>TRINITY_DN115441_c0_g3_i1 len=273 path=[655:0-272] [-1, 655, -2]
TTTGGGGCGGAACAATCGAGGAAGTGTTATTTTCTCACCAATCTGATGATATACCATAGT
GGGCTGGGTATTCAGTTAGTGTGCTATAACTTAAAAATGCTGGACCGGAAAGAAGTCAGA
TTTGTCGAACATTCAGATCCTCAGGATGACAATAAAGAACAGCAAATCAGTGAAACTAAC
AGTTATTTAGGTAGACGCCAGAGGAGCAATTGTGCTCATCAGATATGGGAACTCTCACTT
GCGAAGAGTTGACTTGATGTTTTCTCAGCTCCG
>TRINITY_DN115469_c0_g1_i1 len=217 path=[195:0-56 229:57-184 763:185-208 381:209-216] [-1, 195, 229, 763, 381, -2]
TTGTAGTTTTCTTAGACACGAGTTAACATCAACATTATCATATGTTTGTGGGTTTTGTAG
GAAAATGGGATTTGTTTATATTCTTTTTTCGTATTTAAAAATATTTCAGGTTTATGCAGT
TTTGACATTACTCCTCACCCGTGGGAAGATTAAAACAGGCTCTTTTTATAATGTGTTTCT
TTTTTTTTTGGCACGGGGTTCTCACGAGAGCTTGAGT
>TRINITY_DN115474_c0_g1_i1 len=221 path=[79:0-38 503:39-62 119:63-96 157:97-102 163:103-220] [-1, 79, 503, 119, 157, 163, -2]
GCTTGCCATTTTACACATATGTTTATTATTACTCTACTACTAGGTTATATATACTACAGT
TACTAGTGGAATTCATAGATAAGTTACAGCAAGGACTGCTGCATAAACTCCCAGAAGAAT
TCCTGGAAGAATCCTTGGGAAAATCTGTAGAAGTACCACATGAAAAATGTTTGGAAGAAA
CCCAGAAAGTATTGTTGAGGAATTACCAAGCGGAATTTGTG
>TRINITY_DN115487_c0_g1_i1 len=284 path=[1:0-32 11:33-55 34:56-56 35:57-94 73:95-159 405:160-283] [-1, 1, 11, 34, 35, 73, 405, -2]
GATTTGATTCTCAGCAATTTCCTTTACACCAAAAATTCAAAGAGTGATGACTCAGTCGAT
CATCTTCTTGAACTAGGGTACATCCGGATCAATAATCTTATTCCTCGCGATAACTACAAA
GAGGTACTGTGCCCAACGGAGATTCAACGTGATATGCCGGTGGATCACAAACGAGTGCTT
CGGGTATTTTGCCGGGAGAAACCTCCGGTGGGAGGAATATCCGTAAAAGAGCACTTTGAA
ATCAACGTAGTTCCTATAACGATTGCTATTTCCAAGAAGTTTTA
>TRINITY_DN115450_c0_g1_i1 len=286 path=[1:0-53 32:54-89 68:90-153 1343:154-177 156:178-270 249:271-285] [-1, 1, 32, 68, 1343, 156, 249, -2]
ACCGGCGTTTAGTTACTGTCGGCAACAGCCTGCAAGGTAGCTGGCAGCTTCCGTACTCGG
TTCCAATTAGATGGGATCTGAATTCAACGTTAGTCTGGCTATGATTTTTCTGCACTTCAC
TCAATATCACTTCAACGATAGTTTATCTAGCATTTACTCCTGAACACCACTAATTCACTC
TCTCCAAAACTCCAACTATGTATATGAACTGAGCACAAGAAACGCACCAAACTAATTCTG
CGCAAACCGATCCCAACAGTTTGGAAACACCTGACCGCTTCGATGC
>TRINITY_DN115451_c0_g1_i1 len=230 path=[1:0-124 103:125-136 115:137-148 127:149-149 542:150-160 553:161-161 554:162-162 555:163-185 578:186-198 176:199-205 183:206-208 186:209-229] [-1, 1, 103, 115, 127, 542, 553, 554, 555, 578, 176, 183, 186, -2]
GTCAGGTACGGCAGTCGCAAAAAATGTTAATATGTCCAAAACCATTATGTGTTTTGTGCA
CAGCTGTTGGTAATCATGGCGTATAGAAGTGTCCCCAGAAGATTAAAGCTTGGGTTCATT
GATTATTCTGCTTGGAATTCGAAGATTTGGGAAGAAGTACGAAATCTGGGCATCGTTTTT
TAAAAACAAGATGATGAGAACAAATTTATACAAGGATGACCCCCTTAATA
>TRINITY_DN115451_c0_g2_i1 len=205 path=[1:0-124 518:125-140 534:141-148 127:149-149 128:150-154 133:155-158 137:159-164 143:165-197 176:198-204] [-1, 1, 518, 534, 127, 128, 133, 137, 143, 176]
GTCAGGTACGGCAGTCGCAAAAAATGTTAATATGTCCAAAACCATTATGTGTTTTGTGCA
CAGCTGTTGGTAATCATGGCGTATAGAAGTGTCCCCAGAAGATTAAAGCTTGGGTTCATT
GATTAATCTGCTTGGAATTCGAAGATTTGGCCTGAACTACGAACTCTGGGCATCGTTTTT
AAAAACAAGATGATGAGAACAAATT
>TRINITY_DN115451_c0_g3_i1 len=230 path=[1:0-124 103:125-136 115:137-148 127:149-149 542:150-160 553:161-161 661:162-185 578:186-198 176:199-205 183:206-208 186:209-229] [-1, 1, 103, 115, 127, 542, 553, 661, 578, 176, 183, 186, -2]
GTCAGGTACGGCAGTCGCAAAAAATGTTAATATGTCCAAAACCATTATGTGTTTTGTGCA
CAGCTGTTGGTAATCATGGCGTATAGAAGTGTCCCCAGAAGATTAAAGCTTGGGTTCATT
GATTATTCTGCTTGGAATTCGAAGATTTGGGAAGAAGTACGAGATCTGGGCATCGTTTTT
TAAAAACAAGATGATGAGAACAAATTTATACAAGGATGACCCCCTTAATA
>TRINITY_DN115451_c0_g4_i1 len=230 path=[1:0-124 103:125-136 637:137-160 553:161-161 554:162-162 555:163-185 578:186-198 176:199-205 183:206-208 186:209-229] [-1, 1, 103, 637, 553, 554, 555, 578, 176, 183, 186, -2]
GTCAGGTACGGCAGTCGCAAAAAATGTTAATATGTCCAAAACCATTATGTGTTTTGTGCA
CAGCTGTTGGTAATCATGGCGTATAGAAGTGTCCCCAGAAGATTAAAGCTTGGGTTCATT
GATTATTCTGCTTGGAAATCGAAGATTTGGGAAGAAGTACGAAATCTGGGCATCGTTTTT
TAAAAACAAGATGATGAGAACAAATTTATACAAGGATGACCCCCTTAATA
>TRINITY_DN115455_c0_g1_i1 len=234 path=[396:0-77 451:78-197 140:198-233] [-1, 396, 451, 140, -2]
TGCTGTCTTTCCCAGATTTCCGATCCAGCACTTAGCCGCCTCGAAGTCCGGCGTATTGAT
GACGAACTCCTGCGTCTTGGGGTCATAAGTTGCGGTTGTGCGACACCGTTTGGTGTTGCT
TCCGTGACTGACTTCGGTGATGGCCAAGCAGGTTATGATCTCCCGGTTCCACGCCGCGTT
GTAGACCGCTGAATGTCGCTCGGTTCCCATGGCCAGCAGCGAGTTTGTGAAGAG
>TRINITY_DN115453_c0_g1_i1 len=244 path=[222:0-98 649:99-122 322:123-143 343:144-243] [-1, 222, 649, 322, 343, -2]
CGGAAGGGTGCTTTTGGAGAAGTAGTTCGAACAATAATGTTGAGGAAAATGTTGCGTAAT
ATGTAGATCACTGGATTGAATCGTTGCGTTGGTGAAAGCTGCTTCGGCGAAGAATTGGTT
TACATGCGCAGTTTACATGACAGGAATTGATTCCTTTAGTGAATAATGAATGGAACAGAT
AAAATCACTGGAGACATTCTTTGTGCTACGTGAGACTTCTTCTATACAAAACACATAATT
GAAG
>TRINITY_DN115453_c0_g2_i1 len=244 path=[222:0-98 298:99-106 306:107-114 314:115-119 319:120-122 322:123-143 343:144-243] [-1, 222, 298, 306, 314, 319, 322, 343, -2]
CGGAAGGGTGCTTTTGGAGAAGTAGTTCGAACAATAATGTTGAGGAAAATGTTGCGTAAT
ATGTAGATCACTGGATTGAATCGTTGCGTTGGTGAAAGCCGCTTCGGCGAAGAATTGGTT
TACATGCGCAGTTTACATGACAGGAATTGATTCCTTTAGTGAATAATGAATGGAACAGAT
AAAATCACTGGAGACATTCTTTGTGCTACGTGAGACTTCTTCTATACAAAACACATAATT
GAAG
>TRINITY_DN115418_c0_g1_i1 len=213 path=[184:0-34 537:35-62 452:63-63 565:64-65 227:66-78 240:79-106 268:107-198 360:199-205 360:206-212] [-1, 184, 537, 452, 565, 227, 240, 268, 360, 360, -2]
GAGGGTAAGATTGAGGGTTAGGGTAGTGTGTTAAAGTAGTGGGTGGGGTAAAAGGCAGGG
TAGATGGTTAGGGTAGAAGGTAGGGTAGATGGGAGGGTAGAGGATAGGATAGAGAGTTAG
GGAAGGATGACACGAGATGAGATGAGAGATGATATGATAGATGAGATGAGGGGTGTGAGA
TGAGAGATGAGAGATGAGAGATGAGAGATGAGA
>TRINITY_DN115407_c0_g1_i1 len=212 path=[304:0-35 737:36-59 341:60-133 415:134-169 98:170-182 607:183-211] [-1, 304, 737, 341, 415, 98, 607, -2]
CATTTATTTCTTTATTATTTTTACAGTTTCTCACAGAATTAATTCAACGAATCATTTCTT
GAAAGGACTTCATCCAAAAGGTTATCCGGAGATTTTGTATTTCTGGATCTATCAAGGTTT
TATCCTGAGATTTTGATTCGATTTTCTTCCCATAGTACTTTTCGTTTTCCGGTGTTCCTT
CTGGAATTTGTAAGAGTTGTTCCTAGACTTTT
>TRINITY_DN115409_c0_g1_i1 len=330 path=[1:0-74 53:75-77 185:78-269 377:270-285 825:286-309 417:310-329] [-1, 1, 53, 185, 377, 825, 417, -2]
GTCCCGATTACCGTAGGCCAAATACTTTTTGAAGGCACTTCCCTTCTGCTGAACGTAGTT
TGCACCGGGATGCTTCTCGGTTCCGTTTTTAATCAACTGACGCATTTTATTGATGTTGGC
CGTGTTCACCCGTTCCGGGAATGTGAGAATCTTAGCCACCCGATCGGGCACTCCCACTTG
ATGAATCATCAAATTGGGATCTGGCGAAATTACAGTACGAGCGGAGAAATCAACTCGCTT
TCCGGACAGATTACCTCGGAACCGACCCTGCTTGCCCTTCAAACGCTGCACAATACCGCG
TGTCGGTTTTTTAGGCATCAGTGATAACGG
>TRINITY_DN115413_c0_g1_i1 len=259 path=[521:0-80 492:81-109 152:110-258] [-1, 521, 492, 152, -2]
CGCACGGTGATGTCACGAATGAACGTTAGGTTCATCATCGCATCGTTCTTCATGTCCGCT
TCCCTCTCACACGAATTTTGACACTTTCCGGTGGTTTGTTTTGAATCCCATTCGTTGCCG
TTTTCTTCTCTCTCGGGAGAAAATTGAGGGTTTATGTCTGTGCAAAACTCAATTACGTTT
TTCAAGATGACGTGCTCTTTCCTCCGATGGAGCCACCATCACAAAGTTACCCAAACTTTT
GCTCAAACAGCATTAAATT
>TRINITY_DN121797_c0_g1_i1 len=403 path=[534:0-80 592:81-100 612:101-104 616:105-140 652:141-258 770:259-275 154:276-282 161:283-331 210:332-332 794:333-371 250:372-402] [-1, 534, 592, 612, 616, 652, 770, 154, 161, 210, 794, 250, -2]
CTTGCACTCCCGCTTCAACTCAGGCATTTCACGGTTCGCGCAGAACTTGTTGTCGTACAC
CGTTCCCGACTTGGATGCGCAGTACACCGTCCGGGTTTCCACCGTTGATCCGCACTCTTC
GCACCCACTCCAGGACGAAGCGATGTAATCGACGCCTTCGCAAGGTCGTAGCATACAGGT
TTGCTTTTCTTCCGGCTTCTCGGTAACACATTCCGAATCGTCCAGAACCGTGATGCGTCC
TTTCTCCTTTCGATAGCAGGTCACTTTACGCGTTTGCTCACCTTCACCGCATAGTTTGTT
GCAAGGCGTCCACTTGCTGACGTACCACTCCGGGCAAACGGTTCCTCGATTGCATTCCTG
CTCTGTAGCTGGCTTGTTACCTACGTGCTCTAGACAGACGGCA
>TRINITY_DN121734_c0_g1_i1 len=230 path=[1:0-229] [-1, 1, -2]
AACCCTCCTCCACATCCAATCCAATCCAAATTCAATCCATATCCAATCCAAATCCAATTC
CAATTCAAATCCAATTTAAGAACATTCAAATCCCAAATAAACGTCAATCCAATTCCAAAT
TTCCAATCCAATCCATATCCAATCTATTCAAAATCCATTACAAATAAAATTCAAATGCAA
TCCAAATGCAATCCAAATCCAATCACAATCCAAATGAAATCCAATCCAAT
>TRINITY_DN121705_c0_g1_i1 len=222 path=[849:0-68 669:69-75 1175:76-99 700:100-120 721:121-200 78:201-221] [-1, 849, 669, 1175, 700, 721, 78, -2]
GTCTGCGCTTTTTATGGGGTGGCAAATTTGTCGCTTCGCGTTTCATTTTTTTTCTTTGAT
TGATGCACAACTCTATTCAACACAAATGCGGAGAAATGCCGTCTGCACTAGTTGGGTTCT
TGATTTCTTTTTTTTCTGGTCTGTGTTGGTTGATGGTAATGGAAGGAAGGGAACGATCCT
TGGATAGCTACTGGTTCCAGAGGGGAGGTTTGGCTGTTTGAT
>TRINITY_DN121743_c0_g1_i1 len=224 path=[187:0-107 156:108-114 709:115-138 187:139-223] [-1, 187, 156, 709, 187, -2]
TGCTATTTCTTGTTTTCTGATTTTCTATGATGGATTTGAAGGAAAAGCTAAAATATGTGC
CTACTATTAAACTTGATCCAAGTGATCCTTCTGATTTGCTTTGCAATCTATAGACTTGCT
ATTTCTTGTTTTCTGATTTTCTATGATGGATTTGAAGGAAAAGCTAAAATATGTGCCTAC
TATTAAACTTGATCCAAGTGATCCTTCTGATTTGCTTTGCAATC
>TRINITY_DN121743_c0_g2_i1 len=217 path=[187:0-107 233:108-113 239:114-128 254:129-134 260:135-137 263:138-158 284:159-194 320:195-216] [-1, 187, 233, 239, 254, 260, 263, 284, 320, -2]
TGCTATTTCTTGTTTTCTGATTTTCTATGATGGATTTGAAGGAAAAGCTAAAATATGTGC
CTACTATTAAACTTGATCCAAGTGATCCTTCTGATTTGCTTTGCAATCACCCCAAATTGG
TTGCTTTTTGGCACCGTATTCTACAAACCATATATTATCCGATTGTTATTGCTCAGGCAC
AGTGATTATAGCGTGTTTGAAAGCTCCCTTGTCTTCG
>TRINITY_DN121766_c0_g1_i1 len=228 path=[717:0-23 718:24-169 1815:170-227] [-1, 717, 718, 1815, -2]
AGGGTGAGCTTTGTAGGATTTGCAGGTCCTCCGGTAGGTGCGATAGTGGTAGCTGATGAT
GCCGTGGCCAATGTTGTTGTCGTAGCCGATTGGCTGGTGGATGTGAAATTCTCCTTATCT
TTCAGAAAATCTGGCAACTCGAAATTGATTTCAGTTCCTCTTTGATCCTCCAGGCGGGAA
CGCTGGGCACGCTTCAAGCCTTCCAGGAGTTCGTCATTTTGCGATCGG
>TRINITY_DN121766_c0_g1_i2 len=226 path=[2061:0-43 718:44-189 864:190-225] [-1, 2061, 718, 864, -2]
CTCGCTTAACACCAGGCCTTCGGGTGAGCTTTGTAGGATTTGCAGGTCCTCCGGTAGGTG
CGATAGTGGTAGCTGATGATGCCGTGGCCAATGTTGTTGTCGTAGCCGATTGGCTGGTGG
ATGTGAAATTCTCCTTATCTTTCAGAAAATCTGGCAACTCGAAATTGATTTCAGTTCCTC
TTTGATCCTCTAGGCGAGAACGCTGGGCACGCTTTAAACCTTCCAG
>TRINITY_DN121766_c0_g2_i1 len=381 path=[1621:0-55 2477:56-79 1678:80-90 69:91-93 72:94-110 89:111-111 90:112-134 113:135-280 2478:281-304 283:305-380] [-1, 1621, 2477, 1678, 69, 72, 89, 90, 113, 2478, 283, -2]
GGGCTGATGGCGATGTCTCGGGAGACGTGGCTGTATTAACGGGACCGTGGGTAAAAATCA
AAGTCGTGTCTGCATAGCTGTTCTCCGACTGTGATCCGTTGCCGTTATCGTCCAGCATCA
AAGGAGAGGCATTGCATCGCAGCGAAAGATTGTTCAAATTACTCTCACTAGAAGCCGAAT
GCACTGGCAACGCGCCGGGAGACGTTGGGTTGCTCCCACTACCTACTAGACCTCGGGTAC
TGGTGATGGACAATCGTGGGGCCGGTTGTGGTCGGTTGATTCGCTGTAGGGATCCTCCGT
TTGTGCTGGTGCTCAGTGGAAACTCAACGGATGAACTGGTGGTAAACTCCGGTCGCTTGA
CACCAGGCCTTCGGGTGAGCT
>TRINITY_DN121794_c0_g1_i1 len=246 path=[329:0-59 366:60-104 411:105-179 1007:180-197 1431:198-245] [-1, 329, 366, 411, 1007, 1431, -2]
TGCGCTGTTGGTGCTGTCGGTGATTGTGCTGATAAGTTGCAGCATTTTCGGCGCTATGTT
CCGACCACTGGTGGCAACACCTGATGAGCTTGAGATGGCACCGATGAAACCGGTTGAGGC
GCAGGGCTCTGCGACAGCATCCAACGGTAAAGCGAATGGTGACGCTGGAGACGGTGACCA
GAACATCGTCCGGTCGCATAGCTTTGGCAATTCTCCGAAGATTGCTCTGAATTCGGTAAG
AGAAGA
>TRINITY_DN121794_c0_g2_i1 len=253 path=[157:0-45 1594:46-69 204:70-108 53:109-123 725:124-135 1593:136-159 761:160-198 800:199-252] [-1, 157, 1594, 204, 53, 725, 1593, 761, 800, -2]
TGTTGATCAGCATATCGGTAACCGGAGCGAAGATGAACGTCCCCAGTCCGGAACCGCACA
CGGCAATCCCTGTGGCCAGCGACCGCAACCTTTCGAAGTACATCGTCACGCTGACGATGG
CCGGTAGGTAGATCAGGCCTAGGCCCATTCCGGTGCCGAATCCGATCGAGATGAACAGGA
AGAACACACTCTGAGCGAACACGCTGACGGCCAGACTGATGGCCGCTAGGATGGCACCGG
CGATGGTTACTGC
>TRINITY_DN121708_c0_g1_i1 len=211 path=[283:0-47 639:48-75 915:76-99 360:100-210] [-1, 283, 639, 915, 360, -2]
ATTGTATACATGTTTGAAGCAAACTTCGAGCCCATATGGTTTCTGTTAATCGAAATCAAT
AGAACCAACCTTATAGCAGGTTTAGTATAATTAACATACTAGATAAACAAATAAATGTCA
GTCAAAATGTGCAATATTTCGACATCTTAAAAAATAAGTTATTGTGCGAATGCGGGTTAC
AAGTTTAAAACATTAAAACTTATCAGAAGAT
>TRINITY_DN121708_c0_g2_i1 len=258 path=[236:0-69 283:70-94 308:95-135 349:136-146 360:147-257] [-1, 236, 283, 308, 349, 360, -2]
ACCTGCCGAAACGTAGGATTGGGGTGAAATATTCGTAATGCCTACGTATTGTATACATGT
TTGAAGCAAACTTCGAGCCCATATGGTTTCTGTTACTCGAAATCAATAGAATTAACCTTA
TAGTAGGTTTAGTATAATTAACATACTAGATAAACAAATAAATGTCAGTCAAAATGTGCA
ATATTTCGACATCTTAAAAAATAAGTTATTGTGCGAATGCGGGTTACAAGTTTAAAACAT
TAAAACTTATCAGAAGAT
>TRINITY_DN121708_c0_g2_i2 len=295 path=[471:0-48 497:49-85 534:86-106 283:107-131 639:132-159 667:160-172 349:173-183 360:184-294] [-1, 471, 497, 534, 283, 639, 667, 349, 360, -2]
AGGGGGGGTTGTTGTTATAGAAACCAAAATCGACCTGCCGAAACATAGGTTTGGGGTGAA
ATATTCGTAATGTCTACATTATTCATTGTATACATGTTTGAAGCAAACTTCGAGCCCATA
TGGTTTCTGTTAATCGAAATCAATAGAACCAACCTTATAGTAGGTTTAGTATAATTAACA
TACTAGATAAACAAATAAATGTCAGTCAAAATGTGCAATATTTCGACATCTTAAAAAATA
AGTTATTGTGCGAATGCGGGTTACAAGTTTAAAACATTAAAACTTATCAGAAGAT
>TRINITY_DN121774_c0_g1_i1 len=330 path=[313:0-254 1055:255-294 590:295-329] [-1, 313, 1055, 590, -2]
GGCTAAGCCCACCGCGTCTTCCCTTCATCATCATCCATTCCATGGAATGGATGGTGATGG
TGGCCATGGTGAGAGCGGCGGACTGACTGGTGCGGTCGGAGAGACGACTGGTTTCACATT
TTTTCGTTTTTATTTTCGTGCTAACGGCGCGCGCTCTCTCGGTCCCGTCGATCCCTCCGC
CGCCGTTGTTGGTTGCCAAGCCGGTTCGAACCGGTTGCTGCCGTAACGAAAAACGAAAAA
AGGGACCGAGACAGCAGCCTGTTAGAAGTAGAACCGTGCTGGGTCGATTTGCGGACGGTT
TCGTGTGTGAATGAATGTGGTGGAACAGAG
>TRINITY_DN121774_c0_g2_i1 len=335 path=[313:0-254 545:255-299 590:300-334] [-1, 313, 545, 590, -2]
GGCTAAGCCCACCGCGTCTTCCCTTCATCATCATCCATTCCATGGAATGGATGGTGATGG
TGGCCATGGTGAGAGCGGCGGACTGACTGGTGCGGTCGGAGAGACGACTGGTTTCACATT
TTTTCGTTTTTATTTTCGTGCTAACGGCGCGCGCTCTCTCGGTCCCGTCGATCCCTCCGC
CGCCGTTGTTGGTTGCCAAGCCGGTTCGAACCGGTTGCTGCCGTAACGAAAAACGAAAAA
AGGGACCGAGACAGCTAGCAGCAGTCATAAGCCTAGCACCGTGCTGGGTCGATTTGCGGA
CGGTTTCGTGTGTGAATGAATGTGGTGGAACAGAG
>TRINITY_DN121767_c0_g1_i1 len=258 path=[1:0-185 164:186-257] [-1, 1, 164, -2]
GGCGAATGAACCGGCAAAAGCTCATAGCTGAAGCGTGTTAAATTTATTTTTGACATGCAT
TGTAGCATTTGGGGTGACTTTTGTATGGTGCCTATTCGTGTGAGTTCCTTTGATCAGGGC
TTTAACCATAGAAGGTGCTAGTCCTATAATCACGAATAGTTTTGTGCTGTACATGGTACA
CCTTTTGAGTAGCGTAGTTTGAGATTGCTACGCCAACGTGGGACGTAAACTTGTTCCAAA
GCTAAATATTATAACGAG
>TRINITY_DN121769_c0_g1_i1 len=351 path=[1:0-32 11:33-128 870:129-143 123:144-144 124:145-162 142:163-214 1203:215-238 218:239-241 734:242-265 245:266-266 246:267-317 297:318-350] [-1, 1, 11, 870, 123, 124, 142, 1203, 218, 734, 245, 246, 297, -2]
GAAGAATAGAGAAAACGAAACGAAACCAGTCAGAAGGTGATACGATTAGTGAAATATCCC
GAAACTACGTTTCATCGAAGGCAAACATCGTGTCACCTGTGAACAAAACAAAAACATTTC
TAAAAAAAAGTGAAAATTCAAAATTTTAAAACACCAAACAAACCACAGTGGGCACAGTGA
ACGGAGCCAATGAAGTAACACGCAGAGCGTCCGGCTTTTTCCGTTTAAATTTTTAATGTT
TTCAATTTGGAAGAAGAATATTTAGCGCCCAGCGAAAGATTCACCCCGCCCAGTTGGAAT
ATAGGGGAAAAACGAAACAAGCGAATCCACCACCATGGCGGAAGCGGAAGG
>TRINITY_DN121784_c1_g1_i1 len=235 path=[213:0-61 252:62-68 259:69-77 268:78-80 271:81-88 279:89-91 282:92-92 283:93-234] [-1, 213, 252, 259, 268, 271, 279, 282, 283, -2]
GGGTAGGATAAACGGTGTAGCAGATGGTCGAGTAGAGGGTTTGGGTGAAGGATAGAGTAG
AGGGAGTGAAGTAGAAGGTTAGGGTAGAGGATATGGTAGAAGTAGGGAAGAGAGTAGGGT
TAAGGGTAGGAAAATTGTTAGGGTAGCGAGTAGGGTAGACGGTACGATTAAACACAATAT
AAACTAAAGGATAGGGCAGTAGTTATGGTAGAGTATAAAGTAGAGGGTAGATCAC
>TRINITY_DN121784_c1_g2_i1 len=236 path=[551:0-58 587:59-62 252:63-69 259:70-78 268:79-81 271:82-89 279:90-92 282:93-93 283:94-235] [-1, 551, 587, 252, 259, 268, 271, 279, 282, 283, -2]
CGGGTAGGATAAACGGTGGACCAGATGGTCGAGTAGAGGATTTGGGTGAAGGATAGAGTA
GAGGGAGTGAAGTAGAAGGTTAGGGTAGAGGATATGGTAGAAGTAGGGAAGAGAGTAGGG
TTAAGGGTAGGAAAATTGTTAGGGTAGCGAGTAGGGTAGACGGTACGATTAAACACAATA
TAAACTAAAGGATAGGGCAGTAGTTATGGTAGAGTATAAAGTAGAGGGTAGATCAC
>TRINITY_DN121779_c0_g1_i1 len=236 path=[136:0-36 150:37-59 173:60-77 191:78-86 200:87-135 271:136-235] [-1, 136, 150, 173, 191, 200, 271, -2]
GACGTGTGCTCTTCCGATCTGCTTTGAGAACGTGTTCCATCAGTTCCATGTTGGATACCC
ATGAGAGTAAAGGTGTATTGATAGGCAACCATACGAGAATGTAGTCGATCTGAATAAATA
TATAAAGCAGTTGATTAGCAACAGCTGACTAAGCAACATGCTTTCTGTTTATTCCCTTTT
GCTCAACGTTTATCGTTGCTGTCGCTAATTCGGCAAATATTACAGGAAACAAGTAC
>TRINITY_DN121733_c1_g1_i1 len=208 path=[186:0-70 234:71-109 273:110-110 618:111-134 464:135-135 465:136-159 323:160-162 326:163-207] [-1, 186, 234, 273, 618, 464, 465, 323, 326, -2]
TCTTCTGGAAAAAATCCATGCGGAATCTCTGGAAAAGTTCCTGGAGTAATGCCTGGAGCA
TTAGGGGATTTTTTTTTATTATCGTACAATTGGTATGAAGTTTCTGAAGGTAAATGAAAT
TAGGTAGGGATCATATGTATTTGAAAAACTAAATTGAAAAAAATCAGGGTCGCCTAATTC
TTAAGAAAACTCAAGTGGAAAAAAAAAA
>TRINITY_DN121764_c0_g1_i1 len=219 path=[197:0-30 555:31-54 229:55-71 246:72-79 254:80-95 270:96-164 556:165-188 363:189-218] [-1, 197, 555, 229, 246, 254, 270, 556, 363, -2]
GTGGTTATCAAGGCAACTACACATGTCTCCGTTTTTATTTGGACTGCGTGTGTGGGAATT
CCCAGGAGGGAGAGCAGGACTTTTTGTTTGAAAAGGTTTAATCGTTGGCAATCACTGTAT
GATTCGTGTTAAAATTATGTCGAGATGGAATGATCTTAGAAGTCGTTCACAAACTACTTA
GACTTTTTATTAGGGAGTGGAGGATGTCTATGATCCACA
>TRINITY_DN121718_c0_g1_i1 len=235 path=[203:0-162 343:163-164 345:165-179 360:180-181 362:182-203 589:204-234] [-1, 203, 343, 345, 360, 362, 589, -2]
ATATCTGGAGGAGATCCTGATCCTGGAAGAATGCAAGGCAGAAATCCGTAGAGAAACATG
CTGGAGAGAATTCCAGGGGTATTTCCAAAAGACCTCTAAAGAAATAATTGATGATGCATG
TCCGAAAGATTGTGAAACTATTGAGAACTTGAGCTACAGGTCCTAAGCCCTGGTAAAGGA
GGAAGGTTGCGATGGCTGTTATTCGTGGCCATCGTGTAAAGCAAAAATGGATAAA
>TRINITY_DN121718_c0_g2_i1 len=225 path=[203:0-162 343:163-164 345:165-179 360:180-181 362:182-203 384:204-205 386:206-214 395:215-224] [-1, 203, 343, 345, 360, 362, 384, 386, 395, -2]
ATATCTGGAGGAGATCCTGATCCTGGAAGAATGCAAGGCAGAAATCCGTAGAGAAACATG
CTGGAGAGAATTCCAGGGGTATTTCCAAAAGACCTCTAAAGAAATAATTGATGATGCATG
TCCGAAAGATTGTGAAACTATTGAGAACTTGAGCTACAGGTCCTAAGCCCTGGTAAAGGA
GGAAGGTTGCGATGGCTGTTATTCATGGCCATCGTGTAAAGCAAA
>TRINITY_DN121745_c0_g1_i1 len=500 path=[1:0-84 1437:85-108 938:109-139 969:140-164 994:165-246 1076:247-273 1103:274-323 321:324-499] [-1, 1, 1437, 938, 969, 994, 1076, 1103, 321, -2]
AATTTTCAGACAAACACTTTTCTTCGCTTGCTTTGATTCTTGCGTCGAGAAAACGCTTTC
AGGGTCAATCACTAAACACTGGACGGATCAAAAACAGCCTTTTCGATGTAATGTAGGTAA
ATATTCCCACAGATATGGTGGACCGTCCCTTGCTTCTCTTTGTTTCACCACACACCGGGC
TAGCACAGGGGAACTGATAATACTGATAATCACACTACTCAACCAGCACAAAACAAGAGC
ACGCACGGTATGGTGTCACAGAATAGAAAGTGTCGGCATTCAGCACAGCAGTTGTTTAAT
GCTATTGTTTCAGAGTCTTAATCTATAATTGGGTAGCAATATTCTAGCCGATTTTTTGGG
ACACCCTAACGCACACACACTGAACGTAAGTGGGCAGCACCCTTCTCGCTGTCGGACAAA
TTGATTCGGTAATCGCAATCGATTAGACAGACACTCCACTCCACAAGAATGGTTCCACTA
GATATCCTCTGTTCCGACTA
>TRINITY_DN121745_c0_g2_i1 len=235 path=[285:0-58 321:59-234] [-1, 285, 321, -2]
CCCTTTAAAATCAATTTTTATTGAGCTCACACATACCTATTGTTTCAGAGTCTTAATCTA
TAATTGGGTAGCAATATTCTAGCCGATTTTTTGGGACACCCTAACGCACACACACTGAAC
GTAAGTGGGCAGCACCCTTCTCGCTGTCGGACAAATTGATTCGGTAATCGCAATCGATTA
GACAGACACTCCACTCCACAAGAATGGTTCCACTAGATATCCTCTGTTCCGACTA
>TRINITY_DN121739_c0_g1_i1 len=220 path=[325:0-33 336:34-34 337:35-35 338:36-45 348:46-57 360:58-73 17:74-74 644:75-98 42:99-143 643:144-167 111:168-219] [-1, 325, 336, 337, 338, 348, 360, 17, 644, 42, 643, 111, -2]
CCGGAATATCGTTCTGTGCACTGTCAGTGGTGAGACCTGGTTTTCGATTCGATGGTACCT
ACTTCCGGATCCCTCTGACGAAGCAACCCGAAGGACATTGTAGTAGCTTGCGTAGACGGG
CGTGACGGAAGTGTGTTAAAAGTTTCGGTAAACTCCCCTGAAATTCGGAAGAAATACAGT
GCTTTTGGGTAAGGAATCTGTGGAATTGTGAGAAGAAGGG
>TRINITY_DN121744_c0_g1_i1 len=215 path=[1:0-62 41:63-78 57:79-163 142:164-164 143:165-170 149:171-187 166:188-188 167:189-214] [-1, 1, 41, 57, 142, 143, 149, 166, 167, -2]
ATAGCCATAATTGGAACACTTACCCTAATATACAAGTTACCCAGCGCTTTAATCCTTTTT
TTTTGTTTGAAAAGCATGAAATTGGGAGCACTATGCTATACCGATATTCTTATGGCAAAA
CAGTGCTGAGCTTCCGTTTCCTTGAAACCACATCCCTAAGTCTCAAACGAAAACCTATCC
TACACATATCGTTCCACATAAATTCACCCAAAAAT
>TRINITY_DN121714_c0_g1_i1 len=233 path=[215:0-73 620:74-108 305:109-115 312:116-232] [-1, 215, 620, 305, 312, -2]
GGTTGACTGAATTCGCAATAAGGGAGAGCGGCGATGTGTGCGCTCAGAAGCGTGAGGAGG
AAATTGAGCTATGGCAGAATGTGGATGGCGACGTGTTGAAAGATTTGATAATATATTCGG
TGTGACATAATGTGAGGACGATGATTATGAGGGCAATTGTGGTGGATTATGATGTGAAAA
TGCTAATGAATATCAGTTCGAGTATGAACCAGATCTCACTAGACTTGTGGGTG
>TRINITY_DN121757_c1_g1_i1 len=210 path=[354:0-27 867:28-51 383:52-62 868:63-86 418:87-93 425:94-209] [-1, 354, 867, 383, 868, 418, 425, -2]
TTGTCTCGTGTTAGTAATGTTCGGTCTGTGCAGCCTCTGGCTGATGACGGTGTAGTGTCT
TTTTTTTTATCCACGCAGAAAAAAATATGGTAGAATCAAAAATGCTTGAGGTAGCATGAA
AAAAAATGTCAATTTGTTCAGCTTACAAAAATAAAACTGTTTGGAACAAATCAAACGTCA
GATTTGAAATGTTATCATGTTTGAAACAAA
>TRINITY_DN121737_c0_g1_i1 len=203 path=[663:0-62 209:63-69 216:70-141 288:142-157 304:158-202] [-1, 663, 209, 216, 288, 304, -2]
GTAGTTTGCTATAGCGTTTTGTTTGAAAGTGTGAATAATGATATTATACAATATTTTTTA
TCGACTGCAAGGGAAGCAAACTCATACTCGCCGATCTACTGAAGGTTTTGGCATTTTATC
GTTACAGGAGATGTGCTGTATATGATCCATGATAATCATAGAAAACGCTCAAGTAGATCA
GGAAACAGTGAAATACAGCCTAA
>TRINITY_DN121759_c0_g1_i1 len=229 path=[577:0-62 169:63-124 705:125-148 255:149-174 281:175-179 286:180-228] [-1, 577, 169, 705, 255, 281, 286, -2]
TTTTTTTTGATTTTTTAACTTCCTCTTTATTTCGAATGTATGAATTTTCTGCATTGATTT
ACACATTTTCTTCAATCGCTGTGGTCAGTCTTATGCTAGGTTAATCGAAATAGTAACGGT
CGGTCGTGACTATTTTAGGATTTTTTTGTGTTAAAATTGGTCAGAATCGATCAAAGGAAA
ACCCTCTAATCGTTAACCGACCAATTAATAGAAAATCCTCTATTGCTTG
>TRINITY_DN121755_c0_g1_i1 len=217 path=[195:0-165 936:166-189 362:190-216] [-1, 195, 936, 362, -2]
AATAAGCAAAAAAAATCCAATCAACAAACACGAATACAGTGCGAAAGCGAGCGAAGAAGA
AGAAACTGTACACACGGATAAACTAAACTGAACGAAGACAAAAACTGGTAATGAACCTTA
TCTAGTGGTGAAGAAGAAAAAGCATGACGGTGACATGTACCGAAGGAGTGCGAAAGTAGT
GTTCTAAGAAGCCACACGAACGCTAAAACTAAGGAAA
>TRINITY_DN106315_c0_g1_i1 len=211 path=[234:0-157 688:158-181 393:182-193 671:194-210] [-1, 234, 688, 393, 671, -2]
AATTTTATTTTGGCGCTTGCCAGGATGTTAGTAGAGAACTCTCTAGGAAATTTTTAGGAG
CTCCATATGGGGCTCTCTTAGCAATTTTCTCTGGGATTACTCCAGAATTTCCTTTAGGAA
AAGCTTCAGAAATTCATTTACAGATTGCCCAAGACCTACAATGTGTCTAGGAACCATCCC
TGCAGCCCGGAATCCAGTAATTTATTAGTAA
>TRINITY_DN106399_c0_g1_i1 len=516 path=[287:0-177 1280:178-201 466:202-238 503:239-259 1279:260-283 548:284-293 795:294-455 957:456-472 974:473-479 981:480-515] [-1, 287, 1280, 466, 503, 1279, 548, 795, 957, 974, 981, -2]
TAGCGATGGTAGTCGCGTCGTTTCTCGCAGCTAATGCGGCTGAAGGCGTATACAAATCAT
GTGCCAGAGACACAATTGAATCTGGAAACCATTGGGAGCACCATATTCTGTGCAAGGTAG
GGACCTTTAATATGCAGGATCACGATAGCCAATCATTAATGGATGGTACGATTAAATTCA
TGAACTGTGTATTCACCAAAATGGCCTGGATGGACGGGAGCAAAAAAGAATTGAAAGTGG
AGAAAATAATCAGCGATTTAAGTTTAGAAACAGACGAAAAGAAAAAGGAGCAAATAGGAA
AATGTAAGTCGACCGATCCGGAGCAACAAAATGGAATGAAGTATTTAGAATGTCTTCTAC
GTCGCCCGAATAAGTCCGACACGGGTGTATTGAGTTTCATAAAAAACAGAGAACCGGTAT
TTTTCAACAAATTTCATTGTAAAGGTGTCACATTTTGAAATGAGAAAACCGAATACTGAA
CAACTGTGGTAAATGGACAATAAAATATTATAGCAC
>TRINITY_DN106347_c0_g1_i1 len=201 path=[545:0-176 699:177-179 861:180-200] [-1, 545, 699, 861, -2]
AGTCCAGGTCTTGTTCAACGAAGCACCTTCTTCAGCCCAAAATAGCGGTAAGATGACGGT
TGGCAAATCACCAAGCACCGGGTGATCTCTTATGGGTTCAATTTCCATGCTAAACATCAA
GCGTTTGGCAGCTGACACAGGCGTACCCGAAAGCAGTTGGAAATGAATGTACACATCGTG
GTCCTTCTCGTTCGGCGTCAG
>TRINITY_DN106347_c0_g2_i1 len=201 path=[1:0-80 59:81-200] [-1, 1, 59, -2]
GCCTGTGTCAGCTGCTAAACGGTTGATGTTCAGCATGGAAATCGAACCCATCAGAGATCA
CCCAGTGCTGGGTGATCTACCAACGGTCATCTTACCGCTTTTCTGGGCCGAGGAAGGTGC
TTCGTTGAATAAGACCTGGACCAATCAGCTCAAGTATACACTGTTTCTAACTTGATGTTG
AAGCCGGGCACTCAGATGCGG
>TRINITY_DN106348_c0_g1_i1 len=221 path=[369:0-100 65:101-171 136:172-186 607:187-210 175:211-220] [-1, 369, 65, 136, 607, 175, -2]
CTCGACTCGAATGAAGAGACTCACCGTGTAAATCAAATGGAGAGTTACTTCATTCGAGTC
GAGATTTCTCGCTTCGATATGCGATTCCGACTTTTGTCACGTCATTCCAACCGTGGAATG
GGCACAAGCTTTATTGAATACTTAAGTAATAAAGATCTTGGATTAACACAGGCAATCGCC
CAAACTTTATGGTATCTGCTAGAGAGGAAGTGTTGACATAA
>TRINITY_DN106348_c0_g1_i2 len=207 path=[1:0-86 65:87-157 136:158-172 607:173-196 175:197-206] [-1, 1, 65, 136, 607, 175, -2]
TCTGCGAATGGAGTGACGAGAGAACATTCGGAGTCGTATATCAAAGTGCGAAATCTCGAC
TCGAATGCGATTCCGACTTTTGTCACGTCATTCCAACCGTGGAATGGGCACAAGCTTTAT
TGAATACTTAAGTAATAAAGATCTTGGATTAACACAGGCAATCGCCCAAACTTTATGGTA
TCTGCTAGAGAGGAAGTGTTGACATAA
>TRINITY_DN106388_c0_g1_i1 len=205 path=[183:0-112 273:113-204] [-1, 183, 273, -2]
GGATAAATCCTGGAAAGTTCCTCAAGAAAAAATGGATGCATTTTCCGAAAGAATTCCAGA
AGAACTTCTCGAAATAAGTTCCAAGATGAATCCCAGAAAGAGTTCCAAAAGGAATTCCGG
AAAAAGTTTCCGGAGAAATCCACGCTGGAATTCCTGAAGAAATTCCAGAGCAATCCCTGG
CAGAAGCCTAGAAAAAAAAATCCCG
>TRINITY_DN106380_c0_g1_i1 len=203 path=[1:0-36 15:37-202] [-1, 1, 15, -2]
GAGGAATATAAGGAATATGAGAAATATAAGATTTCAATCTAATCCAAATACATTCTAAAT
CCAATTCCAATCCAATTCTAATCAAAACCTCAATCTAAATCCCATCCAAATCCAATCCAA
CCTAATCCAAATTCAATCCGAATCCAAATCCTACCTGAATTCAACCCAAACACAATCCAA
ATCCAAATCCAATCCAAATCCAA
>TRINITY_DN106380_c0_g2_i1 len=203 path=[361:0-36 15:37-202] [-1, 361, 15, -2]
GAGGAATATAAGGGATATGAGAAATATAAGATTTCAATCTAATCCAAATACATTCTAAAT
CCAATTCCAATCCAATTCTAATCAAAACCTCAATCTAAATCCCATCCAAATCCAATCCAA
CCTAATCCAAATTCAATCCGAATCCAAATCCTACCTGAATTCAACCCAAACACAATCCAA
ATCCAAATCCAATCCAAATCCAA
>TRINITY_DN106392_c0_g1_i1 len=249 path=[1:0-248] [-1, 1, -2]
TTTTTATCTTATCCCCCTCCGTAATGCTATATGGATTTAGCTTTGTTTATTTTTTTTTCG
TCCTCCACTATTTGCCAATCCATCATATCGCACTAAAGTTTATATTATCATCACTAGAAG
TTTACCCCCTTACGTTCGTTTTCTCTTCCGATTCATCTTGGCTTGTGCATTATTTTACTG
GTTTGATGAAATACTTCAATCGCGTTAATTTTTTTTTTTTCGCTTCGAAAATTTGTGTAT
CATCCAATG
>TRINITY_DN106329_c0_g1_i1 len=237 path=[215:0-79 272:80-97 290:98-188 713:189-212 405:213-236] [-1, 215, 272, 290, 713, 405, -2]
GGATAGACTACGGGAGCTTGATAGACTGCGCCCTGGTTGTTTGAGAAACGTGCTGATGTG
TCGAAACTTCCGGTGCTGAACGGACCGTATACTGGGACAGGTTGTCTGTAGACTACGTAA
GTATTGGAGGGTGTGTACCGTTGTTGATTTTCCTGCCTAGAAGCGGTGGCAGCAACATAC
TTGGAAGCTTGATCAGCAGATGAACCGTAGACTGGAACTGCGTAGACACCCTGATTG
>TRINITY_DN106353_c0_g1_i1 len=235 path=[815:0-36 98:37-47 911:48-71 133:72-88 150:89-234] [-1, 815, 98, 911, 133, 150, -2]
CCCTCTCAGAAACCCCTACCACTCGTACCGTAGCACGTATCTCGGAAAGCATAGAACATC
AATTTCTTTAGTAAAATATACCCCTTCTTTCGATGCACCTCTTCTTCCACAAACATCCAA
CCAATCACACCAATTCTGCTGTTCAAATTTTAAATATATTTACAAAGTTATTGCACATTC
CACCTTGACTCCACCGGTCTCTCAGTCAGTCATTAAAAGATCATTCCTAATCCCG
>TRINITY_DN106353_c0_g2_i1 len=353 path=[591:0-105 49:106-106 50:107-154 98:155-165 109:166-172 877:173-206 150:207-352] [-1, 591, 49, 50, 98, 109, 877, 150, -2]
GCTATGTTTTTGTGATCCACTACAGCTGCAATGCTATGTTTTTGTGTGCATTTAGGCTGT
AATGTATACATGTTGCAAATTATCGAACGTCTACTGTATTTGGTTTTCCATAATGTATCC
CTCACAGAAACGCCTACCACTCGTACCGTAGCACGTATCTCGGAAAACATAGAGCATCAA
TTTATTTAGTAAAATATACCCCTTCTTTCGATGCACCTCTTCTTCCACAAACATCCAACC
AATCACACCAATTCTGCTGTTCAAATTTTAAATATATTTACAAAGTTATTGCACATTCCA
CCTTGACTCCACCGGTCTCTCAGTCAGTCATTAAAAGATCATTCCTAATCCCG
>TRINITY_DN106353_c0_g3_i1 len=235 path=[815:0-36 98:37-47 109:48-54 116:55-71 133:72-88 150:89-234] [-1, 815, 98, 109, 116, 133, 150, -2]
CCCTCTCAGAAACCCCTACCACTCGTACCGTAGCACGTATCTCGGAAAACATAGAACATC
AATTTCTTTAGTAAAATATACCCCTTCTTTCGATGCACCTCTTCTTCCACAAACATCCAA
CCAATCACACCAATTCTGCTGTTCAAATTTTAAATATATTTACAAAGTTATTGCACATTC
CACCTTGACTCCACCGGTCTCTCAGTCAGTCATTAAAAGATCATTCCTAATCCCG
>TRINITY_DN106369_c0_g1_i1 len=271 path=[160:0-35 173:36-47 185:48-124 493:125-148 286:149-181 173:182-193 185:194-270] [-1, 160, 173, 185, 493, 286, 173, 185, -2]
CGAGGAGGGCGCAATCAATGACGACGGATCGCTGGTCGTTGGCCAACCGCAGGACGCAAC
TGCTTCATCGATCAGGATCACGACGAACTGTCCGAGTCGGACTCGGAGGACGGACCCCAA
CTGTTGGTCAAGCGGCAAAAACTCGACGAAGAGGGCGCCATCAATGACGACGGATCGCTG
GTCGTTGGCCAACCGCAGGACGCAACTGCTTCATCGATCAGGATCACGACGAACTGTCCG
AGTCGGACTCGGAGGACGGACCCCAACTGTT
>TRINITY_DN106316_c1_g1_i1 len=285 path=[1:0-284] [-1, 1, -2]
AAATGATGGACGAATTTTTGTAGGAACTCCTGGTGAATTTCCAGAAAAATTGCTTACCAA
TTCTTGAGAAAATTTCCAAAACTACTTCAAAAATTTCCGTGTTAGGTCTTATAGGAATTT
CCATAATACACGTAGAAATTAATAGGAGAATTCCCACAGGAACGATGTCCGGCTATTTTG
CCGAATGCCGTTTAGTCGAATGTCGTTTGGCCGAACGCCATTAGTCCGAAAGTGTCGTTT
GGCCGAATTATAATCAAATGAATTTAGAGGCACCGGCAACCATCA
>TRINITY_DN106366_c0_g1_i1 len=249 path=[227:0-36 241:37-248] [-1, 227, 241, -2]
GCGATTGAAAAGTGTTGCGAGATATATTAATAAAACTACACAAAATCAATAACTTAGGGT
AACAGAAACAGACAGAAGGAGTCGATTGTCAAGCATCTGCCAACGATTGTAGGGAAATAA
ATCTAAACTAGAAAATTGATCGGTCTCTAAATCATGTATTAAACAAACACCCACACTTGC
ATATAACTGTGAACAGTAATTACACATGCTTCGGCATCAGTTATCACGCGCGTATACCCA
AAAAAAAAA
>TRINITY_DN106386_c0_g1_i1 len=227 path=[361:0-226] [-1, 361, -2]
TTTGTGCCGTTTTGAAGACGCGCGGATTGTCTGCCTCTGTTTTTCGTCGGTTCGGTCTCG
GTCTCGGTGTCCATTCCATAGTCCGGTTTCGTGCGTGTGTGCATTCACGATTTTTGGATC
ATCGTCGGTGTTTGTCGGGAAGAGTGCAGCAGGAGTAGGAGCCACAGCGAAAAAGTGAAC
TCGGGGGTCGGTCTGTCCGTGTACAGAGGAAAATACGGAAGAAGGTG
>TRINITY_DN120870_c0_g1_i1 len=214 path=[560:0-65 603:66-98 778:99-125 663:126-126 664:127-142 680:143-213] [-1, 560, 603, 778, 663, 664, 680, -2]
GCTGCGAATCGTTCTCGTGAAGGCGTGAAGGATAGGACGACTATTTTCTGTGCTAGACCT
ACATCGTAGGTTTGATTCCCCACCTCCGTACATAACTTTCCAATGCGGCTGATTTCTTAA
GAATAGTTTTGCTCAATCTTGATGTTTCCAACTATTTATGATGTATATTCCCAGAGAACA
GATGCTTAATATAATATGAAGTATAGTATGTATT
>TRINITY_DN120870_c0_g2_i1 len=226 path=[1237:0-62 22:63-225] [-1, 1237, 22, -2]
ATGATGCGATGTCATTGTAACTTGCGGCGGCATAGAAAATAAAAACAGAGCGGCATGCAA
CCACAACCAACGGCTGCTCGCTCAGCTGTGATCAGGAGTAGCAATTTTTGTTTTCTTGTT
CACACATACTTTCGGGAAGAAATATATTGCAGTTATCGTAACGTGGTGTTCAAGAGTTTC
GGATGCGACGAAGTACATGTTTGCAACGGACACTTGTGCTGCGAAT
>TRINITY_DN120870_c0_g3_i1 len=207 path=[1:0-43 22:44-206] [-1, 1, 22, -2]
CTGGCGGCGGCATAGAAAATAAAAAACAGAGCGGCATGCAACCACAACCAACGGCTGCTC
GCTCAGCTGTGATCAGGAGTAGCAATTTTTGTTTTCTTGTTCACACATACTTTCGGGAAG
AAATATATTGCAGTTATCGTAACGTGGTGTTCAAGAGTTTCGGATGCGACGAAGTACATG
TTTGCAACGGACACTTGTGCTGCGAAT
>TRINITY_DN120850_c0_g1_i1 len=227 path=[205:0-38 221:39-58 241:59-82 265:83-120 303:121-226] [-1, 205, 221, 241, 265, 303, -2]
TTTTTCTGTAGTTTTTAGCTTAGCTTTCTGACTCAACGGTTTGAGTGTGTTTTGTGAGGG
TCTGTATCTGTCTCTTTGTTTTAATTGTGTCACTGATGCTGTCATTCTCCATCTCTTCCT
TCTTCCATTGCTTATCCATTTTCTTTGCCTTTTCGCTATAAGATTGATTTATTCGACTAT
GAGATAAATAATGCTGAAGAAGAGATTTGCTTTGTTTTGTTTTCTGT
>TRINITY_DN120814_c0_g1_i1 len=201 path=[179:0-154 311:155-183 402:184-200] [-1, 179, 311, 402, -2]
GTTGGCGGAATTTCTGGAGAAATCCATGAAAAAAAAACCTGGAGGAGCTCCGCGAGGAAT
CATTGGAGAAGTTTCTGGAAAAAATCCCAGTGCCTCGAATAATCTCTGCAGGAATCTTGG
CCGAAATCCCTTGAGGAATTCCTAGAAGAATTCCTGGAGGTATGTGTTACAGTAGGAATT
GCTGATAAACCACATCAGAAA
>TRINITY_DN120814_c0_g2_i1 len=201 path=[179:0-154 311:155-183 340:184-200] [-1, 179, 311, 340, -2]
GTTGGCGGAATTTCTGGAGAAATCCATGAAAAAAAAACCTGGAGGAGCTCCGCGAGGAAT
CATTGGAGAAGTTTCTGGAAAAAATCCCAGTGCCTCGAATAATCTCTGCAGGAATCTTGG
CCGAAATCCCTTGAGGAATTCCTAGAAGAATTCCTGGAGGTATGTGTTACAGTAGGAATT
GCTGGTAAACCACATCAGAAA
>TRINITY_DN120895_c0_g1_i1 len=209 path=[1:0-84 63:85-97 76:98-114 702:115-138 117:139-162 141:163-194 173:195-208] [-1, 1, 63, 76, 702, 117, 141, 173, -2]
TGAGATTTTCCAGCTGCTCGTTGATGGAAGAAATTTCCTGGGCGTGCTTGTGGCGCATGT
CGGACACTTGTCCTTCGTGATTGGCGGCTTCATCCTCCAGGGTTTTCTTCAGCGTGGCCA
CTTCCTGTTCACGTTTGGAGCGCAGTTCTTGTTGAGCTGCAGTAGTATCCAAGGAATCCA
GCAGTTCGTTCTTCAGCGCTTCCAGTTCT
>TRINITY_DN120876_c0_g1_i1 len=362 path=[543:0-59 580:60-81 602:82-299 820:300-361] [-1, 543, 580, 602, 820, -2]
CTCCGATGCCGTGGTCGTCGTCTCCGCCGCTTTCGAGGGAGCTGTTCTCCGAGAAGAACT
TGTTCACCGAGTTGAGATCCTCATCTTCGTCGTCATCTTCCTCCAGAGGAGGTGTGGGCG
TTGCTGGGACTGTAGGAGCTGGCTCTGAAGTGTCCTGTTGGCTATCGTTGAGTTTCACTT
GAGTTGAGCTTTTATCGTCGGGATCTCGAGCGGAGGGGGTTAGTTTTACCGTTGTCATCC
GTTCCGGATCGTTTGCGGAGGCGGTCGGCGTGGGAGCGACCGGTTCTACCGGAACTATCA
AACTATCGTCGTTAGGTGATGTCTTGTTGATGTCCTTCTTCGGGGTGGCGGATTCATTTT
GC
>TRINITY_DN120876_c0_g2_i1 len=294 path=[272:0-58 308:59-103 353:104-119 369:120-130 1744:131-154 404:155-155 1743:156-179 429:180-184 434:185-238 1745:239-262 512:263-293] [-1, 272, 308, 353, 369, 1744, 404, 1743, 429, 434, 1745, 512, -2]
TGCGCGATTGAAGGCTTCCTCGAGCCGTTTCTTGGTCAGGGCTTGGCGGGCTTCGGCCAG
TTTGGCGCCGAGTTCTTCCAGAACGGCTGCGGGAATGGCGTCCTCCAGTTGGGCATCCAC
GACGGATATGTTCTCCAGTTTTGGTTCTTCCGGGGCTTTCAAATCGACTCCGTTGACTTC
CCTGGTCCTACTGAGGTCCAGCCGATCTCCAGCGTATTTCTCGTGGTTGTAGTCAGCAAA
GAGATTTTGCTGTGGGAGTTCGTGACAACAGCGAAGCATGGCCGGATCTATCGG
>TRINITY_DN120849_c0_g1_i1 len=343 path=[1:0-58 1067:59-82 61:83-83 62:84-84 63:85-107 86:108-108 87:109-182 161:183-233 212:234-255 234:256-342] [-1, 1, 1067, 61, 62, 63, 86, 87, 161, 212, 234, -2]
CCCTACAGCAGAAAGCAATTTTCTCACTTTTCCACACACAATGGTTCCTACTAAGTGAAA
AAAAAGCCATAAAATTTCATTCACAAATGTACTACTCTGTCTCAAAACATCTCACGTAAT
CATGCACTGTACTAAAGCCATCAGATCAGTTCTTCAGTCAGGTTAAAGAAGTATCCCTCT
AATAACTGACTTTTATAATGCTATCAATATCCACTCCCAATCAGTCTGCCATTGTTAATG
GTGTACAGCATTACTGAATACAACGGAATTGATGACGCCCATATCCACAGACAAACCGTG
ACTTATGATGGTTTGACTTATGATTTTTCAACGTTATGATGGG
>TRINITY_DN120866_c0_g1_i1 len=265 path=[243:0-77 884:78-101 322:102-181 883:182-205 426:206-236 457:237-264] [-1, 243, 884, 322, 883, 426, 457, -2]
AACATATTTCCAATCGGCAATTCCGGTCAGTGGTCCCTTCATCTCGCGTGTTCTCCCGTG
GACCGTTAGCATTTGGCATCCGGCCGCTTCTAGCATCTTGGCGTACCGAATGGTTTTGCT
CATGTCCTCGAAGATACGAATCTTACAGGTCACCGGTACGCTCAACTGGCTGTGGAGTGT
TGACACGATTTCCTTTAGTAGGTCCCATTCGTCATGCAGGAAGGCTCCATAATGGCCCCG
CTTGGCAATCGCCTGCGGACAACCG
>TRINITY_DN120873_c0_g1_i1 len=370 path=[274:0-83 335:84-163 415:164-180 432:181-199 451:200-272 644:273-307 679:308-369] [-1, 274, 335, 415, 432, 451, 644, 679, -2]
CTGGAACTATTACGAAGATTATACTTTCGCTGTCCGAACGGACCGACCGTTGGTTCGTTC
AATACCTCCCTAATGGATGATGGTGATTTTTTCTTTCTTTTTCTCAGGCGAGCTTTTCCA
TGTTTTCCGGTTTCCGTCCCACCGTTCGTGCGCTCCTTACCCACAGTCAGTGTAGAGGTA
GAAGTGAAATTATGCAGTTCTCGCAGGAGGAAAAGTTTGGCGCTTGGCGTTTTCTTTCAA
CGCGGTGCGTTTTGGGCTCCGCTCCGGTACCGGCCCGTTTCTTCCCCGTTCCTGTTCCCG
GTCTTCGGGAAGTTAATTAAATTAATTAAAATAACGATAACGACGATGGCTGGGGCGAGC
TGGCGAACAA
>TRINITY_DN120875_c0_g1_i1 len=245 path=[225:0-96 299:97-128 331:129-140 673:141-164 369:165-180 385:181-214 419:215-244] [-1, 225, 299, 331, 673, 369, 385, 419, -2]
TAGCGTTTTAAGGGTTTTCAGTGGTGTTTCAGAATCGTTGAAGGGGTGCCATCACATTTT
AGGGGATTTCAGGAGGCTTCAGCAGCGTTTTAAAAGGTTTCAAGAGCTTTTAGGGAATTT
CAGGGGCGTTTTAGGGGGTTTCAAGGCGTTGTAGTTACGTTTCAGGGAGCTTGGGAGCGT
TTCAGGGGTTCGCAAGGAAGTTTAAGAGAGTCTCAGGGATATCTGTGGTATTTTAAGGAG
TTTTT
>TRINITY_DN120847_c0_g1_i1 len=329 path=[527:0-67 1113:68-91 596:92-92 991:93-124 92:125-143 342:144-256 455:257-328] [-1, 527, 1113, 596, 991, 92, 342, 455, -2]
GCTCTTCCGATCTCGCGCATAGGTAAGTAGGTAGGTTTCCAGTATTTTAGAAAAGGCAAC
ATTTCACTATCCGTTCTCATGGTTTTTTTTTTTCGTTAATGTGGATCACGTATATCAAAT
CGGTTGTTTGAGGTGTAAACTAGCCCTTTTCATCTCTTTTTATATTTTTCCTTTTCTATA
CTTAAAACAGCTACATGTGGAACGTTGCATCGATTTCGGGTACCTGACTTTGGTCTTGCA
TAAAAAAATATTTAAATGAAAAACCGCAAACACAGTGATATTCTAAGCAGAACCACATTT
GATGATACTCCGTTCAATTACAAGTTCAT
>TRINITY_DN120890_c0_g1_i1 len=271 path=[498:0-48 806:49-115 584:116-126 595:127-192 661:193-207 676:208-270] [-1, 498, 806, 584, 595, 661, 676, -2]
GCCCATTTGTCGAATGGGAAATGAGGTGTTGTAAAACAGTCGAGCCAATAGTTATGCTTG
TTCCATTTATATTCAAAAAAAATGATGAATTTGGCTGAGAAATAAGGTACAGAAAAACGC
TGAGTTCAGCAATTTCTTTGGATCATCAGCAAAAAAATCACTGAACAAGCCTGACGTGAT
AGTCTTTTGCAATGTTCTGTATATATCTCGCTTCCAATGAAATAAGACAGTTAAAATATA
GTTGTATCAAAGATCAATGTTTATTCATCGA
>TRINITY_DN120890_c0_g2_i1 len=392 path=[370:0-126 474:127-138 486:139-150 498:151-176 524:177-236 584:237-247 1281:248-304 1338:305-313 661:314-328 676:329-391] [-1, 370, 474, 486, 498, 524, 584, 1281, 1338, 661, 676, -2]
TTGCCCTATTACTAATGATTGCAGCCTAGCACTGAAAATACTAGTAATTTTAGCGTACAT
ACTGAATAAGAATATTCTAAGCCGGTGTTGATCGTCATCAGTTCTTATTGTAACGCTGAT
TGTAGTTGGCCCATTTGTCGAATGGGAAATGAGGTGTTGTAAAACAGTCGAGCCAATTGT
TCAATGTAAATTCAAGAAAACTTTGATGAATTTTGCTGAGAAATAAGGTACAGAAAAACG
CTGAGTTCTGCAATTTCTTTAGATCATCAGCAAAAAATTCACTGAACAAGTCTGACGTGA
TAGTCTTTTGCAATGTTCTGTATATATCTCGCTTCCAATGAAATAAGACAGTTAAAATAT
AGTTGTATCAAAGATCAATGTTTATTCATCGA
>TRINITY_DN120890_c0_g3_i1 len=227 path=[1077:0-177 1232:178-191 1246:192-226] [-1, 1077, 1232, 1246, -2]
CGAGTGGAACGAAAAACTACATTATTGGAACAGCACACCAAAAACAAAAGAAATATAAAA
AAGATAAAATAATAGCGAACGTGTAGGTATCATACTTTTGAAAAAAGTATGAAAGGAAAC
TAAATCCAATACGGATGTGGTCTCTCAGGGAATGGACAACGCCTTCCATAGCCAGACATA
TTCCTTCTATCCTATTTTCTAAAATAGAGACGAACTCAAATCAAGCG
>TRINITY_DN120840_c0_g1_i1 len=207 path=[373:0-168 76:169-206] [-1, 373, 76, -2]
ATGCCGCGTGTTTTTGTTTTTGAAAACACGCGCCAACTGCGATTCAAACACCAAATATTC
ACCGCAGCAGCTGTCGGAAACTTTCGTTCTTCAATGAAAACTTTGGATGGGAAGGAAAAA
AACGCAGCACGTCACAATATGTATACCTTCGATTCGAAACGGCGTCGCGTCGCGTACGGA
GAAAGAACCAAGAAAATAAAACAAGTC
>TRINITY_DN120883_c0_g1_i1 len=202 path=[1461:0-174 104:175-175 105:176-177 107:178-178 1304:179-184 1081:185-185 1082:186-201] [-1, 1461, 104, 105, 107, 1304, 1081, 1082, -2]
AGCATATCGAAACATTCTTCAGATTGCAAGAATTTTTACGATAACTTGAATATTTGGTCA
AATTTAAAACTCCATTTACTCGATTTTTTTTTTATCACTTACACCACTTTGCTTCTAACC
CCCTCAACTATAACAGGGCAGAACTAAAGGGCACAAAACTGATTACACTCATTCGAAGAG
GGTATTGTGCTTAGAAGTTTCG
>TRINITY_DN120894_c0_g1_i1 len=245 path=[516:0-35 529:36-49 668:50-122 315:123-244] [-1, 516, 529, 668, 315, -2]
TGCTGGCAGTGAGAGTTTGATATGTGAAAATGAGTTTTAGGTGCTCACTCGCCTTGTAGA
AAACTCAAATAAAATCCACCTAAAATACACATAAAATCAGGTGGTTTTGACATTTTTCGA
TAGCTCTAGTTGGTGTAGACATCGTTGCTCGGCAGTTGAGTTAATTCTACGAGTCGTGTG
AGGTGAGACGGGCGATTTCGCCTCACGTCACGAATACAAATCAAATTGGTGCAAGTCGAC
TATTG
>TRINITY_DN120871_c0_g1_i1 len=201 path=[1:0-139 443:140-163 142:164-176 155:177-200] [-1, 1, 443, 142, 155, -2]
AACGAAAACAAAAGTACATATCAGTGTTTTCTTCTTTGTTTTTATTTTCTGTTGAATATA
AATAAGATAAGAGTGGGGTGAGCGTGAGCGTCTGCACTGACAGAAATAATGGAAGGCTGA
AACCGGTGCGAAGGCACGGTTTTTTTTGTGTGTTTTTAAATATCAGTTTTTTTTTTGTTG
GCGCGTGGTCATAAATAATTA
>TRINITY_DN120827_c0_g1_i1 len=354 path=[423:0-49 450:50-61 462:62-73 474:74-85 486:86-255 231:256-300 276:301-304 280:305-317 293:318-319 295:320-329 305:330-343 319:344-346 322:347-353] [-1, 423, 450, 462, 474, 486, 231, 276, 280, 293, 295, 305, 319, 322]
GGTTGATTTATTTTCTGAATCAAGACTAGCGTAGGTTGGCGCTGTCATAGCATCTTTGAT
GTAGTAAGCAATAATGAACAATGCGTCGTTATTCGACCATCTTATCTTATTGAATACTGC
AGCATAACCAGGAATAGATTGCTGAATGTAGGTATAATTTCTTAGATATGTTAACAGCTT
TTTGGTATCCATTCTTCCGTAAACTTCGTTGACAACTTCAGTAATCAAACTTGCGAATAA
CTTACCACTGATGCCATAAACGCTGTTGGAAAGTATTTTTATATCATTTGACCAGTATAC
ATCATTCAGCAGTGCGTGTTTCAACTTTTCTTTTGACACAATTTTAATCGAATT
>TRINITY_DN120846_c0_g1_i1 len=270 path=[248:0-35 715:36-59 285:60-67 716:68-91 317:92-96 717:97-120 346:121-156 382:157-262 488:263-269] [-1, 248, 715, 285, 716, 317, 717, 346, 382, 488, -2]
GGGCATTTTGCGTCTTGTTGCTACTGATCGGAGAAGTTACCGACGTCGATGTGTGCGTGT
TTATGGCCTTAAAAACTCGGGTACTCGGTTGTAAGTCGGTTGGTCTTGGCAGATTTTGTC
GATTCCTCTCGGGATGAGTAAGAAACTCTTCGGTAGCCTTTCGGAGTTGTCACACAATGA
TGCGCCGGAGTCTTCTCGATGGTTGAGATCAGTTCATCAGTCGACGGCAACTGACAACAT
CAACTCTCTTCATCGATCGATCTTGCCATT
>TRINITY_DN120844_c0_g1_i1 len=247 path=[727:0-117 75:118-246] [-1, 727, 75, -2]
CATCAATCCGGTGACCTATCTGCCGTTCGGAATTGGTCCGCGGAACTGTATCGGATCGCG
GTTTGCCCTGATGGAGATCAAGGCCATTGTTTACTATCTGTTGCTACATTTTTCCTTCGA
AGCCAACAGCAAAACACCGATCCCACTGGAGCTGCGCAAAGGTTTTACCATTGTGGCCGC
CGAAGGTGACGTGTGGATTGATTTGAAGGCCAGGTAGAAGTGTATAATTTAAAAGAGGTA
ACTCTTT
>TRINITY_DN120844_c0_g2_i1 len=226 path=[1:0-96 75:97-225] [-1, 1, 75, -2]
GCCGTTTGGAATCGGACCGAGGAATTGTATCGGGTCGCGGTTTGCCCTGATGGAAATCAA
GGCCATTGTTTACCATCTGTTGCTACATTTTTCCTTCGAAGCCAACAGCAAAACACCGAT
CCCACTGGAGCTGCGCAAAGGTTTTACCATTGTGGCCGCCGAAGGTGACGTGTGGATTGA
TTTGAAGGCCAGGTAGAAGTGTATAATTTAAAAGAGGTAACTCTTT
>TRINITY_DN120867_c0_g1_i1 len=230 path=[112:0-61 151:62-67 157:68-94 184:95-97 187:98-133 151:134-139 157:140-166 286:167-184 304:185-190 515:191-214 334:215-229] [-1, 112, 151, 157, 184, 187, 151, 157, 286, 304, 515, 334]
GTTGTAGTTTCTTCAGTGGTCGTAGTTTCTTCGGTAGTCGTAGTTTCTTCTGTCGTTGTT
GTCTCTTCAGTAGTCGTAGTTTCTTCGGTGGTCGTAGTTTCCTCGGTAGTTGTAGTTTCT
TCTGTCGTTGTTGTCTCTTCAGTAGTCGTAGTTTCTTCGGTGGTCGTGGTTTCTTCTGTC
GTTGTCGTTTCTTCTGTCGTAGTGGTCTCTTCTGTCGTTGTTGTCTCTTC
>TRINITY_DN120800_c0_g1_i1 len=209 path=[151:0-29 158:30-62 191:63-73 202:74-74 203:75-90 219:91-93 222:94-167 409:168-208] [-1, 151, 158, 191, 202, 203, 219, 222, 409, -2]
TTTTTTTTTATTCAGAATTACTACTTGGATGAGCTAAAAATAATATCGAAAGGTTGTATG
AGATTTGTGAATATTTTCTTTGAAAATTACTATTAAAATAGCTTCAGATATCGAAGTGCC
TTGTCAGACCCGATTGTTAAGCCAATTTTGGTCTATTCTGGACATAACATAAGAATACTA
TTTTGATTAACAAATATTGATATCGAAAA
>TRINITY_DN120811_c0_g1_i1 len=298 path=[1:0-81 60:82-102 599:103-138 635:139-150 129:151-297] [-1, 1, 60, 599, 635, 129, -2]
GGTCCCTCTTCGGAAACACAGCCAACAAACCCGGCGGTCTTGGCACCGGAACGGGCCTAT
TTGGCAACACTTCCACTCTCGGAACGGGAACCGGCGCCTTTGGAACCCTCGGTACTTCCG
GTTTCGGCGCGGGACTTGGAGCCAACACCGGAATGGGCATGGCCGGACAACCCGCTCAAG
CCGCAGTGCCCATCCATCAGCAGATCCTCGCTATGGTCACTTCCCCATACGGCGACAACC
CCATATTCAAGGATATCAAACCTCTGACCGGCGCCACAGCGGAATCCCTCAAACCGAC
>TRINITY_DN120811_c0_g2_i1 len=218 path=[81:0-46 105:47-70 129:71-217] [-1, 81, 105, 129, -2]
GGAACGGGAACCGGCGCCTTTGGCACCCTCGGAACATCCGGTTTCGGTGCGGGACTTGGA
GCCAACACCGGAATGGGCATGGCCGGACAACCCGCTCAAGCCGCAGTGCCCATCCATCAG
CAGATCCTCGCTATGGTCACTTCCCCATACGGCGACAACCCCATATTCAAGGATATCAAA
CCTCTGACCGGCGCCACAGCGGAATCCCTCAAACCGAC
>TRINITY_DN120896_c0_g1_i1 len=214 path=[244:0-35 893:36-46 904:47-53 2301:54-77 935:78-83 317:84-213] [244, 893, 904, 2301, 935, 317, -2]
CGGAATGGGCGGTGGATTCCCCGGAATGGGAGGCGGCATGGGAGCATCGTCCGCAAACGC
CGGAGCTGGTTCGCAAGGGTTCGGAATGGGTGGCGGATTCCCTGGTATGGGCGGAGGCAT
GAGTGCATCGAATGCAAACGCCGGAGCACAAGGTGTGGGTATGGGATTCGGTGGATTTGG
GGGATAAACATTTCCGATTGTTAGAGGGGAGCAG
>TRINITY_DN120896_c0_g1_i2 len=370 path=[989:0-28 995:29-31 998:32-41 1008:42-43 1010:44-52 1019:53-55 1022:56-110 1077:111-122 116:123-155 149:156-224 218:225-249 243:250-250 244:251-263 257:264-317 1883:318-369] [-1, 989, 995, 998, 1008, 1010, 1019, 1022, 1077, 116, 149, 218, 243, 244, 257, 1883, -2]
ATCTACTTAAGTAAAAGTTTAATAATTCAGTCCAAAAATGAAATCCTACGCAGCGATCGT
TCTTGTCTCGAGCCTCATTGTCGCCGTCAGCTGTGCCCCACAGTTTGGATTCGGAGCATC
CGGAGCAGGAGCCAACGCCGCATCCCAAGGAATGGGCATGGGAGGAGGATTCCCCGGTAT
GGGCGGTGGCATGAGTTCCTCAAACGCCAACGCTGGTGCTCAGGGAGTCGGAATGGGCGG
TGGATTCCCCGGAATGGGAGGCGGAATGGGAGGCGGAATGGGAGCTTCGTCCGCAAACGC
TGGAGCTGGTTCGCAAGGATTCGGAATGGGTGGCGGATTCCCAGGTATGGGAGGAGGTAT
GAGTGCATCG
>TRINITY_DN120896_c0_g1_i3 len=385 path=[1:0-124 103:125-126 105:127-137 116:138-170 149:171-239 218:240-264 243:265-265 244:266-278 257:279-332 1883:333-384] [-1, 1, 103, 105, 116, 149, 218, 243, 244, 257, 1883, -2]
CAGCAATCAAATAGCATCTAATTAAGCAAAAGTTAAATAATTCAGTCGAATAATGAAATC
TTACGCTACCATCGTACTCGTCTCGAGCCTCATCGCCGCTGCTAGCTGTGCCCCGCAGTT
TGGATTCGGAGCATCCGGAGCAGGAGCCAACGCCGCATCCCAAGGAATGGGCATGGGAGG
AGGATTCCCCGGTATGGGCGGTGGCATGAGTTCCTCAAACGCCAACGCTGGTGCTCAGGG
AGTCGGAATGGGCGGTGGATTCCCCGGAATGGGAGGCGGAATGGGAGGCGGAATGGGAGC
TTCGTCCGCAAACGCTGGAGCTGGTTCGCAAGGATTCGGAATGGGTGGCGGATTCCCAGG
TATGGGAGGAGGTATGAGTGCATCG
>TRINITY_DN120898_c0_g1_i1 len=372 path=[350:0-102 1737:103-126 454:127-202 530:203-247 575:248-371] [-1, 350, 1737, 454, 530, 575, -2]
GTTTTTATTCTGGAACGATTATTTTTGCGCTTTGCCACCGTAACATTGTAGTCCCGTTTA
ACCTGCTCAGATTCTGGTCCCCAATCGTCGGTTGGTTTGAGGGAATTACATAATTTGTCA
CCAAAACTGCTCTGTGGTTGCCGGGTAGTGGCGTAGATGGCCCAACCAACAACTTGAAGC
ACAGTCACACCGAAGAGACACCAACCGAATACGTTATAGCCATGTGGCACCTTTTTTGCT
TCGTATTTGAGAACTTGCATACAAGTGATGGTAATAAGGATAGACAGTGTCAGGAAACCC
CAACAGATTCTCCAGAAAATTCCAGTCTTGATGCCGAGCATGAATTTGATATCCATACAG
ATGCGATCTACG
>TRINITY_DN120898_c0_g2_i1 len=249 path=[1683:0-37 1112:38-73 1371:74-121 1196:122-205 1280:206-248] [-1, 1683, 1112, 1371, 1196, 1280, -2]
GCCAGTACCAAAGTGGGAAACGTAACACCATAATAGTCTACCACGTCAAGTACGTAGAAG
CCTCCGGGTGAGATGTACACCAATCCACAGCAGAACCCTGCTACCCCGATCGCGATGACC
ACCTTCCAGATTTTCACTCCCGGATAGCGATCTTTGATTGAGGTCAGGATCGTCGTCACA
ATTCCCATATTACTGCCCAAACCAAGCAGGATGAACATCAGGAAGAACATCACCGCGAAG
AAATTGGGC
>TRINITY_DN120878_c0_g1_i1 len=343 path=[623:0-94 321:95-95 322:96-119 346:120-151 378:152-169 396:170-197 424:198-198 425:199-205 432:206-249 476:250-279 1179:280-303 530:304-342] [-1, 623, 321, 322, 346, 378, 396, 424, 425, 432, 476, 1179, 530, -2]
GTCCGATCTCTACATACGTATGCTGTGTGATTTTACAATAATTAAACGTGCGCTAATTAG
TGTGTCCTGGGGGGGGGGCATTTCGTTATCCGCTTTTAACTAATATGAGTTAAACAGTCT
TTCGCCTGTTATGGTACTAGTACGGGCGTCTCGTTTTCTTGCTGCGGGGGGACTATTTCA
AGCTAGATATCGGGGTCGTCCGTCGCGGTAGAAGATGGGAACTCTGGGTGCTAGACAAAA
GAGCTGAGACCTACTTGGATGTAAACTGTCCGTCCTAAAATGCATGCCACCGCGCAGCGG
AAGCAGCCTGCTTGCTTCGTTATACATCGTGTCGTGTTTGTTT
>TRINITY_DN120874_c0_g1_i1 len=265 path=[1:0-31 10:32-48 27:49-69 48:70-75 54:76-93 72:94-99 78:100-264] [-1, 1, 10, 27, 48, 54, 72, 78, -2]
ACGCGACGGTAATCTTCAGCAAATACACGATAATCCTCGTAAAGTAGATGTAGCACACGA
TCATGATGTAGAACTGGCGGAACAGCTTGAGCTTCCGCAGATTGATGGCCGCCTTCCCGT
CCGTTCCGGCCGCTTCCTGCAAGTGCCGGATGGACCACACCACCGGGAACAGAATCGCCC
CGCAGCACAGCAGATCAACCAGTATGAAAATGTCCCGCCACGTGCTGTGCTCTTTGTCAC
CCTCTTCACTCTCGGCGATTATAAT
>TRINITY_DN120874_c0_g2_i1 len=390 path=[684:0-173 27:174-194 48:195-200 485:201-224 78:225-389] [-1, 684, 27, 48, 485, 78, -2]
GTCGTCATCGGCGTGCATCGAGAAGTACGGATTCTGCGACACCGGACGGAACTTGTAACC
GGTGAGGACAAAGAACACGTACGTGGCCATCTCCTTGAACATCTCGTCCAGCCAGGCGTA
CTGGAACGCAACGGTGATCTTCAGCAAATAGACGATAATCCTCGTAAAGTAGATGTAGCA
CACGATCATGATGTAGAACTGTCGGAACAGCTTGAGCTTCCGCAGATTGATGGCCGCCTT
CCCGTCCGTTCCGGCCGCTTCCTGCAAGTGCCGGATGGACCACACCACCGGGAACAGAAT
CGCCCCGCAGCACAGCAGATCAACCAGTATGAAAATGTCCCGCCACGTGCTGTGCTCTTT
GTCACCCTCTTCACTCTCGGCGATTATAAT
>TRINITY_DN120874_c0_g3_i1 len=390 path=[684:0-173 27:174-194 1015:195-218 72:219-224 78:225-389] [-1, 684, 27, 1015, 72, 78, -2]
GTCGTCATCGGCGTGCATCGAGAAGTACGGATTCTGCGACACCGGACGGAACTTGTAACC
GGTGAGGACAAAGAACACGTACGTGGCCATCTCCTTGAACATCTCGTCCAGCCAGGCGTA
CTGGAACGCAACGGTGATCTTCAGCAAATAGACGATAATCCTCGTAAAGTAGATGTAGCA
CACGATCATGATGTAAAACTGGCGGAACAGCTTGAGCTTCCGCAGATTGATGGCCGCCTT
CCCGTCCGTTCCGGCCGCTTCCTGCAAGTGCCGGATGGACCACACCACCGGGAACAGAAT
CGCCCCGCAGCACAGCAGATCAACCAGTATGAAAATGTCCCGCCACGTGCTGTGCTCTTT
GTCACCCTCTTCACTCTCGGCGATTATAAT
>TRINITY_DN120862_c0_g1_i1 len=234 path=[1:0-62 41:63-71 50:72-86 643:87-117 96:118-125 104:126-161 140:162-177 156:178-178 895:179-202 181:203-233] [-1, 1, 41, 50, 643, 96, 104, 140, 156, 895, 181, -2]
GAACCCTATCGACCACTGTCACATTGCTGTTGGATACTGCTGCTGTACTAATCCACGATA
ACGGCATCGGAGCTAATGGTTCTCCCAGCATTTTTAACGAATTCACTGACTCAGCTTTTT
CCAGTAACGGTTTAACGATTTTTAAGAAACACTGATTAGATCTATTATCCTTGCGAGCTG
AATATCGGGTAATCCTTCGATGGGTTTATTCCGGGCCTACCGTGACGAATCTTG
>TRINITY_DN120862_c0_g2_i1 len=236 path=[1:0-62 777:63-86 65:87-93 533:94-95 535:96-100 540:101-179 156:180-180 895:181-204 181:205-235] [-1, 1, 777, 65, 533, 535, 540, 156, 895, 181, -2]
GAACCCTATCGACCACTGTCACATTGCTGTTGGATACTGCTGCTGTACTAATCCACGATA
ACGACATCGGAGCTAATGGTTCTCCCAACATTTTTAACGAATTCACTGTCTCAGTTTTTT
TCAGCACCGGTTTACAATTTTTTAAGAAACGCACCAGTTAGATCTATTATCCTTGCGAGC
TGAATATCGGGTAATCCTTCGATGGGTTTATTCCGGGCCTACCGTGACGAATCTTG
>TRINITY_DN120841_c1_g1_i1 len=259 path=[135:0-137 549:138-157 308:158-158 309:159-258] [-1, 135, 549, 308, 309, -2]
TGCAGAAAATACTTATTCGAAGAATTTGTGAAGGAAATCAAATCTTTAGGACTTTCCAAA
ATCCATAGAAGGTTTTATAGAGAGATCCCTGGAGAAATTTCTGAAGGAATCCATGAAAGG
CTTTCAAAAGAAACCTTTAGAGAAATGTTGGATGAAATCCATGGCACATTTTCCAATGGA
AGACCTGGAGAAATTTCTAAATGAATTCCAAATCTTCTGGAGAAATTTGTGAGGGAATTC
ATGAAAGGTTTTCTATAGG
>TRINITY_DN120829_c0_g1_i1 len=298 path=[1:0-30 9:31-172 151:173-183 815:184-207 186:208-228 207:229-231 210:232-252 231:253-255 234:256-297] [-1, 1, 9, 151, 815, 186, 207, 210, 231, 234, -2]
GTGGAACTTATGCCAAATAAGGGAACGCATGGTAGTTTGCTTTACGGCACAGTGTTCAGT
TAAAACATAGAATATGAAATGAACAACACTCATTAATGTCTTATTTTTCTTGAATATACG
TCGAAACTATGAGCAAACTAATCGCTTCCATTGCCTGTTTGTTACATACCGTTTGTGCTC
CTAAACTTCTATCGAGGACATTCGGTGGCAATAGTTTACGATAACAAATGCCACTCACAG
ACGTAGTCCTACGTCAAAATGTTCAACCACTGTTTCATCGTTCTCAAACTACTGCCAC
>TRINITY_DN120887_c0_g1_i1 len=203 path=[871:0-98 79:99-102 83:103-135 750:136-180 152:181-202] [-1, 871, 79, 83, 750, 152, -2]
ACGGATCGTAACTTCAGCTCCAGCTCCAGCTGATCACCGTTCGTTTCGGAATTCAGTTCA
GTTGTCCAGTGTCTTCGATCAAAACGCATAGAAACACGCGTTCAGCCCCAGAGACCGACG
ACAGAGAAAGCACCCAGGCCCACCACCACGGTCCCAAACTAGAATCAAAGAATGTCCGCC
AAAGCAATTCGCGAAGCCACCGG
>TRINITY_DN120887_c0_g1_i2 len=205 path=[1:0-59 38:60-72 51:73-95 74:96-99 78:100-100 79:101-104 83:105-137 750:138-182 152:183-204] [-1, 1, 38, 51, 74, 78, 79, 83, 750, 152, -2]
GTTTCTGTTTCGGGGTAGCATCATCAGCATTGTCTGGGTGGCGAAAAGCAGTGCAAAGTG
GAAATTGTGGTGAGACTAGATCAAAACGCATAGAAACACGCGTTCAGCCCCAGAGACCGA
CGACAGAGAAAGCACCCAGGCCCACCACCACGGTCCCAAACTAGAATCAAAGAATGTCCG
CCAAAGCAATTCGCGAAGCCACCGG
>TRINITY_DN120885_c0_g1_i1 len=214 path=[157:0-97 313:98-175 110:176-190 590:191-213] [-1, 157, 313, 110, 590, -2]
AATCAGCAAAAGACACAGGAGCCGGCTGAAGCCCCGGAGCGGAATGGCTCGGCGACGATC
TCCAGGGGTAGTGCCAGTGGACAGAATCGGCAGAATTTGCTGGATATGCATTACGGGAAT
TCGGTGTCATCTCCCGGGTACCGACGGCCGTATGAACATTATAAAACGCCGAGAGACGAT
CCGCTGAGGGCTATCTACGAGAGGATTAATGTGC
>TRINITY_DN134783_c0_g1_i1 len=288 path=[266:0-287] [-1, 266, -2]
TGAACGAAAAGGGAAGTAGAATCTGGACGAGATTATAACTGGTTGATGAGCTAGAATCCA
TTTAGTCGATCAAGGAGATACAACTTGGACGATGAGACGGAAAATTCAGGAGGAAGTATA
ACCTGAGCGATAGGTTTTTTATGAAGTAATGATGAGTTGGAGCTAGTCGATGAGGTAAAA
TCTTGCCGAGGAGGTAGAATCCCTGAATTAAAATCTAGACGACTAGGTAGAATCTGAACG
GCAAAGTAAACTCGGGAAAAGAAAGATGAAGTCGAACGATACGGTTAA
>TRINITY_DN134779_c0_g1_i1 len=238 path=[216:0-41 235:42-190 647:191-214 408:215-237] [-1, 216, 235, 647, 408, -2]
GTATCAGAGGGTTTCAGGGATTCTCAAAGGCGTTTAAAGGGTCTTCAGAAGGATTTAGGG
TAGCTTTACGTGCACTTCAAGGAAGTTTAATAGGAGTTTCAGGTTCCTCAGGGCTCGGGT
GGCCCACATTTATATGAAAAACAAAAACCTAGAAAAAATGTCAAGTCTTACCTCTTGAAT
CACTTGGTTTGTACTCCCAGAAGCTACGTTCTAAAATTTGACCCAAATCGGTCAAGCC
>TRINITY_DN134709_c0_g1_i1 len=211 path=[1:0-210] [-1, 1, -2]
AAATTTTTTCTCAAACGTTTCATTCTATCTTCGTCATAATTTCGATAAATTCCTTTCAAC
TCATCCCGCTAAGCCGAGCTATAACTTTAACATAAATAAACTGGCAATAAAATTTTAAGT
CGTCCCAATTTCATCCTTCACTGCATCCAAAAACATCACCAGCTTTGCAAAGTTTCAACA
ACTTTAATCCGCGCGACGACGCATCCTCTCG
>TRINITY_DN134735_c0_g1_i1 len=201 path=[179:0-200] [-1, 179, -2]
GGGTAAGTGGGTTTCAGGAGTGTTCAGGGGGTTGCTGTGGCGTTGCAGGAGATTTCAGAA
GCATTACAGGGAGTTTCAGAAGCTCTATACGGGCGTTCCAGAGATTTGCGAGAGCGTTCT
AGAGGTTTCAGAGGCGTTTCACCGAGTTTAAGGGGTTACAAGGACGTTCCAGAGTCTCAA
AAGATTGTAGGAGTTCCCTGG
>TRINITY_DN134732_c0_g1_i1 len=202 path=[1:0-201] [-1, 1, -2]
GTGAACAATGCTTCGTTTATGTTGTGTTCATGTGTCGCCACGTCGATAGTTTGGTCAAAG
TCTCATTTATCTATTGTAAGCACAATGTATTCAACGCTCACTCTTCACTCGATTATAGTA
ATGGCAAGAGAAGTGCCACACAAATATTCCTATTATAATGATTTATAATACTCAGGAACA
TAATTGTAAAAATAACGTTTGA
>TRINITY_DN134707_c0_g1_i1 len=244 path=[1:0-243] [-1, 1, -2]
GTTAACTAAGAATCCCTTCAGGAATTTTGTCAGAGTTTGTAGGGTTTTCCAGATCTTTCC
ACGAATTTCTCATTAGTAAGTTCTTCAGATATTATCTCAGGTATCCTCTAGGGATTTCTC
CACGGGTTTATCCAGGAATTTCTTCCAGTACTTCGGGGAAGAGTTTCATCAGAGATTCCT
TTCGAAATTTCACCAGAGATTTACCCAGGAGTTCCTCTAGGGATGTTTCCATTGCTTTCC
TGGG
>TRINITY_DN134782_c0_g1_i1 len=245 path=[1:0-244] [-1, 1, -2]
ACAATCGTCCATCAGCGGGTTTCAAAATGACTCGCAAATATTGGCATAATAAATTCAAAA
GTACTTCTCACGAATCCCAAATCGATCAGCTACCTTTCCCTCGTCACTTTTTCACAAAAG
CAAGAAAAAAAAACTCATCCCTGTGTATAAGAATACGAACTTGCACTACCGAAGGAGGAA
AGGCTCATCCAGCAAATACGACCCAAAAGTTTACCACTGTTCGATCGAATCGATGCCAAT
GACGA
>TRINITY_DN134724_c0_g1_i1 len=219 path=[197:0-218] [-1, 197, -2]
GGGGGCTTTATGAGGTTGCAAAGGATATTTTTTGGCGTTGAAGAGACTTTCAAGAGTGCT
TAGGGTGTTCAAGGCGTTTTCAGATGTGTTACAATTGGGTTTAGCAATCAAGGGGAATGT
CAGGTTGGTTCAGAGGTTGTCAGGGCTTCAGAAGCGTTTCAAGGACGATTTAGGGGATTC
TCAGTAGTGTTTTAAGGGTTTCATTAGGTCAAAGATGCA
>TRINITY_DN134727_c0_g1_i1 len=210 path=[188:0-70 236:71-209] [-1, 188, 236, -2]
GCTTCAATTGACGAGGTTCGCTGAAAAGGGCATTTAAAATTGGGTGTCGAATCGACCTTC
GAATCCAGTGGTTAAGGAAACTCACAATATCATGGAAAAAAATCAAACAAAAAAGAAACA
GAAAGAAAAATACGTCAATGCGAAAAAAATACGTTGGTTTGGAAAAAATGCAACATCGTG
GGAAAAAGGAAATAGATAAAATAAGCAAAA
>TRINITY_DN134719_c0_g1_i1 len=220 path=[198:0-219] [-1, 198, -2]
TGAGTAATTAGAAGTGAGCAGTAAAGAGTAAGAGCTGGGGCGAAGGAGGAATCTGTGAGT
AGTGCAAATTGCAACATAAAGAATGAGGACCGAGAAGTGAGCAATGACGAGTCGAAAGTG
AGAAGTCAGGTGTGAGGAATAATAAATGCAAAACGATTATCGTGGAATGACTATTTAGGA
AAGATCAGTGAGAAGATAGAAGAGAGAAGTAAGAATTGAA
>TRINITY_DN134703_c0_g1_i1 len=201 path=[1:0-200] [-1, 1, -2]
AGGTGAAAGCAGCACTTCGTCGAACACTTAAATGGCACCGAGAACGCAGGCGTTCAACAG
CTCAAGAAATAAGGCTGTGATCTAAAATATAATAACTAATAACTAATAATAATAACGATG
TCCTATAATTGTTTCAACAAGCTTTACCCACAGTGCGCTAACTAGAACGCGACGCAAATA
CAAACACGTTATCTTCCGCTG
>TRINITY_DN134792_c0_g1_i1 len=221 path=[199:0-181 421:182-205 382:206-220] [-1, 199, 421, 382, -2]
AGATCAGCAAAGAGGAACTGGTTGCCGGCGAGGAGGTGGCTACCTGTCCGAGCTGTTCGC
TCATCGTCAAGGTCATCTACGACCCGGAAGCGTTCCAAGCCGAACAGGACGAGGTGGAAA
CAGTTCCGGCCGAACGGGATAAGGAAAAGGCGGTGCGCGATTGATCAATTTCTGTTATAG
GCACTGTTCGAATTAAAAGAAACAAAATTATTGTTCGCCAG
>TRINITY_DN134755_c0_g1_i1 len=274 path=[252:0-273] [-1, 252, -2]
GACGTAATCACAAAGACTTCACTTCAAACTGTGTGCTAAGTTTCGCTTCTTGACAAGTCT
TAATCTTGAAAGGACGAACTTAGCGAGAACTCATGTGTTATAAAAGACAAATGATCCAAT
ATCTATAGAACGAATTATGATTTCTGCAAGAACTCTCAAATTTGAAGAAAAAAAACATTT
CGGCATCTATAATGTTGAGAATTGTTTGCACTAATGGTAGGGGTGAACAAGTCAACAGCT
AACACGGAGCGAACAACGTGGCATGAGACGGGAC
>TRINITY_DN134728_c0_g1_i1 len=203 path=[181:0-202] [-1, 181, -2]
TCATGCTTTAAGACATTTGAGCCTCTTGGATAAAACTTTAGATAAGTTGAATGAACACTA
TGTTTGGTGATGTGCTCTACGCTCAGAACTGCCAGTCGAGTGAATGCGCTTTGCATCAAA
GTGTGAAAATCTCAGAGCTGCTTCGTAAATCACAGGCGGGTGCCTGTCAGCTTCGCCTTC
TTACGAGTAGAAAAGTGTGAGTG
>TRINITY_DN134785_c0_g1_i1 len=237 path=[215:0-59 252:60-236] [-1, 215, 252, -2]
CTCTGTTTTTATGAATTTTAATTGTTTTTTTTTTTGTGTTCGATCAGCAAATAAGTAATC
GATGCGATTTGCGTCTCTATTTTCGCCTTATTATCGCCACCGGCTTTTCTTCTTTTTTTC
TCAGTGGGGTTGTTTCGACAACAACAGCTATCACACGCGCCCCTAAGTGCCCCGAATTGT
TCCGACGAGCGGGGGAGGTTCAAACAGGTTCACACATCAGCTGCTCTGCGAGAGGAA
>TRINITY_DN134785_c0_g2_i1 len=213 path=[429:0-35 252:36-212] [-1, 429, 252, -2]
TTTTTTTTTTTGCGTTCGATCAGCAAATAAGTAATCGATGCGATTTGCGTCTCTATTTTC
GCCTTATTATCGCCACCGGCTTTTCTTCTTTTTTTCTCAGTGGGGTTGTTTCGACAACAA
CAGCTATCACACGCGCCCCTAAGTGCCCCGAATTGTTCCGACGAGCGGGGGAGGTTCAAA
CAGGTTCACACATCAGCTGCTCTGCGAGAGGAA
>TRINITY_DN134715_c0_g1_i1 len=301 path=[1:0-300] [-1, 1, -2]
CGGCGCTTGAACATGCCCTTCAGCGCCGCGCGTGTGAGGCGGAAATAGGCCTCGAGATTC
ACCCGCAGCACCACCTCCCAGTCCTCGTCCTTCATGCGCAGGATGAGGCCGTCCTTGGTG
AGGCCGGCGTTGGAGATCAGGATATCGATGGGCGCGCCGGCGGCGACCTCGGCCTTGGCG
ATCAGCCCGTCCACAGCTTCAGCGTTGCCGAGGTCCGCAGCGGCGATGGCGGCGCGCTCG
CCGAGCTCAGCCGCCAAGGCCTCCAGCGCGGCCTCACGGGTGCCCGACAGCACCACCGAG
G
>TRINITY_DN134762_c0_g1_i1 len=282 path=[260:0-219 543:220-243 481:244-281] [-1, 260, 543, 481, -2]
ATAGTAGTCATTGATGATTAACGATTTCATCTTATCGTTTATCTGTCAAATTTTATCGTT
TAGTAGTTTTTTTAAGATTCCGTGCGAAGCTATTCTTGAATAAAACTTCATCGCGAGCTA
CACCCGAAGAAAAGTGAATGGGTTTCACATTAAACGATCAACTTTGATCGTTTAACTGTC
AACATACATCAGAAAGCTGACTCCAGATGTACGTTATCCCTCATTATTGCCAGAATCACG
TCAGGAGTGCGTGCTACTAATCTCAATGTTTGCAAACGGCCA
>TRINITY_DN134754_c0_g1_i1 len=229 path=[1:0-228] [-1, 1, -2]
CACGCACCCCCGAGGTGCACAGCGTCGAGGCGTTCGGTCCGGTCACCTCGGTGATCGGCT
ACACGGACGTGGCCGACGCCGTGGCCCTGGCGGCCCTGGGCTCGGGATCGCTCGTGGCCA
CGGTCGCCACGAACGACGGTGAGACCGCCCGCGCGTTCGCCGCCGGGATCGGCGCCCACC
ACGGCCGCGTGCACGTCCTGAACCGCCAGACCGCCACGACCACCACCGG
>TRINITY_DN134796_c0_g1_i1 len=216 path=[194:0-215] [-1, 194, -2]
CGACGCTCTTCCGATCTATGGCATCCTGCTCAAACGACCATTCGGTTCGCGTCTGGCAGA
CCAATTCCAAGGAGTGCAAGGCCGAACTGCGAGAACACGAAAACACAGTCGAGTGTATTG
CCTGGGCGCCGGAATCGGCTGCGGCGGCCATCAACGAAGCCGCCGGAGCCGACAACAAGA
AGGGAGCGCACCAGGGACCGTTCCTCGCATCGGGAG
>TRINITY_DN134799_c0_g1_i1 len=264 path=[242:0-263] [-1, 242, -2]
TTTCTGTTTGTTTGCTATTGTAGTTGATCGATTCAGTTCCGTTGTGAGAAAAGAAAACCG
AAAAGAAAACGAAAATTTTGCCTAAGCTCTGCTTGGTTGGGAAACATTCGCTTCATCATC
ACATAAAAATAGCTTGATGTTTTCCTTCAGTGTATGCGTACGCTCTCTCTCTCACCTCTC
TTTCTCTAACTTTCAAACGTGATTTTTTAGATTTGTTTTTTGTTTTCATAATATGATACT
CTTGATAAATTTTTGTTAAACCGA
>TRINITY_DN134767_c0_g1_i1 len=269 path=[247:0-268] [-1, 247, -2]
GAGGAATCGTGGAATAGATTGTTTGTTAGTTGTTGCAATACTTACAACTTTGCCATTATC
AGGGTCGTAGTAACGCAGTAGCATCTGTATGCAAGTTGACTTTCCGCATCCTGAGGGCCC
AACCAGTGCGACGGTGTTTCCCTTTTTAATATCAAGGTTAAGCCCTTGCAGAATTGGAAT
TGTTGGTCGTGTTGGGTATCGGAACTCCACGTCAGTAAATTTGATGTTACCTTCGTGGTT
CTCAAATGTTGATAAATAGGAACTTGAGG
>TRINITY_DN134713_c0_g1_i1 len=207 path=[1:0-206] [-1, 1, -2]
GTTGTGATGAATCGCGAAACCCCGCTGTCAACGCGCCCCGGAATGGGCCGGACTGGAGCC
AGAGGAGGGCCATGCTCATTACCACAGCGGGAATGGTGATCGAACTTAAGGTAGATATGG
TGAGGGGTTTGCCAATGGAGCTGAGAAGCCTCAGAAGATCTCAAAACATTACCCGGATTA
AAATTCCTATACAAATACGATGTAAAA
>TRINITY_DN134748_c0_g1_i1 len=226 path=[204:0-225] [-1, 204, -2]
GACGAGAATTAATTTCTCCCAAAGTATTTTTCTTTAAAATTGCTCTCATGATTCGTTATT
GGATACATCACGGTATTCTTCTGGATTTTTTTATCCAAGATTCTATCTTATATTCCTTTT
TGAATTCATCTCAAGATTATCACGATAACACTTTCTGTATTCCTCTAATTCCTTCCGATG
TTCTTCCGGAGGCTTCTCCAATAAGGTGTTTCTAATTTTTCCCCAA
>TRINITY_DN134752_c0_g1_i1 len=262 path=[1:0-261] [-1, 1, -2]
AGTCAGGCGTCTTGAGATATCGTATCAGTCGAACTCTCATAAGCACCGTAGAGGACGCAG
ATATCGCCGATCTGGCGGCTTTATGTAGATATCCTCTTGTTTTAATACACATAGGTAGCG
TTGAACGCTCAGGTATAGTGTCGAACCTTCAACTTCAGCAACACTCTAAGTATATGACTT
AGGAACGGTCATCGATAGGTATATAGCCTTAATGGTCTACATGATGGTCCTGGTGGACTA
GTGCAACAAGTTATGGACCCAG
>TRINITY_DN134772_c0_g1_i1 len=278 path=[1:0-277] [-1, 1, -2]
CTGAAACCTCCTGATGGTCTCTTGAAAGATCTCTTAAACCCCTAAAATTGAACATTGAAA
CCCTTGTAAAACACCCCTGAATCTCCCTTGAAAGCCTCCTAGACTCAGCTGGAAACCTCG
GATTCGCCTCAGAAAGCCCCAGAAACGCCGCCTTCAAACCCCTTTGAACCATGAAACCTC
CTTGGAATCTTCCTGAAATATCCTGAAACCATCCCTAAACCCCCGGAACACCCTGAAACA
TAATTGAAACCTCATTGAAAGGTTTCTGAAACTCTCGG
>TRINITY_DN134798_c0_g1_i1 len=231 path=[1:0-230] [-1, 1, -2]
ACTTCATTCGTAGCTTTTTATCTCAAGTGAGATGCTTGAGTGAGGAGGTATTCTACGATA
TAAAATGTGGCGTGACATTTCAAACTTAATGCTCCTGAAAATGAAATTCGTGACATGAAT
GAGGTGAAGCTCATAATAATGAAAAATCAATTCTTTTATTGTCTCACTCAACATCCAATA
TCATCTCATTCAGGTGGATTTTCTGAAGCTCATTGGTTTGACTGGATGAGT
>TRINITY_DN134776_c0_g1_i1 len=201 path=[179:0-200] [-1, 179, -2]
GGCCCGCTCAATAAATATTCTGGAAACTCGTTCGTCAATTTACTGAGGAATTTCATCAAA
CATTTTGCATGAACTTTACTACGAATTGATGCTACAATTCCTCAAGGAATGATTTAAAGT
TATTTTTTGAGCAATGTGATCTGAAACGAGCTACTCATATTTACTAATTCAAACATTTGA
GAAACGCTGCTTGCTGTTTAC
>TRINITY_DN134745_c0_g1_i1 len=205 path=[1:0-204] [-1, 1, -2]
GTTTTTTTGCTTGTTGGAATTGAATGGAAGAGTTAGTGATTCTAGGAAACTGATCGAGAG
AAACATTTGAAAAATGTTCTCGCCGATTTTTTTCTGACGGGTGACTTTGCTGATTTTGAT
GCGTGTAGATTGCTCAACGTTACTGTTCTAAAACTGGGCCATCAAGCTTGAATCGTGATC
GTGATTGTGGTGTTTGTATTCAAGA
>TRINITY_DN134797_c0_g1_i1 len=276 path=[1:0-275] [-1, 1, -2]
GAATTTTTATTGTTGTTTCTACACTACTCTGTTGCAGACGAACATCACCTGAGTTACTAC
TTTATCTAATAAATGCTTCACACTTGCTTTTCGTTTTTCACATTTCATTCTTCACTGCTT
ACTCCTAACTTCTAACTCTTCAATGATCTTTTAGCACTCCTGACTCCTCACCTCATTGAT
TCACGCTCATCATTCTTCTATTTACACACTTCTGTTTACATAAAACTCACTCCTCACCCT
TTACTTCTTACCGCTCACTGCTTTATCAATCCTCAC
>TRINITY_DN134742_c0_g1_i1 len=260 path=[238:0-259] [-1, 238, -2]
GGCCGCACGCACGTGGAGCAGACATTTGTCAGGCTTTTTGTATAGGAGCACCGCACGCTC
GCGCGTGTGTTCGTGTTTGAATGTGTATGTGTGAACGAAGCGTGATTTATTAAGCTTAAA
ACATTTTCGGACTATGTGTTAGCGGAAAGCTCAGCAGCTGTTCTGTTACGTGTGTAAGCA
AGGGCGCAATGGACAAAACGCGAAATGTGTCTCCAGGGTCTCTACTTTTAAACAATGATA
AAGTACTAACTAGATGGAAG
>TRINITY_DN134700_c0_g1_i1 len=342 path=[1:0-341] [-1, 1, -2]
GCAGCTTGTCAAACGGAGTCAGTCATTTATGCGAAAAGACGAACAGTTGTCGGAGAATAC
CCTAGAAAAAAAACCTCGGTCGACGAAGGATTTGATATCGAAGTTTGAGGCGAACTCCAC
ACACATCAATAAGGTTACGCTGAATACGTCCTTCGTCCCTAAGAAAGACTATTTCGGAGC
GGAGAGAAAAGAGCCCTCAACCCCACCTGCTATGTCACCTCCAACCATAGTAGTTGACAA
TGGAGACAACCCACCGCATGCCCTCTCCAAAACGGAAAGTGATAAGAATTTACTGGGTTT
GTGGTCTTGTCCTTATTGCACTTTGGAGAACCCGAACTGGCG
>TRINITY_DN134714_c0_g1_i1 len=304 path=[282:0-303] [-1, 282, -2]
GAATTCGTTGATGAAATCCTAGAAAGAATAGCTGGAGGAATCGGAGAAAAGTCTGCAAGA
ATTTATAAAAAAATCTTCGGACAAATTCTTGAAGCAGCATCGGAAAATTTTCAGAAAGAA
TCGCTGAAGAAAGGTTTGAATCAATTCTAAGCAACCCCTGGAGGAACTTCTGGAGAAACC
ACTGACGGACCTTTTGAGAATTTTCTAAAGGAATTTATAAATAAATGCCAGAGGTAATTG
CTGAATGTGTGGACTAACAATAATTTATAAAGGAAAATAATATAAATAACATGATAATAT
TCCT
>TRINITY_DN134789_c0_g1_i1 len=222 path=[200:0-221] [-1, 200, -2]
ACTTTAAAGAAGATAATGATTCCGATGTGGAACTGGTAGAGGAGGTTGAATCAAAGCCAG
AAATAGTTTTCGTAGATACGGATGCCTTAGAAGACGATGCCAAAGATAAAAAATCAATCA
TCGCAGATTCCAAAGAGTGTGTTTTGCCAACAAAATCCCTGAAGGATATCTCAACAACCG
ATCTGTTCGATCCGACCTTCAGCACCATCAAATTAGAACCGG
>TRINITY_DN134716_c0_g1_i1 len=201 path=[179:0-200] [-1, 179, -2]
GTCGGGATTTCAGATAAAAGGCCTGGAGTAATCCTCGTACGTAGGAATTCCTGAAACAAA
ATTGGGCAAATTTCTGGAGCAATTCTAGGAGGAACCCCAGCAGAAATGGCTCCAGAAATT
ATAGCGTAAATTCCAGGAGAATTCCAAGCAACAAATTCTATTAGCATTTCTGTAGGAATT
CCAGAAGAAATCAAAAGAGAA
>TRINITY_DN134760_c0_g1_i1 len=207 path=[1:0-206] [-1, 1, -2]
GGTGACAGTAGGGTGATGGAGGTTGTTTGCGGTTTTGCCATTTCTGGGGGTTTTCTACTC
AACGTTTGGCCATCAAGTTTATCTCTAATTTGGAGATTTGAGGAATAAACCAATAGTCCA
GATGTTCAGCTACAGGAAATAGAAAAGTAATAATAATCGTGTCTAACAATAGTTAAAAAA
AAGTAACTCACAGGAAAGTGACAGACA
>TRINITY_DN134708_c0_g1_i1 len=256 path=[234:0-255] [-1, 234, -2]
GGTTTCAGTGGCCTTAGGGGCGTTTCAGGGGTTTATATTAGGTTGGGTTATCTGAGGCAC
TTCAAGGAGCTTCAGGAGGTTTAGAAGGATTGAGGGTGCTCCTGTAAATTTTCAGAAGCG
TATCGATCTGATTCGGGGGATTCGAGGGCGTTTCAGGGTGCTTCAGGGGCGTTTCAAAGA
ATATCAAGAGGTCCCAGGAGGGTTGCAAGGAGTTTCAGGAGAACTCAGAAACGTTTCCGA
GGATCTTAAGGGACTT
>TRINITY_DN134791_c0_g1_i1 len=446 path=[424:0-445] [-1, 424, -2]
GGGATCGCCTATGAGAAATATTGTGATTGTGGGCACTGGCGCCGCTGGGTTGGTGGCGGC
GATCACCGCTGCGGAGTGCGGCCTGCGCGTCACACTGCTCGAAAAGGCGAACCAATGGGG
CGGCACCAGCTCCTGGTCGGGCGGAGCCTTGTGGATTCCGGCCCATCCATTGATGCTGGA
GAACGGTGTCTCTGACAGCCTGGAATCGGCGCGCGCCTATATGGACTCATGCATTTCCCA
GTCGGGCGAAGCGAGTTCGCCAGAACGGCGCGACGCCTATCTCAGGACCGGCCCGGAAAT
GGTGCGGTTCCTTGCCGATGTCGGGATGAAGTGGGAGTTCAGCCCCTTCCCCGACTATTA
TATCGAACGGGAAAACGCCCGTGGGGGCAGGGGACTCGGCGCTGCGGCCTTCGATGGATC
CGAGCTCGGGGATTGGGTGAAGACCC
>TRINITY_DN134765_c0_g1_i1 len=308 path=[1:0-307] [-1, 1, -2]
GTCTCTTACATTATTTTTTTCAATAGTAGAGCCCGAGATCACTTCTGAAATTCCTCGTAA
GACTTCGTTCGAAGTTCTTCTCAAGGTTTCCCGGATTTTTCTCTCTAGTTGCTTGCCGAA
ATTCAAGGAATTTAGGAGAAATTGTGGTGCAATCCTGCGAGGAACTCTTTGAGCATTCAT
GGGAAGAACTTGGAGAAACCCGGAAGGACACTGCGATAGACATTTTTGGAGGAAGTCTCT
ATTGGGAAAATCCCTAAAAAAAGACCCGGGAGTAACCCCGAGAGAAATCCCAAGAGGAAC
TGCTGTAG
>TRINITY_DN134787_c0_g1_i1 len=220 path=[198:0-219] [-1, 198, -2]
AGATGATTAAAAAAAAAGAAAACCTAGAGGAGGAATGAGAAGATTTAGAGGAGTAGTCCA
GGATATATTTGTGGACGCAAAAAAAAGAGTAAGGAATCAGAAGATTTGGGACATTTAGAA
AATAAAAATGAAGCAGAAGGTTTAGAAAAACAAAGGTTTAGAATAATCAGATGATTTATA
AGAATCAGAAGAGGAAAAAAAGAAAAGAAAATCAAAGAAA
>TRINITY_DN134794_c0_g1_i1 len=213 path=[191:0-212] [-1, 191, -2]
CGCCGAACTGCGGAATAAGCTCCCTTTGTGCGTTAATTGAGAGCAGCAGCAGTCTCGTAG
CGTGATAAGGTTTCTTTCAAATGCTTCCCATGAGATTAGTGTGAAGTGGACAGATGCTTG
AATCAGCGGGATTCAAGGCCGGTTGGAGGAAGAACTAACGTGACTTTACGCTTCTATGAT
TTGGATGCTTGACAACAAGTGCAGACACTTTGG
>TRINITY_DN134723_c0_g1_i1 len=240 path=[218:0-239] [-1, 218, -2]
GCGGCGCATTGCAGCTCGCGCGTGTCCTCGATCAGCACGACGCGGTCGAAGGTCTTCGAC
ACTTCGGCGAGCAAGGCGTTGGTGAGCGTGGTCTTGCCGGTCGAGGTGCCGCCGGCAACG
AGGATGTTGCGGCGGTCCGCGACGGCGCGGCGGAGGATCTCAGCCTGTTCGGCCGACATG
ATCTCCGCAGCGACGTAGTCAGCGAGCGTGAAGACAGCGACGGCAGGCTTGCGGATCGCG
>TRINITY_DN134701_c0_g1_i1 len=209 path=[187:0-191 356:192-208] [-1, 187, 356, -2]
ATCCCCCCAAAAATATGATGACATCAAATCACAAGAAGATCGGCAGCTGTGGATGAATGC
AGTTAGTGAGGAACTCAAATCCATGAAAACGAACGGTGTGTGGAAGCTAGTGCCATGTAC
AGCCGGCGTCAGACCCATCAAATCCAAGTAGTCTTTCGTACCAAAGAAGAGGAGGAAGGA
AATCCTGTACGACAGACGGAAAGACTGGT
>TRINITY_DN134740_c0_g1_i1 len=233 path=[211:0-232] [-1, 211, -2]
GGTCGATGCGCTTGATGCCGTTGGGGCCGATGAAACCCACGGCATGGGGATTCTTGCGCA
CCAGCCCGTTGGGACCCATCCACTCGTCGGGCGAGGCCCCGCCGTTCATTTCCGCCAGTA
CCTCGAGATGCTGGGGATGCAGGCGGTTGCGAGCGATCCACTCCTTGCGCGGATCACGGC
GGATGAGTTCGCTCATAGCGCCACCTCTTCGGCATTGCGGCGGGTCTTGTCAG
>TRINITY_DN134766_c0_g1_i1 len=214 path=[192:0-213] [-1, 192, -2]
GGGTGAGCAGGTGTTTGGTTTTGTTAGTAAATTAATGTGTTAGTAAATGAGTGAGTTAGT
GAGCTAATAAGATAATGAGTGAAGGTGCGAGTAAATGAGTGAATCAATGAGTGAATTAGT
GAGTAAGCGTATGTACGTGTGAATGATAATTTTTAAGGTACACTGGGGCAATTTGAAACG
GGTGAGGCAAACAATTTGATCTCCATAATACAAT
>TRINITY_DN134750_c0_g1_i1 len=214 path=[1:0-84 63:85-213] [-1, 1, 63, -2]
GGCTGCTGTTGTTTCCGTACGATGAGGATGAATTGAAGCCGCTGTTGTTGGACGAATTTC
CACCTCTCGAGAAATTGTTGTAATCATTGCGTCCACCGCCGCCACCTCCTCCTCCTCCGC
CGCCACCTCTACTATTGCCAGTATAATGGTTCATCATCCTGTGGCCGGCGCTGCCCAAAC
CGGCACGATTTGTTCGCTGTCCGAAGCCAAACAC
>TRINITY_DN134720_c0_g1_i1 len=243 path=[221:0-242] [-1, 221, -2]
AAAAGGAAAGAAATGAAAAGAATAGAAAAGGAAAGAAAAGAAAACAAAAGGAAAGAAAAA
AGTAAAGAAATAATAAGAAAAGAAATGATAACAAAAGAAAAGAGAGGAGAAGAGAAGAGA
AGAGAGTAGAAGAGAAGAGAAAAGAGGAGAAGAGAAGATTTTAATATAAAAAAGTGAGTG
TAGAATCAATCTAAACAATCTTAAATGTCTGTGTTTCAAAAGATTATCAAATAATAACGC
CGA
>TRINITY_DN134778_c0_g1_i1 len=254 path=[232:0-253] [-1, 232, -2]
ATCGCGTTATCCTTTGATCAGCAGGAACTTTCCAGCTCGTTCATCCTGACATCGTTGTCG
CTTTGCTGTTGCCGCTTTCGCCATTCGTAGAACTCTTCCTTCATGGCCTCCACTCGTGCA
TCGATGTTGTCGTACCGTGACTGTCCCCGTTTCCTACCTCCGATGGTGATTGTGCCCGCT
GTAGGATCCGTCAAAGACAACCCCGCTGCGTTCCACAGTAGGTCGCTGGAAGTCGACGGA
AGAGTCATCAAGTG
>TRINITY_DN134738_c0_g1_i1 len=228 path=[206:0-227] [-1, 206, -2]
ATGCTTCCAGTTTCGCCTAAGTTTGAAAATTCGTTTCCATATAAAACTTCGAAAAGTCAC
CATAATTGAAACATATTTCGATCATCTCGAAACTAGCACAGATTGCTTTCTACATCAATA
CATGAATGTGGAAAAAAGTACGTTTATGTATTACAAAATTGTTCAGTTTGGTGTTACAGG
GTACAAAAATTCATGATGGGAATGTTATGCGGGTACTTTCAATATGGG
>TRINITY_DN134758_c0_g1_i1 len=240 path=[218:0-239] [-1, 218, -2]
GAATCTTTGGAGAAATTCCTACAGGAATCATTGATACAATGAATGAGAAAATCCTTTGAT
GAATTTCATGAAATGACATCTAGGTATGTTAATACTGAAAAAGTACTGAAGAATTGTTGC
AGACATAATTGGGGAAATACTTGATGAAATCCTTATAGGAATCTCTAAAAGTATTTTGGA
GAGCTTTTGAACAAATGCTTGAAACAAAAAGCTAATTTGGAGGTATTTCTGACGAAATCT
>TRINITY_DN134749_c0_g1_i1 len=212 path=[190:0-100 268:101-211] [-1, 190, 268, -2]
GTAGATGATTGGAAGGATAGACCTGGATAGACGGTAGAGAAGAGGTAGGATGAAAATTGG
GATAGAGGGTAGGTTGAAGGGTTAAACTAAAGGGTAAGGTAGAGGATCAGGGTAGAGGGT
AGGTTAGAGATTAGAGGATCAGGGTAGACGTTTAGGATAGAGAGCAGAGTAGAGATTTAG
GGTAGTTGCTAGGGTAGGGCGATGGTAGACCA
>TRINITY_DN134756_c0_g1_i1 len=253 path=[1:0-112 91:113-252] [-1, 1, 91, -2]
GTTTATTTCTGTTGTGATACAGTAGAAAACCCGACTAAAAAGTTGTAATTCAACAGCCTC
TTCCGCGATTGTTTTATAAACATTTCGTGAAATATTAATGCATGGAGTTGATTTCCCAGA
ATAATTCTATTTTAATTATTAGTTTAATTTCATTGTGGATGTACCAGTATAGGTGACGCT
GAAATTTGGAAGCCTTGAGTAACCATCTCTGATTTTACCAGGACAGCACTACTGTTATCA
ATATTACAATGGA
>TRINITY_DN134747_c0_g1_i1 len=210 path=[1:0-209] [-1, 1, -2]
GTAGAATCAACAACAAGGTTAACAGTAGAGATTGTTTTTATTTTCTTTCTTCGTCTCTGC
TTTTCGATATAAAGTGCATTAGATAAGTACATTATTTAAAAACTGTTATTATATTTTTGC
GTTTCGTAAAGCTACTTTTAGTTAGTCGGTTATTAATGAAGGTAAGTGGAAAAGCGTTCA
TTTTAACTTTTTAGTTGCAACCAGTTACAA
>TRINITY_DN134763_c0_g1_i1 len=292 path=[1:0-256 235:257-272 251:273-291] [-1, 1, 235, 251, -2]
ACATTAGTGATGTTCATCTGGTCAACATGCCTTTTCAACATGCAAACCACAACCAATCTA
CCCATTTCGTCTTGTAAAAATGCGCAGCGATTAAGCAAATGTCTGTCCTGCTGATGGTTC
CTCGCTGATCGAGCTTAGACTGGTGTCTAGTGTCGTGAGCCAAGCCTACATCACTCGAAC
TCACTTGATGCTACACCATGTTTGTTTCTAGATTTCCTACAAATAGTTCTCTAAAATCTT
CAGTAGGAATTTTTTTTTATCTATCCTTCAAAAATCCTTCACAGAAATGCTG
>TRINITY_DN134763_c0_g2_i1 len=291 path=[1:0-256 554:257-271 251:272-290] [-1, 1, 554, 251, -2]
ACATTAGTGATGTTCATCTGGTCAACATGCCTTTTCAACATGCAAACCACAACCAATCTA
CCCATTTCGTCTTGTAAAAATGCGCAGCGATTAAGCAAATGTCTGTCCTGCTGATGGTTC
CTCGCTGATCGAGCTTAGACTGGTGTCTAGTGTCGTGAGCCAAGCCTACATCACTCGAAC
TCACTTGATGCTACACCATGTTTGTTTCTAGATTTCCTACAAATAGTTCTCTAAAATCTT
CAGTAGGAATTTTTTTTATCTATCCTTCAAAAATCCTTCACAGAAATGCTG
>TRINITY_DN134777_c0_g1_i1 len=234 path=[1:0-233] [-1, 1, -2]
GGCGTTTCAAATGGTATCTGGGGGTCTCAGAGGGTTTCGGAGTCTCAGGGGAGTTTAGAG
GGAGGTCAAGGAGATTTCAGAGGTCTCAGTTACGTCTCACGGTTTCTTAGGCGGTTCCAG
GTGGCTTCAACGGGTTCAAGGGCGCTTCAAGAGGGTGTCGGTGGCGTTTCATGGGAATTC
AGGGGCACTTCAAGCTGTCTCAGGCGTTTCAAGAGTCTTAGGAGGTTTTCTGGG
>TRINITY_DN134757_c0_g1_i1 len=262 path=[1:0-261] [-1, 1, -2]
CACGATGAGCGCCGTGTCGTGCTTGTGCGGGTAGGCCAGGGCTACCGAGATCGCGGCACT
CTTTCGCGCTTCAGTCTTGCGCTTCGAGCATGTCGAGCACCGGACAGGATGGCGCCGCGC
CATTGTCGGCACAGAGGCTGACCGTTTTAGCCAGCATCGCTTCTAGCCTCGTCAAATCAG
CGATCTTGGTGCGGACCTCATCGAGGTGCGCTTCCGCGATGGTTCTGACCTCAGCGCAAG
CACGCGGCTGCGGCGCCGCCAG
>TRINITY_DN134737_c0_g1_i1 len=232 path=[1:0-231] [-1, 1, -2]
AGGGGGGTCGCCAGCGATTGGTGCTTTTTGCTCACCTTCCCAACGATGAAGATCTGCTTG
GGCTTCAGCCCGATGCTGGTGTAGACGCTGATATCCTTGCTACTACCGTAGGCAAGGTGC
ACCACCAGTCCGTGGTTCTGAATCAGATTGTTCAAATAGGCAGCCTTGTGCCCGAGGGGA
TCCGTAGATAGTCCATCGGCAAAGGACACCAATCCGTGCGGGAAGTTATGCT
>TRINITY_DN134746_c0_g1_i1 len=209 path=[187:0-208] [-1, 187, -2]
ATTGTTAATGAAATTTCTAAGCAATTTTATTTTAATGAATCCATGAAAGAATACCTGGAA
GAACTGGAGAGCCTCCTGCAGGCATTCTTAGAAGAATTTCTTGAAAAAAATCCTCAAAAA
TTGCCAAGGAATATATTTTTGGAATAATTTCTGCAGAAGCTATTGAGATAATCATTGGGA
AAATCCCGAGATATCTCCGGAAAAAAAAA
>TRINITY_DN134788_c0_g1_i1 len=205 path=[183:0-204] [-1, 183, -2]
GATTAGCTTAAATTCACATTTTTGCATCTCTTTGTTTAGGAATATGTGGCACGTCTATAG
CCCACAATATCAAGGCCATGATGACTTGTCTTTGTCCCCTTTTTCTTTCCAAATTCCAGG
ATCAAATGCTTTATCGTAAAACGAAAAAATAAAGCCAGGGATTGCGTTAATTTCATGGAA
ACCACAGTTTCACAACATTAACTGA
>TRINITY_DN134725_c0_g1_i1 len=288 path=[266:0-287] [-1, 266, -2]
GGTTTCATATAAAAAACAAATGCGAAAGCGCAAGGAAGAAAGGATGGTAAACAGAGATGA
GTCATTCACCGGCGAATTTGTACGCTACGCGCGCGGGCGTGACCTTGACGGTTCCTCGAC
GCGCGTTCGTGTGGTACTGGTACATAGGTAGTGTGGAATTCCAGCAGAGCATAGCAGTTA
TGCTACGGTGAATGAAGCTGAGTCATCGTGGCGCTCTTGGATATGATAATGATGATTGCT
TCGTTTGGGAAATGCGGGCACTTGTTGGAATGTGGCGTGAGAGTGGAT
>TRINITY_DN134761_c0_g1_i1 len=409 path=[1:0-408] [-1, 1, -2]
CTCCCTAAATATGCTTAAGATTTCTTCCAGGAATTACTCTCAGAACAATTTATGCCCAAG
TTTTTCACAGGTTTTTTTCGAAAGTTCCTCACGATATTTTTAGAATAATGTTTCACCTGC
ATCCCTTCCGATATTTTCAGGGAATTTCTTACACAGATTTTGTAAGTTATGTCAGGTGAC
ACTACGAAAGAAAGCCATTGAAAAATCCCTGCTAGAATTCTGAGAGCAATAATTGAAGGA
ATCTCAGGTGGATCACTACAACAAAGGCGGTGAACAATTACGCGATAAACCCTGGTAATA
TCCCTGAAAGAAAATAAAACTGGAAGAACTCTATGAGAAATATCGGCCATAGCTCCAGCA
GAGATGCCGAAAGGCACTCCGGAAAAAAATCTTAGGGGAAAGACCAAGG
>TRINITY_DN134744_c0_g1_i1 len=211 path=[189:0-129 377:130-153 320:154-210] [-1, 189, 377, 320, -2]
AGACTAGACGGAGGCCTCCATATGCACAGAGTATTCCTACATGGACCTTTTCGCTTCCTC
CAGGGTGGTTTCCACCATTTCGATCATCCGGCCCAGCGAGGCCACTTCGGCCTCGGCCGT
GACCATGAGCCAGTCCATGTTGCTCTTGAGTTGCTCCCTATTTCTCGTCGCCAAGGACGT
TTCAACGAGATTGGCAAACCTTGCGGCTGCT
>TRINITY_DN134744_c0_g2_i1 len=211 path=[189:0-129 296:130-149 316:150-152 319:153-153 320:154-210] [-1, 189, 296, 316, 319, 320, -2]
AGACTAGACGGAGGCCTCCATATGCACAGAGTATTCCTACATGGACCTTTTCGCTTCCTC
CAGGGTGGTTTCCACCATTTCGATCATCCGGCCCAGCGAGGCCACTTCGGCCTCGGCCGT
GACCATGAGCAAGTCCATGTTGCTCTTGAGTTGCTCCCTATTTCTCGTCGCCAAGGACGT
TTCAACGAGATTGGCAAACCTTGCGGCTGCT
>TRINITY_DN134712_c0_g1_i1 len=275 path=[253:0-26 257:27-274] [-1, 253, 257, -2]
CTCTGTTTGACGTACACGAAAGCTTGAAAATGGCGCCCAACATCGCTGACAATCTCTTAA
GAACTTCCGTGTAATTTACTGGTGACGAAAATATTGTTTGATTTGTGTGTCTTCTGAAAT
GACGTCCAACATATTTAAAACGTAAAGATTCATGTCTACCAAAACTACAGAATTATCGAA
TAAGAAATTTTAGCACTACGTTAACATTATTCCGACAACAGTTCAACAACAATACCCATC
CCAATATGTATCAGTAATGTGTTTGTGTGGAAAGA
>TRINITY_DN134712_c0_g2_i1 len=316 path=[505:0-67 257:68-315] [-1, 505, 257, -2]
TACGACCAAAATCAATGAAACCTACTCAGACGCTTGGCTTGCTCCGTTTGACGTACACGA
AAGCTTGAAAATGGCGCCCAACATCGCTGACAATCTCTTAAGAACTTCCGTGTAATTTAC
TGGTGACGAAAATATTGTTTGATTTGTGTGTCTTCTGAAATGACGTCCAACATATTTAAA
ACGTAAAGATTCATGTCTACCAAAACTACAGAATTATCGAATAAGAAATTTTAGCACTAC
GTTAACATTATTCCGACAACAGTTCAACAACAATACCCATCCCAATATGTATCAGTAATG
TGTTTGTGTGGAAAGA
>TRINITY_DN134741_c0_g1_i1 len=267 path=[245:0-266] [-1, 245, -2]
GAGGAATGCGATTAGGGAGTTGAGGAAGAGAGAGATGCATAGTAGAAAGCAAGATGAAAA
AATTAGAAAGTTGAAGGAGTTGGTACCAGGAGTGACGGATAGGGTTGCACATGGGTTGCC
ACGACTGACCCCGACGAGTTTCTTTGAAGCGAGGATGGAAGACATCATAGACATTGGGTG
GTTGGCTAGCGATGAGACTTTGAGTGAAGAAGAGGTTTAAGAAAAGGAAAATAAAAAAAG
AGGTGAGAGCTCATTCTACAATTTGCA
>TRINITY_DN134751_c0_g1_i1 len=218 path=[196:0-194 368:195-217] [-1, 196, 368, -2]
GTGCTTCCGGCAATGTTCGAGTTTCAACGCGGCAAGCAGGTGCGTGAGGCGGAAGGTTTC
TTCAATGTTCCGAAGTGTTATTTGACCCTTTTCGACGCTGATAGCGAAGAATCGGTGATA
CTGATGGAGAATCTTAGCAATAAAGGTTACCGAATGGGTAAGAAGGTCGAACCCGTTGAT
CTGGATCATGCTCGATTGGTGATGACAAACTTGGGACG
>TRINITY_DN134751_c0_g2_i1 len=251 path=[196:0-194 391:195-250] [-1, 196, 391, -2]
GTGCTTCCGGCAATGTTCGAGTTTCAACGCGGCAAGCAGGTGCGTGAGGCGGAAGGTTTC
TTCAATGTTCCGAAGTGTTATTTGACCCTTTTCGACGCTGATAGCGAAGAATCGGTGATA
CTGATGGAGAATCTTAGCAATAAAGGTTACCGAATGGGTAAGAAGGTCGAACCCGTTGAT
CTGGATCATGCTCGAATGGTGATGACAAACTTGGGACGATTACATGGCCTGTCTCTGGCG
CTGAAAGACCA
>TRINITY_DN134764_c0_g1_i1 len=220 path=[198:0-219] [-1, 198, -2]
CGGGCAATTGCTATTGATTTCAAGAAACATGATGCAGGTATAGATCCGTGGAATGGGGAG
TATGAAGTTTACCGGATGTTAAGTAAAACAATTGAAGCTTAATTGATAATTGTGCTGCGG
TGATTATTTTGTAGCACGGGTGATGGATACTGAGACGAGAGATGATTGGATGCTTCGATG
GAAAAAACAATATATTTTTTCATAATATTAAAAAACAGAG
>TRINITY_DN134730_c0_g1_i1 len=245 path=[223:0-244] [-1, 223, -2]
AATCGAATAACACGGGTTCCCAGCATGATCACGTCCACGCACAGCACCAATCTCAACCAA
ATCACGTGACAACGTGCCTTGAGAGGCCACAAAACCCTCAGAAGCAAGGATCTCCCCTAG
CTCAGCTTGGGAGGAGATTCGTCCCTCCTCAATTAAGGCGCGAATCCGGGCATGCCGCGC
CGTACGTGAGGTCGGTGCACACTGCCCCTCACTCATCGAACCCCCTCGGTTACGCCCATC
AGGAG
>TRINITY_DN134753_c0_g1_i1 len=204 path=[182:0-203] [-1, 182, -2]
AACGGAAACCTCACAGTAAATGGGTCCGGTTACGACAAGAAACGGCGTCGTTCGTCCTCG
TGGCAAACCAAACTGGAACGACGCCGCCGCAAGGGAATGTCCTCGGCGCTGGACAATGCG
GAAGGCGCCAGTGGCAGTGGTCTGGATGGTTTCGGTTCGGCGAACGGGCTCGATGCCTTC
ACCAGCAAGTACGGTCGCGAAAAG
>TRINITY_DN134775_c0_g1_i1 len=288 path=[266:0-287] [-1, 266, -2]
CGTCGTTCGTCCTCATCCGGTCTCATCATAGGTTGTGCGGCCGCCGGTGGCCAAAAGAAC
AACGGTGTGAACAAGTACAAACAATTCAAACTTGCCTCCTCCGCGCCGTTGTTATCGTAG
TCGTCGTCGCCGAGGGAAAAACGGAAGGAAACGGGAGGTACCCCCGGGCCACCGACAAAA
AAAAACAAGCACGCCAACAGCAACGTCTAATTGAAATGCAAATCTTCGTTTCAGCCGGGG
GTCCCCTGGATCAGCCCGGAAGGGGGCGCCGGGGCGGTCAATTGTTGG
>TRINITY_DN134759_c0_g1_i1 len=209 path=[187:0-208] [-1, 187, -2]
TAGAAGCCTTCCAGGCTGTTCTTGAAGTCGTACCAGCGGATGCCGCCGGTGACTGACAAG
TGATCCGTCAGATCATAGGTGGCTTGGCCGAAGATGGCCTTGTCGCGGTCGACACGCATC
TGATCGGTGAGCCAGATCGTGTTGCCCCACTTGGGCACGGAAATGGCCGGCGACAGATTG
TCGATTACGTAGTCCTGAATGATCCAGTG
>TRINITY_DN134702_c0_g1_i1 len=226 path=[204:0-225] [-1, 204, -2]
AGGGTTAAGAGATGTTTAGAATTTTTTAGGGGGTTCCATAGCGTTTCTGGAGAAATGGGG
TTTTAAGGGCCGGTCTCTGGTGATTTCAGGGGTTTTTAGGGGCGTTTAATGAGTTCTCAA
GCGGTTTCAATGATCTTTAGTGGCTTTTGGGGGGTTTCAAAGGGGTTTCATCGGCGTTTT
TAGGGACGTATCAGGGGGGCTCAGGGGATTTCAGGGGGAATCAGGT
>TRINITY_DN134770_c0_g1_i1 len=213 path=[191:0-212] [-1, 191, -2]
GACAGAAGGACATAAGGAAAGAAGGACAGAACGACAGAAGGACAGAAGGACGAAAGGACG
AAAGGACAGAAGGACGAAAGGACAGAAGTACAGAAAGACAGAAATAACAGAAGGAAAAAA
CGACAGAAAGACAGAAGTACAGAAGATCAGTAGGACAGAAGGAAAGAAGGACAGAAGAAC
AGAACGACAGGAGAACAGAAAGACAGATAGACA
>TRINITY_DN134780_c0_g1_i1 len=245 path=[223:0-244] [-1, 223, -2]
AAATGGTGGAACAGCGACGAAAATGAAGCGTCCTACATCAACTTCATCAACCCGGCAGCA
GTGGATTGGTTCCGGCAGAGGCTCGCAGAGCTACGGGATCAAGGAATCGACAGTTTCAAG
TTCGACGCTGGTGAAACGAGTTGGGCGCCAGCGGATCCCGATGTGGAAGGTCCGAAAGCG
CTGCTGCCGGCCAGTATGACGACCAGTTTCGTACGAATGTGCGCCGAGTTTGGGCCAATG
ATCGA
>TRINITY_DN134774_c0_g1_i1 len=209 path=[187:0-208] [-1, 187, -2]
AGGGAGGTGGGTTGTGCTGTTCGGTGGTGTGTACTGGCTTGGCAGGCTTTCTGATGGTGT
TCGATGGTTTCTGGTTGTCGGTTGGTGTTCAAAGGGCTTGAGGGACGCTCTCGGGGTTGG
AATGGCCAGCTGGTGGCCAAAACGGTGACCTTGGGAAGGCCTAGCAGGCGAGCCGATGCT
CCGGCGCTGCTTTCAGGGCTTCACGGCCG
>TRINITY_DN134739_c0_g1_i1 len=313 path=[1:0-312] [-1, 1, -2]
TCCTGTTTCAATATGTTCATCGTCTAAAACTGCTGTGTTTTAGATTTTTTCAGTTTTATT
TTCTGTTTGCTAGCGGTAGTCTGTTGCACAATATGTAACCATGCTGTAGTAAAATCATCA
TGGAACGTTTGCTTTTTTTGTTTGTTTTGTTCTACAGTTATTTTTTTCCTATTATGTCCT
CTGCCGTTCTTTCTTATACTGCACTATATTTATAGGTATTGATTTTTCTTTATCGATAAA
CATCGCTTATAAGTTAGACGCAGAAGCATTTATGTTTTCTCCTTTCTTTCACCTGTCCCT
CGTTTTCCTATAG
>TRINITY_DN134721_c0_g1_i1 len=228 path=[206:0-214 398:215-227] [-1, 206, 398, -2]
GGAGTTTTGTTCGATTTCATGATTCGATTAGTACCCTCTTTTTTTAATGGACAGTTACGT
ACGCTAATATATGCTTGTTTCATTAGAATGTAAACGTTTCTGTGTTCTGGTGTAAAAGAA
GTTCGGTGATGTGGGAAGGTCAAAGCCTGATGACATAATTTCAATTTTATTTAAATAAAA
GCTTAAATAAAACGAATTTTCCACCTGGAAAGGGGTGAGGAGTATAGG
>TRINITY_DN134718_c0_g1_i1 len=429 path=[1:0-428] [-1, 1, -2]
GAGCTGACTGACACAGCAGTCAATATGTACAATGCCCAGTGTGACCCGAAGAAGACCATC
ACAAGCGCCAACAAGCCTAACCACCCAATTTGGGCTGGGATAAATGCGATGACCACTTAC
TGGAAGACCTGCCACAAGGATGGTGCCAACCTATACCATATAATTGGTACCGTAGTAGTT
GCCACCTTCAAATCGTCCATTGCACCGACTGCTGCGCCAGCAGTCAGCCAATATGGAGGG
CTGCAGCTCACAGTAAAGCAGGCGTCACTATGTGCATTGCATGTGCTAAATGCTTATAGC
AGTATTGCCGAGGACATGAAGCTAGTGGTTTTGACGCCACTAGCAGGCGCAATCTTTGCA
CGATCAGCTGTGGCAAACTTGATGGCTGATCCAGATGTGAAGAAGCTGTTCAAGACCGAG
TCAAACGGG
>TRINITY_DN134743_c0_g1_i1 len=226 path=[204:0-225] [-1, 204, -2]
GCCGAATATGTTTCACGACAAGAGGAGAATGGAAGAGGAAAGATTTGTATGAATAAAAAG
TAGTTAGATAATAGCGAAGTGTCAAATTTCAACTAAGACGAAACACGAGGTGGCCCGAAA
ATAAAAGCTAATCCTTTAGAAATCCATCGAATAAACTTGATCGGTCTCATGTCGGACCGG
ATTTTATATCCTGCTAGGACTTGCTATTTTCTGAATTACAACAACG
>TRINITY_DN134729_c0_g1_i1 len=223 path=[1:0-222] [-1, 1, -2]
AGGGATATGAAGTAAATCTCTCTAGGGATTCTAGGGATCAGGACTGAGAGTGAAGTCCTA
TCGGGACTGAGAATGATTAGCTCTTATGATCTAGAATGAAGCTATCTTAGGATTCACAGT
AAATGCAGAGTGAGTTCCTGTTAAGTTTCAGAGTGAATCCGCCTCGGGATTCGGAGCTAA
TCTCTCTCAGGATTCGGAGTTATCCCCTTATCGGAATTGAGAA
>TRINITY_DN134722_c0_g1_i1 len=301 path=[279:0-300] [-1, 279, -2]
GCAATTTCTGTAGTAATTTTTAGAGGAATTTCTGTGGGGATTCCTACAAAAACCACCAGG
GGCTTTTTGAACGTGCCCGCGAAAGAATACTTAGAAGAGGTCTAGGAGTTACCTCCGGGG
TATTCCTAGCAGAGTTTCTTGAGAAATTCTTGAAGAAAAATATCTGAAATACTTGTGGGA
GTAATCCATAAGGGCGTTTTAGAAATAAATCTTTCAGAAATGCTTGAAGGGATCCTTGAA
AAAGAAATGGTGAGGAAATCTCCGAAGGGTTTTACGTAGGAATACCTAGAAGATTTTCCA
G
>TRINITY_DN134781_c0_g1_i1 len=245 path=[1:0-244] [-1, 1, -2]
GTCGGCCAATCCACTCCAGAACTTCTCCACCATCTCGTACCGCCGACACTGGGTCAGACT
TTCGATGGCCTCGCAGCATTGCTCAATTTGTAACTTTGTTTCCGAACATCGATAGACCAA
CTCGTTTCCCAACATGTCGATCGTTTTCGTCAACTCCATGTAATTCCTTAGTCCGTCCAG
AACCTCCAAAACCGTCTGATTATCTCCTCGGTAGACGATGCAGCTTATAATCTTTTCGAA
TTCCT
>TRINITY_DN134795_c0_g1_i1 len=237 path=[215:0-99 292:100-236] [-1, 215, 292, -2]
ATTCACTGCGTGATAATCATCCGGAAGCGATTCAGAATATGCTCAACCTGCTGGCCAACA
ATCGACAGTTGACCGTTCTCCAGTACGAGCGGTTGATCAAATATCTAACCGAGCGAAAGG
AGATGCAGATCAAGTTTGAACTGGGCGAGGACACGGATTCCATTTCGGCCAGTAGTCTAC
TTGCGGCCAAATCCAAGGCGGAAAGCGAGAAGGAGCTACAGAAAAAGATTATGGACA
>TRINITY_DN134705_c0_g1_i1 len=224 path=[1:0-31 10:32-45 24:46-69 48:70-223] [-1, 1, 10, 24, 48, -2]
GTCCGTAGGATTTCCGGAAAGTACCAATACTTCAGGGGAGCTTTCGCCACAGAGAACTTA
CGGTATGTCGTTTTGAAATACCGACGAATCATTTAAATAGTGTTCCAAAGGCTTCATAAA
TCTGGAGTGCTTTCTTCAACTTTCAAAACTCGTAATCCTGAATTCAACTAGCTATTAGAT
TTATTTTATAACTCCATGAGCCATATTCAACACCATTATTTTGG
>TRINITY_DN134705_c0_g2_i1 len=224 path=[1:0-31 451:32-55 437:56-69 48:70-223] [-1, 1, 451, 437, 48, -2]
GTCCGTAGGATTTCCGGAAAGTACCAATACTTTAGGGGAGCTTTCGGCACAGAGAACTTA
CGGTATGTCGTTTTGAAATACCGACGAATCATTTAAATAGTGTTCCAAAGGCTTCATAAA
TCTGGAGTGCTTTCTTCAACTTTCAAAACTCGTAATCCTGAATTCAACTAGCTATTAGAT
TTATTTTATAACTCCATGAGCCATATTCAACACCATTATTTTGG
>TRINITY_DN134705_c0_g3_i1 len=224 path=[1:0-31 10:32-45 427:46-55 437:56-69 48:70-223] [-1, 1, 10, 427, 437, 48, -2]
GTCCGTAGGATTTCCGGAAAGTACCAATACTTCAGGGGAGCTTTCGGCACAGAGAACTTA
CGGTATGTCGTTTTGAAATACCGACGAATCATTTAAATAGTGTTCCAAAGGCTTCATAAA
TCTGGAGTGCTTTCTTCAACTTTCAAAACTCGTAATCCTGAATTCAACTAGCTATTAGAT
TTATTTTATAACTCCATGAGCCATATTCAACACCATTATTTTGG
>TRINITY_DN134706_c0_g1_i1 len=239 path=[217:0-238] [-1, 217, -2]
GGGTCAAATAGTTTCAGAAGATGTGCCGTTTAAAACTCCACACGTAGGTGGCGCTAGTGA
CCATGTTCAATTTTTCCGTAAACTCAAGATCCTGATCACATGGAAAGATTGTGTGTTCGG
AAAAGTTTTTTGATTGGTCAAGGACCCACAGATGATGTAAAATTTAACTCAAAACACCAC
TGTTTCGTCTAGGGCTAGGATACGTTGTGTGGTAGGAGGAGGGGGGACTCCAGGCAACG
>TRINITY_DN134734_c0_g1_i1 len=264 path=[242:0-263] [-1, 242, -2]
GAGTGATTGAGCTTCTGAACGAGTGAGTGAGTATACTATTGAGACGGTGAACTAGTGATT
GAGTGAACATGAAAATGGATGTATGTGTGAGTGAATGAGTTAGTTAGGGAGTGACGTAGT
GAGTTAACAAGTTTATAAGAGGGTAAACAGGTAAGCCAGTGAGTTGGTAAGTGAGTGAGA
AAAAGTGTGAGTAAGTGAGTAGTGTGAGCCAGAGAGAAAATAAGTAAGTAAGCGTGTATG
TGGGTAAATGATTTCATCTCATTT
>TRINITY_DN134771_c0_g1_i1 len=205 path=[1:0-204] [-1, 1, -2]
TAGGATAAATCCTAGAAAAATGAACTTCCTGAAGAATGTCAGGAAAAATCATTAAGAGAT
CCCAGAAGATATTTTTCAGAGGAATCCCATAAATAATTCATAAAAAAAACTCCACGAGAA
GAAATATCATCAGGAACACCTTGAGGGGTCGAAGGAGAAACTCTTGCAAAAATCTGTGAA
AGAACATCTGCAGGAATACCAGAAG
>TRINITY_DN134736_c0_g1_i1 len=218 path=[196:0-217] [-1, 196, -2]
GCAACCTGGATCGAATGTCGACACGGGAGTGTTTGAGGAGCATCATCGACGAACAGTACG
GAGATGGCGATGAGGACGAAGAAGAAGAACAGGCGGACGAATGAGGAGTCGATAACGAGG
AAGGTTAGATCCACCGAAAATAGCTTTAAAGACAAAACGAGGACCCATTAGACAATGACG
ACTATTGAAGAAACATTAGGTTGAATATAAAAAAAAAA
>TRINITY_DN134733_c0_g1_i1 len=284 path=[262:0-283] [-1, 262, -2]
TGACTCATATGGCTATCGCATTAAAGTGGAATTTAATTGCTGACAAGCAGGTAGTCACCG
ACATCTCTAGGAAAATGGCTGTGATGGGTGCTCAAACTGAGGATTTTTTCAAGGAACACG
CGGATAAACTTCTAACTGTCCACACTTCGATATCGGACGGGATCGAAACGATCAGTTCGT
TGTCGGTTCTTTTCCGACGATACTTCAGTGTCTCGTGGACGCCGAAGATATCAGTTTCAA
TCATCATTCCAACCAGAGTAGTCAGCTCTTCCGCTGCCTTTCCG
>TRINITY_DN134773_c0_g1_i1 len=323 path=[301:0-242 521:243-322] [-1, 301, 521, -2]
GGCGTTATTTCCAAGTTGTTTGAAGTTCCGGCCGGAGCTGGCAATAATGGCTCGCCTCAG
AGAAAGGAGATATCGAAGCGCCGAACTGTACTGTCTCGCTCCAGAGAAAGGGATGCCAAA
GCGGCAGATGAAATTCCGGTCGGGTCTGGCAATAATGTCTCTCCAGCCAAGGGAGACGCC
ACAGCGGCGGAAGAAATTCCAACGGGGGCTGACAATAATGTCTCTCCTCAGTCTACTAAG
AATTCTCGCATGATTCTGAGAAGAATCCTCGCAAATTTCAGCTGAGAATCCTGTCAGGAT
TCTGCTGGAATCATCTGAGGATT
>TRINITY_DN134773_c0_g2_i1 len=295 path=[301:0-242 601:243-294] [-1, 301, 601, -2]
GGCGTTATTTCCAAGTTGTTTGAAGTTCCGGCCGGAGCTGGCAATAATGGCTCGCCTCAG
AGAAAGGAGATATCGAAGCGCCGAACTGTACTGTCTCGCTCCAGAGAAAGGGATGCCAAA
GCGGCAGATGAAATTCCGGTCGGGTCTGGCAATAATGTCTCTCCAGCCAAGGGAGACGCC
ACAGCGGCGGAAGAAATTCCAACGGGGGCTGACAATAATGTCTCTCCTCAGTCTACTAAG
AATCCTCGCATGATTCTGAGAAGAATCGTCGCAGATTTCAGCTGAGAATCCTGAC
>TRINITY_DN103861_c0_g1_i1 len=242 path=[220:0-41 239:42-83 507:84-107 305:108-241] [-1, 220, 239, 507, 305, -2]
GCTGGTTGTATCCCATTCGCCGAGGCGGACGGAAGTTATGGTCCACGTCTTGGGAACACC
GGACAAACAATGGGCCGCCGTCAACACGTATCGCTCACTGATCAACGATCCTCCACAGTG
GAACGCATGCTTATTGCTTCGCTGATCGAAGTGTTCGATTCGTGCAATCCATGGATAGGC
CGTAATACCGGCACGTTCTCCACCGACGATTCGATCATCGTACTGAACGCCACAATGCGG
TG
>TRINITY_DN103855_c0_g1_i1 len=281 path=[259:0-48 1003:49-72 309:73-215 452:216-280] [-1, 259, 1003, 309, 452, -2]
GCTGCACACTTTCCTCTAGTCCCACGTGGCGTCGATCCACAATGTAGATACCGTAGGACT
TGGGGTCGGCAATGTGCTCCTGCATGAAACAACCGAACCCAGATAAGTTGGTTGTGACGC
TAGGAATACCCATTACGGTACACTCAGCCGGTGTATAGCCCCACGGTTCGTAGTATGAAG
GGAACACACCAAGGTGACAGCCACGAACGAACTCTTCGTAATCCAGGCCAAACAACGGAT
TGGTAGAGTTCAAAAACTCTGGATGGAAAACAATCTTAACA
>TRINITY_DN103864_c0_g1_i1 len=402 path=[583:0-122 13:123-165 56:166-224 115:225-240 131:241-401] [-1, 583, 13, 56, 115, 131, -2]
CTGCTGTTCGTGTGCACCTCTACAGATTAATTTTGATTTGTCTGTCTAACTTTAACCATA
TCTCTTCGCGTGAGGAGAGTGGACACTGTCCCCCTGTCTGTCTAAAAATTTCAACCGTTT
TGTTCCGTTCGTCTTCCGAAAGCTGCCGTTCCTCAACCTTCAACTATCACATATTTACCA
TTCACTTGCCGGTTTAAGCTATTGTATGCTTTCTAATAAAAAAAAACGGCGTTTGGTTAA
AATCAGATCTCTTTCGATAAAAAAAAACTTGAAACCCTATGGCGACTGAAATAAATCCTT
GGCTTGCTTCCTCTCACAGGGAAGCGCTGCGATTTTCGCGAAAAATCCCCAACCTATACG
ACGGCGTTCCTAGTCCAATTATCTTCATCTCTTCCACAGTCG
>TRINITY_DN103849_c0_g1_i1 len=234 path=[223:0-53 254:54-132 122:133-191 181:192-224 214:225-233] [-1, 223, 254, 122, 181, 214, -2]
GGCCTGTTGAATAAATATGTTGTTCACACTTAAAGTAGCATTTTTCCTACGTCCCTTTCA
TCGATTCCAAAACGAATGCTCGTTGTGCATACGTTAATGATGTGCTTCTTGTTTTCGCCA
ATAATTACAAACATTTTATTTATTTTTTATTATTTCATCAGTACAGGCGAGGGTAATGCA
AAAATATTCGTCTATCCTTTTGATTTATCAGCTTTAGTATCCTTTTTTATTGTG
>TRINITY_DN103815_c0_g1_i1 len=239 path=[1:0-74 53:75-124 788:125-155 134:156-238] [-1, 1, 53, 788, 134, -2]
ATCTTGCACCTCGAAGTAGCACAGTTCCCGATGGACGTTGAAGCTCGGCTGGTAGAACAC
ACGCAACGCAAACGATTCACACTCCCGCACTCGCATGCAGAATCCCGTTTTCGGGTAGGG
ATCGGCGGGATATTGGACCTGGCACAGATCACCGAGCCCTTTCTCGTTGTGCACGGGGAA
AGTAATGTCCCGATCCGGTACGGGGACAGAAGCGGCAGCCGTCAATGAAACAATCGCCA
>TRINITY_DN103810_c0_g1_i1 len=245 path=[222:0-40 443:41-74 273:75-75 477:76-101 300:102-244] [-1, 222, 443, 273, 477, 300, -2]
AAGAGCCGCTTGAGGGGGAAATGTTAAACTAGTGAATACATGGAAGGAAAAATCCCATAA
TCCCGAAAGTGTGAAACATCCACAGCGACTTAGAGAAAAATTGTTAACACGTAGCTCGTC
GTTGTTTCGAAACCAAAATAGTGTAGAATACAAGAAAGTGTAAGCAACGGAAGTGACGGA
AGAATACACAAAGAAAGGTTTCTAGTCCCAAACAGTTGGATACGAACGCCGAAAGATACT
ACAGA
>TRINITY_DN103810_c0_g2_i1 len=244 path=[222:0-40 240:41-73 273:74-74 274:75-100 300:101-243] [-1, 222, 240, 273, 274, 300, -2]
AAGAGCCGCTTGAGGGGGAAATGTTAAACTAGTGAATACATAGAAGGAAAGTCCCATAAT
CCCGAAAGTGTGAAAAAGCCACAGCGACTTAGAGAAAAATTGTTAACACGTAGCTCGTCG
TTGTTTCGAAACCAAAATAGTGTAGAATACAAGAAAGTGTAAGCAACGGAAGTGACGGAA
GAATACACAAAGAAAGGTTTCTAGTCCCAAACAGTTGGATACGAACGCCGAAAGATACTA
CAGA
>TRINITY_DN103866_c0_g1_i1 len=405 path=[1:0-126 105:127-145 124:146-368 1261:369-392 371:393-404] [-1, 1, 105, 124, 1261, 371, -2]
GGCACCGAAATTCAGTTCGACCTTTCGTCCTAACTTTGCTCAAATTCACCAACATTTTTA
GGCACTTGCTGTCACTTATCGAGAAAATACAGATTGTTCTCGATTCTCCTAACGGTATTA
ATTCTACACAATAAATAACTACCGTGGTGCAGGGAGGGTTTCTGTCTGCACCAAGGTAAC
AACCTAACCTAGAAATCGTGTGGTGGCATCAGAAGAGTGACGCCTACTTTGTTTATGCAT
GCATACGCCAAGTAACACCGATCCAAGTAATCCGGAAAAACTTTTCTCTCACAACTCCGG
GATTCCAAAATGGCGGAAAACGGTCGTGAAGGGAAAAAAATCCGGGCTACGCAGATCGCC
CTTGCCAAGACGTGTAAGGAAAACAGAAAAGTTTCAATTTTAGTA
>TRINITY_DN103866_c0_g2_i1 len=266 path=[895:0-181 105:182-200 830:201-265] [-1, 895, 105, 830, -2]
AACGAAACATCAACAGTTTCAACAGCTACTACATCCGTCAACCATGGCACCGAAATTCAT
TCGCCCTCGAATCTATCCTCCTAATCGCTAATAAGTTCACAAACAGTTTTTTTAGGCACT
TGCTGTCGCTTGTTGGATCAAAAGTACAAATAACTCTACTCTCCTAACGGTATTAATTCT
ACACAATAAATAACTACCGTGCTGCAGGGGCACTTCGGCCTGCACCAAGGTCACAACCTA
ACCTAGAAATCGAAACGGGGGAAGCG
>TRINITY_DN103808_c0_g1_i1 len=240 path=[177:0-239] [-1, 177, -2]
TCAGGCCCGGTTCGGTTACCGAGCGTACGATCAGATCCAGATAGGCCATGGCCGAAATCT
GCGACTCCACGTTCGTCTGGAGGATGGCCGGTCCCAGCACTGGCACCAGAAACCCTTGGT
ACAAAAAGTCCAACAACTGCTGTCGAATCATGCTGTGAGCCACCTGAACCACTGCGTTGC
AAAACTCCAACGAGTTCATAAACAGTGTCAGTTCCTGCAGTTCCGTCACGTCGTCCGTTG
>TRINITY_DN103838_c0_g1_i1 len=203 path=[1:0-202] [-1, 1, -2]
TTTCGATATTGGTGAAAAAAGTGCCGAAGTTCAACAACATTAATTAAAGTATATATATAT
GGCTTGTTGAGCATCGTTTCACCTCCTTTTCTACACTGTGGTATCGGAGGAGTCACTTTT
TCACCGATATTCACATACCGACATCTAGGTATTATGCAATTTTAAAGTGTTCTGTCACGC
AAACACATATAAAATTGACACGA
>TRINITY_DN103869_c0_g1_i1 len=223 path=[1:0-184 163:185-198 177:199-222] [-1, 1, 163, 177, -2]
TCCAGCAAAGTCTTTATGTAGGCGAAGCAATCAAGGCTGAGAAATATGAACGGTAGAGAA
TTACTAAGAATAAAAAAAAACAATGGCAAATCTTCTCAGCGTAATGTCACAGAATAGTCA
TTGAAAGACGACAAGAAACATGATTTTTATGGTAAATATATATTTTTTTCGGAAACATAC
GTAGAATACACGTACTCAAACTACTCAAGTCACAACACAGACG
>TRINITY_DN100385_c0_g1_i1 len=298 path=[276:0-221 475:222-267 521:268-297] [-1, 276, 475, 521, -2]
CTGAAGTGGGGAAAGGTTCCACGTGAACAGCAATTGGACGTGGGTTAGTCGATCCTAAGA
GATGGGAGAAATCCGTTTCAAAGTGAGAGTTCTTCGGTACTCTCCGCCTATCGAAAGGGA
ATCTGGTTAATATTCCAGAACCAGGACGTGGATATTGAGTGGCAACACAAGCAAAACCGG
GTACGATGGCGGGAGCCCTGAGGAGAGTTCTCTCTTCTTCTTAACAAGTGCACTAACCCT
GGAATCGGATTGACCGGAGATAGGGTTGACGGCTCGGGAAAGGCGGTTACTTTTGGAC
>TRINITY_DN100330_c0_g1_i1 len=288 path=[1:0-134 631:135-172 151:173-190 496:191-242 548:243-287] [-1, 1, 631, 151, 496, 548, -2]
TCGCTTCGGGATGGCTGACGTTCTGTGAGTCTCCAACGTTTTTCTTCGCATGCAGCACCT
TCGGAGACCCTCCGCTGCACAGTGGCTGCATGGGATTGCTATCTTCTACTGGCATTATGA
CACTTTCCCCACAGAACAGCCGTGATAGCGCTGCTTCAGGGTATAATCACTGTTCACTTT
TCACCTATCGTGGGAAAATGTGTCCCGCCGTTTGGTTTTCCACTCGAATCGCACTCAATG
TCTCCAAGGGGAATAACTTCTTCCCATGATCGTTGCTGAACGTGGACT
>TRINITY_DN100363_c0_g1_i1 len=218 path=[1:0-67 507:68-91 70:92-95 74:96-97 76:98-217] [-1, 1, 507, 70, 74, 76, -2]
GGAAAACGTACTTTTTTGCATTTGGAAATTGTCTAAAACCTTATAACTAATGACGTTTAA
GTATAACCTTGAATATGCCGAAAAACTTTGCTGAAGACCGCAAAGCGATCCGACTCTTGT
GACAAAAGTTATTACGTTCAGATCGTCTGATGGTGCTTAGCAATGTTAAATGCTAAATGC
AAAGGAATAACATCAATAACATAATCTAAAATTCTTAC
>TRINITY_DN100347_c0_g1_i1 len=309 path=[287:0-58 323:59-261 526:262-308] [-1, 287, 323, 526, -2]
GTGTACCAATGATCAGTACTTCTGCGTTGGGCAGCGAAAGTGTATTCCGGAAGCGTGGCG
GTGTGATGGCAAATCGGACTGTACGAACGATGAAGACGAACGACTGTGCGATTGTCCGGT
GGATAACTTCCGATGCAATACCGGTGGATGCGTTCCGAGTGCATACGTTTGTGATGGGCA
ACCACAGTGTCCGGACCTGTCAGATGAGTGGGGTTGCTTTAGTTTGGAAGATAGTAAGTT
GAAGATCCGCGTGGAATCAGAGAAACTAAGTCCGGTTTGTGCTGATAATTGGTCCAAGGA
GTTATCGGA
>TRINITY_DN100373_c0_g1_i1 len=322 path=[306:0-183 611:184-231 527:232-235 707:236-263 557:264-288 763:289-311 601:312-321] [-1, 306, 611, 527, 707, 557, 763, 601, -2]
ACTGAACACGACAAATTACGAGAAAAAAAACGGTTCCGTTGATACCGCGCTAACGATGCT
TGTTCCGTGTAGTCTGTGAAATATGACTATATCGCACAATCTACCGAAACCTCTCTGTCC
CGACCTGACCCACCACCACCGGAGTCATTCTGGTAGAACATGAGAAAATTAAATTCTGTT
TCCCCAGCGAACTCCAGAAAAAAAAATGCGGATAATGAGGTTCATCCCTATTCGCGCAAG
TACAATCCCACACCACACCTGCCATGGAAACCGATGTAAATTCTAGAATGAATTCAATTA
TACGACCCCCACTCGGTACACG
>TRINITY_DN100373_c0_g2_i1 len=328 path=[306:0-183 467:184-243 527:244-247 531:248-273 557:274-298 582:299-317 601:318-327] [-1, 306, 467, 527, 531, 557, 582, 601, -2]
ACTGAACACGACAAATTACGAGAAAAAAAACGGTTCCGTTGATACCGCGCTAACGATGCT
TGTTCCGTGTAGTCTGTGAAATATGACTATATCGCACAATCTACCGAAACCTCTCTGTCC
CGACCTGACCCACCACCACCGGAGTCATTCTGGTAGAACATGAGAAAATTAAATTCTGTT
TCCCAGACCAAGCAAAGCGAACTCCAGAAAAAAAAAAATGTGGATAATGAGGTTCATCCC
TATTCGCGAGGACAATCCCACACCACACCTGCCATGGAAACCGATGTAAATTCTAGAATT
CAATTATACGACCCCCACTCGGTACACG
>TRINITY_DN100305_c0_g1_i1 len=218 path=[1:0-162 141:163-217] [-1, 1, 141, -2]
GGCGTTTGCAGGGGAATATTTGTCTCATTGGTACATGGGAAGACGACAGACTTGGGCGGT
GAAAGCGAAGTGAGGGTAGGTTCAAAAGGAGCGTTGGTCAAATATAACAAACTGTAATAA
CACTAGTTAACAAAATAAAACGAAGGTCGTGAACTTCTGTCAAAGACCAACATTTTTGAA
GCATAACTTAGCGCTGATTTTGAAACCGTGCTTCAAAA
>TRINITY_DN100305_c1_g1_i1 len=220 path=[198:0-219] [-1, 198, -2]
AGCGCTGATTTTGAAACCGTGCTTAAAAAAAATATGTAGAACAGTGAGTTTATTACTTAC
TACTAAGGCTCTGTCTCATTTGAGATATTAAAAATAATTTTAATCAAATTTGACAGTTCG
AAAATTATTTTTCCTTGATTTTCGAACTGTCAAAAATAATTCTGCTCCAGAGCAGACTTA
TGTTTGACAGAACGATAATTTTCGTCCTCACCGGCTCGCG
>TRINITY_DN100388_c0_g1_i1 len=261 path=[1:0-117 96:118-127 106:128-135 114:136-260] [-1, 1, 96, 106, 114, -2]
GCAACGTGGCCACGGTTTTTACGAACTATCTGACGGATAACGCGATGGAAGAATTAGTTG
TGGTGGCAGCTCAGATCACATCGATGAAATTCGTGGAAGTGTTCAGGAAGCTAAGGTATC
TTCGAATTGAAGGAAACCCGATCCAGATAGTGACAATGGACACATTTCGTAATTTGACTG
AAGTGGAAGTGATCAATCTGAGTGGGAACAGGATTTACTTTTTAGAACCGGCGACCAAGC
CTTTGAAACTTCCGAAACTGG
>TRINITY_DN100393_c0_g1_i1 len=316 path=[1095:0-64 206:65-315] [-1, 1095, 206, -2]
GGTTCTACGTAGTCAAACAGCAACTCAACCTTCGTGGGCTAGATCTCATCGACGCGTTCA
ATCTCAGGTCGGTGCCATGAACCAGTCAAACAAAGCAGCCTCCTCGTGCGTTTTTAGCAA
TGCACCAGAGCTGTGCACGAAGGCGAAGGTCAAGTTCTCGCTGATGCAAAGGAAACCCAC
AGTGCTCCGACCGAAGTGGCCAGTGGCTTATGCCATGTACAGCTCCGTCGATACTGAACT
GGAACGACCCGAAAAAGCGAACATTATCACCCGCAAAACCAGCACCCGAAACATTCCAGA
AAGTAGGTATGATGAT
>TRINITY_DN100393_c0_g2_i1 len=461 path=[19:0-35 32:36-36 33:37-163 1325:164-187 184:188-209 206:210-460] [-1, 19, 32, 33, 1325, 184, 206, -2]
CTGCGTCGGATATCAGCATCATCTCCGACTAGACATGGCAGAAGGTCAGACAGCCTGCGT
CAACTCCAGCGATGAAGTCAGCGACAATCCAAGCTGCAACAGCGTCTGTTGAGAAGTCAA
AATCAAGGGGGAAAGCGTACTGATCGGTTCTACGTAGTCAAGCAGCAACTCAACCTTCTT
GGGCTACATCTCATCGACGCGTTCAATCTCAGGTCGGTGCCATGAACCAGTCAAACAAAG
CAGCCTCCTCGTGCGTTTTTAGCAATGCACCAGAGCTGTGCACGAAGGCGAAGGTCAAGT
TCTCGCTGATGCAAAGGAAACCCACAGTGCTCCGACCGAAGTGGCCAGTGGCTTATGCCA
TGTACAGCTCCGTCGATACTGAACTGGAACGACCCGAAAAAGCGAACATTATCACCCGCA
AAACCAGCACCCGAAACATTCCAGAAAGTAGGTATGATGAT
>TRINITY_DN131253_c1_g1_i1 len=399 path=[607:0-37 1007:38-38 1008:39-61 646:62-71 656:72-83 668:84-84 669:85-95 680:96-108 693:109-109 694:110-118 703:119-132 717:133-142 727:143-158 743:159-166 2038:167-190 775:191-334 2037:335-358 943:359-398] [-1, 607, 1007, 1008, 646, 656, 668, 669, 680, 693, 694, 703, 717, 727, 743, 2038, 775, 2037, 943, -2]
CAGCATTAGAAAAACATAAAAATAAGTGCGTGAGTGAGTGCTCCAAATTCCAAAGCTAAT
CCAGCAAAGAAAAGAATCCAAAAAAAACACCACACCAAGATGCCTTTCAAGCCAGCTGAG
AACCCAAAGTGCCCCAAGTGCGGCAAGTCGGTGTACGCCGCCGAGGAACGAGTTGCCGGT
GGACACAAATGGCACAAAGGATGCTTCAAGTGCGGAATGTGCGGCAAGATGCTCGACTCG
ACAAACTGCGCAGAGCACGAGAACGAGCTGTACTGCAAAAATTGCCACGGACGCAAGTAC
GGACCAAAGGGATACGGTTTCGGCGGTGGTGCCGGCTGCCTATCGATGGACTCCGGTGCC
CAATTCCAGGGAGAAGGAACTAACGGACACGTTGCCGAG
>TRINITY_DN131295_c0_g1_i1 len=264 path=[447:0-134 198:135-141 205:142-151 215:152-152 216:153-154 218:155-156 220:157-157 221:158-158 222:159-164 228:165-165 229:166-175 239:176-176 240:177-180 281:181-263] [-1, 447, 198, 205, 215, 216, 218, 220, 221, 222, 228, 229, 239, 240, 281, -2]
CTCGGTTGATTTTGATTAGTAATTCATTAATGCCGTAGTCGCTTTTTCGATTTTTTACCA
TGTTAGTTGGTCATATTTTCTTTAAATAATGCAATCAAAATCAACCGACGAATTATTGCT
GACTGCACCCCAAATTGGACTGACACAATAGTGTGCACACACCTTCAAAGTGTGATTGCA
GTGCCGGGCCACGTCGGATCGAATTGAGGTAGAAGTACTTATTCCTTGTAAATGAAGGAA
TAATTGCACCGAAGATGTCGAGAC
>TRINITY_DN131295_c0_g1_i2 len=243 path=[447:0-134 198:135-141 205:142-151 215:152-152 216:153-154 218:155-156 220:157-157 221:158-158 222:159-164 228:165-165 229:166-175 239:176-176 833:177-180 837:181-196 853:197-208 865:209-242] [-1, 447, 198, 205, 215, 216, 218, 220, 221, 222, 228, 229, 239, 833, 837, 853, 865, -2]
CTCGGTTGATTTTGATTAGTAATTCATTAATGCCGTAGTCGCTTTTTCGATTTTTTACCA
TGTTAGTTGGTCATATTTTCTTTAAATAATGCAATCAAAATCAACCGACGAATTATTGCT
GACTGCACCCCAAATTGGACTGACACAATAGTGTGCACACACCTTCAAAGTGTGATTACA
GCGCAGGGATACGTCGGATCGAATTGAGGTCTTATTGCAGGTGCACTTATTCCTTGTAAA
TGG
>TRINITY_DN131295_c0_g2_i1 len=209 path=[447:0-134 198:135-141 205:142-151 809:152-175 239:176-176 833:177-180 837:181-196 853:197-208] [-1, 447, 198, 205, 809, 239, 833, 837, 853, -2]
CTCGGTTGATTTTGATTAGTAATTCATTAATGCCGTAGTCGCTTTTTCGATTTTTTACCA
TGTTAGTTGGTCATATTTTCTTTAAATAATGCAATCAAAATCAACCGACGAATTATTGCT
GACTGCACCCCAAATTGGACTGACACAATAGTATGCACACACCTTCAAAGTGTGATTACA
GCGCAGGGATACGTCGGATCGAATTGAGG
>TRINITY_DN131295_c1_g1_i1 len=390 path=[1114:0-51 955:52-52 956:53-85 391:86-86 392:87-90 1386:91-114 420:115-123 429:124-124 430:125-125 431:126-127 433:128-128 771:129-138 781:139-148 791:149-149 792:150-168 474:169-331 1928:332-355 661:356-372 678:373-389] [-1, 1114, 955, 956, 391, 392, 1386, 420, 429, 430, 431, 433, 771, 781, 791, 792, 474, 1928, 661, 678, -2]
GTCAGCCGCCAATATTGCAGACTACATCTCAAATTGGACTATCACACTTTTTTTGGTACG
CCTAAAAAGTGTGATAAAAGTGCACATTTGCATCGGATCGTCTCGACGTCTTCGGTGCAC
TTATTCCTCCATTTACAAGGAATAAGTGCACCGAAGACCTCAACTCGATCCGACGTAATC
ACACTTTGAAGGTTTGTGCACACTATTGTGTCAGTCCGATTTGGAGTGCAGTCTACTTTT
TATTCAGGTTCTGATCATTCAAGTTTTCATTAAACAATGTTTCTTTATGCTGGAAAGATT
ATTCATGATTTCAAGTATCATGTAGGGTCTGGAATCATTTGAGCAAAAGCACCTATTTTG
GGCACTTGCTGCTATAACTCAGTCAAATTA
>TRINITY_DN131295_c1_g1_i2 len=204 path=[927:0-50 955:51-51 956:52-84 391:85-85 392:86-89 396:90-98 405:99-102 409:103-105 412:106-108 415:109-112 419:113-113 420:114-122 429:123-123 430:124-124 1449:125-203] [-1, 927, 955, 956, 391, 392, 396, 405, 409, 412, 415, 419, 420, 429, 430, 1449, -2]
TTTGACGATATTATTGTAGACTACATCCCAAATTGGACTATCACACTTTTTTTGGTACGC
CTAAAAAGTGTGATAAAAGTGCACATTTGCCTCGGATCGTCTCGACGTCTTCGGTGCACT
TATTCTTAATCGATCCGACGTGGTCCTGCGCTGCAATCACACTTTGAAAGTGTGTGCTGC
TCACTATTGTGTCAGTCCAATTTG
>TRINITY_DN131213_c0_g1_i1 len=565 path=[919:0-68 965:69-136 1033:137-162 517:163-167 1487:168-199 554:200-276 1825:277-300 655:301-367 722:368-393 748:394-443 1826:444-467 822:468-564] [-1, 919, 965, 1033, 517, 1487, 554, 1825, 655, 722, 748, 1826, 822, -2]
GTTTATTCTGTGAAAATATTATTGTTCCGTTGGCGGTTTTGATAGCTTTCATTTGGTGGT
GAAAATTGTTCCGGTGATCGCATCGATGACGTCGTAGTATAATCCGCGAGAGAAAAGAAA
AGAAAAACGAAAACAAGATCGATATGAATTAGAACGGTTGTTCGACATCGGGCGAACACG
AAGAAAAGTGAGTGAGTGACTCACAGTTGTGAGAGTAGGGCTTCGGAAAATTGACGGTGA
TCGTTGTAGTGGTGGGAAAAGTTGAACGGATCTCAGCAGTAGTTGGCAGCAAAACAGCAC
GCTTCTAGGGACGACGGCTTGTAAACAGGAATGGTTTCAGCACCATCTCCAGAGACAACT
TCGTGAGCCTGTTCAGTAGAACTCAACATCGCCCTGTTTAACAAATGCCGCAACGATGTC
CGTCGCCGGTCGAAAATCCAGCGGAAACATCCACAAAATCCGCGAGTTTGAACTGGACAA
GGTTACCCTGTCGGATGAGTTCGACATCCTGCAGATTGTTGGCGAGGGATGGTTTGGCAA
GATCCTGCTGGTAGAGCACCGGGCT
>TRINITY_DN131216_c2_g1_i1 len=220 path=[122:0-109 99:110-111 101:112-112 102:113-132 122:133-219] [-1, 122, 99, 101, 102, 122, -2]
CCCCTGCTATAGAAAAAGGAGCGATATCAACCCAAGTGCGTTGATAGGTTACAAGGGTAC
CTTTTTCGATTTCAATTCTCGATATTTCACCGCGGTGCACGATCTGAAAACCCCTGCTAT
AGAAAAAGGAGCGATATCAACCCAAGTGCGTTGATAGGTTACAAGGGTACCTTTTTCGAT
TTCAATTCTCGATATTTCACCGCGGTGCACGATCTGAAAA
>TRINITY_DN131216_c3_g1_i1 len=288 path=[45:0-53 76:54-66 89:67-131 154:132-136 159:137-146 496:147-152 502:153-158 1476:159-189 697:190-194 702:195-200 708:201-204 712:205-287] [45, 76, 89, 154, 159, 496, 502, 1476, 697, 702, 708, 712, -2]
CCCCCACAGACCGTTATTATAAAATAAAAATGTCCATCAAAACTAAGTTCAGGGATCGAT
TCCTGGTACCATTCTGCACCTCTGGGCAAATTTTTAAAATAATCCCTAGGAGGAATCTCG
AGAAATCTCGATTTGATGTTTTATACTAAGAAATTTCAAGGAAATCTATGTTCAGATTCA
ACAATATCGCTTAAATACCTACAAAAAATGTTCCCAAAGTGTTCAAAGTTGTTCCAAACC
AGTATATATTTACTAACGTTACTTCATTAAGATCGGAAGAGCACACGT
>TRINITY_DN131216_c3_g1_i2 len=207 path=[45:0-53 76:54-66 89:67-131 154:132-136 159:137-146 496:147-152 502:153-158 508:159-169 519:170-170 520:171-177 527:178-179 202:180-206] [45, 76, 89, 154, 159, 496, 502, 508, 519, 520, 527, 202, -2]
CCCCCACAGACCGTTATTATAAAATAAAAATGTCCATCAAAACTAAGTTCAGGGATCGAT
TCCTGGTACCATTCTGCACCTCTGGGCAAATTTTTAAAATAATCCCTAGGAGGAATCTCG
AGAAATCTCGATTTGATGTTTTATACTAAGAAATTTCAAAGAAATCCATGTTCAGATTGG
ACAATATTGCTTAAATACCTACAAAAA
>TRINITY_DN131245_c0_g1_i1 len=354 path=[681:0-58 717:59-162 307:163-252 397:253-284 1288:285-304 450:305-328 474:329-336 482:337-353] [-1, 681, 717, 307, 397, 1288, 450, 474, 482, -2]
GATCAGTCTTACCCAACCAATCACAATCAAGCATAGTTCTGTGAGGCGACACGACGAAAC
TTATATAAGTGGTGCACACACTCATTTCGATCATTTCATCGGCACACACAGCAGCGGACG
GACAGCACCGAGCGGCAGCAAGATCCCAAAAAAGATCCGCTTCAACGGATGAGCAAGCGG
GTGGCACCGCCCTCTGTCCAATGAAGCCTCGATTCTTTTCGGATCAATCGGTGGTGGCGG
CATGGGTGGCAATGAATTATACCAAAATGGTTCTTTTAAGGGCCCAAAGCTTCCGAAAGA
GTTATTTGGAGCATTATTCAATTATTTCTAAAAATTCAACTAATTCTAATTTTT
>TRINITY_DN131229_c0_g1_i1 len=210 path=[1689:0-64 92:65-67 95:68-74 102:75-79 107:80-89 1163:90-146 174:147-147 175:148-154 182:155-158 471:159-196 509:197-202 515:203-209] [-1, 1689, 92, 95, 102, 107, 1163, 174, 175, 182, 471, 509, 515, -2]
GGGAGTTTACACATTCCGTTGCCTTACCATAGTTGATGTTGATACAGGTTCGAATTTGAG
ATTTTCCGATAGGTTTCTTTTGAGTTCTTGGGATATTCAACATTTTTTAACCATCCCAGT
CTATATTTGCGTTTGTTGTTTTCAAATGAAATTAAACACTAGACATTATTCCCTTATTGA
CCCCATAGGTCATCGGAGACATCTTTAGAA
>TRINITY_DN131229_c0_g1_i2 len=247 path=[2519:0-118 85:119-125 92:126-128 95:129-135 102:136-140 107:141-150 1163:151-207 174:208-208 175:209-215 182:216-219 186:220-227 194:228-233 200:234-239 206:240-240 207:241-246] [-1, 2519, 85, 92, 95, 102, 107, 1163, 174, 175, 182, 186, 194, 200, 206, 207]
ATAAATAAGGCCAAGTACAATTTGCACCCCCATAACTTTCTTCCTAACGAAGTTTTTCAA
TGAGAGTTTGCACACTCCGTTGCCCAACGATAGTTCATGTTGCTACAGGTTCGAATTTGA
GATTTTCCGATAGGTTTCTTTTGAGTTCTTGGGATATTCAACATTTTTTAACCATCCCAG
TCTATATTTGCGTTTGTTGTTTTCAAATGAAATTAAACACGAGATATTATTCCCTTATTG
ACCCCAT
>TRINITY_DN131229_c0_g1_i3 len=235 path=[1:0-106 85:107-113 92:114-116 95:117-123 102:124-128 107:129-138 1163:139-195 174:196-196 175:197-203 182:204-207 186:208-215 194:216-221 200:222-227 206:228-228 207:229-234] [-1, 1, 85, 92, 95, 102, 107, 1163, 174, 175, 182, 186, 194, 200, 206, 207]
AAGTACGATTTGCACCCTTATAATTTTCTTCTTAACGAAGTTTTTCAATGGGATTTCGCA
CATTCCGTTGCCTAACGATAGTTGATGTTGCTACAGGTTCGAATTTGAGATTTTCCGATA
GGTTTCTTTTGAGTTCTTGGGATATTCAACATTTTTTAACCATCCCAGTCTATATTTGCG
TTTGTTGTTTTCAAATGAAATTAAACACGAGATATTATTCCCTTATTGACCCCAT
>TRINITY_DN131229_c0_g2_i1 len=202 path=[2185:0-40 2203:41-58 102:59-63 107:64-73 117:74-75 119:76-77 121:78-80 124:81-93 137:94-97 784:98-156 200:157-162 206:163-163 207:164-169 1379:170-201] [-1, 2185, 2203, 102, 107, 117, 119, 121, 124, 137, 784, 200, 206, 207, 1379, -2]
GGTGTTAATAGGGAAGTTGATGTTGCTACAGGTTCAAATTTGAGATTTTCCGATAGGTTT
CTTTTGAGTTCTTGAGATATTCAACATTTCTGAACCATTCAAGTCTACATTCACGTTTTT
TGTTTACAGATGAGATTAAACACGAGATATTATTCCCTTATTGACCCCATATGTTATCGG
AGACATCTTTAGAACATGCCCT
>TRINITY_DN131246_c0_g1_i1 len=832 path=[2733:0-57 2768:58-58 101:59-60 103:61-76 119:77-77 120:78-155 198:156-158 201:159-164 207:165-179 222:180-188 231:189-206 249:207-207 250:208-215 258:216-230 273:231-253 296:254-259 302:260-260 303:261-431 1161:432-480 1210:481-498 1228:499-499 1229:500-520 1250:521-595 1325:596-619 1349:620-620 1350:621-664 1394:665-831] [-1, 2733, 2768, 101, 103, 119, 120, 198, 201, 207, 222, 231, 249, 250, 258, 273, 296, 302, 303, 1161, 1210, 1228, 1229, 1250, 1325, 1349, 1350, 1394, -2]
TGGTGACTGGAGTTCTGACGTGTGCTCTTCCGATCTTGTAAGAGCTGGTGTTCCACAAGG
CAGCATACTGGGACCAATCTTATACAATATTTTTACCTCCGACTTACCTGATTTGCCACA
GGGATGTCAAAAATCGTTATTTGCAGATGACACAGGAATCTCAGCCAAGGGGCGAAGTTT
GCGTGTCATTTGTAGTAGATTGCAAAAAAGTTTAGATATTTTTTCTTCTTATTTGCAAAA
ATGGAAGATTTCTCCAAATGCTTCCAAAACTCAACTTATCATATTCCCACATAAGCCAAG
AGCTCTTTATTTGAAACCCTCAAGTAGACATGTTGTCACTATGAGGGGAACTCCAATAAA
TTGGTCGGAAGAAGTTAAGTATCTAGGGCTCTTACTAGATAAAAACTTAACTTTTAAAAA
CCACATAGAAAGCATTCAAACTAAGTGCAATAAATACATTAAGTGTTTATACCCACTTAT
TAATAGAAAATCAAAACTTTGTCGCAAAAACAAATTTTTGATTTATAAACAAATTTTCAG
ACCGGCCATGTTGTACGCTGTCCCAATATGGTCGAGCTGTTGCAATACCAGAAAGAAGCA
ACTTCAGAGGATTCAAAATAAAATTTTGAAAATGATTCTGAAGTTGCCTCCCTGGTATAG
CACTAATGAGTTGCATCAAATTTCTAATATTGAAACATTGGAACAGATGTCAACTAAAAT
CATTGCCAACTTTCGTCAAAAATCGTTGCAGTCTTCTATTGCTACGATTAATTCTTTGTA
TAATTAGTTTAAGTTAGGTTAGGGTTAGGAAGATCGGAAGAGCACACGTCAG
>TRINITY_DN131246_c0_g1_i2 len=229 path=[2769:0-79 119:80-80 120:81-158 1961:159-170 1973:171-202 296:203-208 302:209-209 2093:210-228] [-1, 2769, 119, 120, 1961, 1973, 296, 302, 2093, -2]
GTAAACTAAATATCAAAATTCTAAGTCATATAGATTACCTTTAAGAGCTGATGTTCTACA
AGGCAGCATACTGGGACCAATCTTATACAATATTTTTACCTCCGACTTACCTGATTTGCC
ACAGGGATGTCAAAAATCGTTATTTGCAGATGACACAGGTATCTCAGCCAAAGGGCGAAG
TTTGCAAAAATGGAAGATTTCTCCAAATGCATCCAAAACTCAACTTATC
>TRINITY_DN131246_c0_g1_i3 len=290 path=[1:0-100 3547:101-124 103:125-140 119:141-141 120:142-219 1961:220-231 1973:232-263 296:264-269 302:270-270 2093:271-289] [-1, 1, 3547, 103, 119, 120, 1961, 1973, 296, 302, 2093, -2]
ATTTTAATTTTCCACTATACATTATTAAAATTATTCAAAACTATTTATCGGATCGAACAC
TTCAGGTAAATTATCAAAATTCCAAGTCAGATAGATTACCTTTAAGAGCTGGTGTTCCAC
AAGGCAGCATACTGGGACCAATCTTATACAATATTTTTACCTCCGACTTACCTGATTTGC
CACAGGGATGTCAAAAATCGTTATTTGCAGATGACACAGGTATCTCAGCCAAAGGGCGAA
GTTTGCAAAAATGGAAGATTTCTCCAAATGCATCCAAAACTCAACTTATC
>TRINITY_DN131246_c0_g1_i4 len=896 path=[1:0-100 79:101-102 81:103-122 101:123-124 103:125-140 119:141-141 120:142-219 198:220-222 201:223-228 207:229-243 222:244-252 231:253-270 249:271-271 250:272-279 258:280-294 273:295-317 296:318-323 302:324-324 303:325-495 1161:496-544 1210:545-562 1228:563-563 1229:564-584 1250:585-659 1325:660-683 1349:684-684 1350:685-728 1394:729-895] [-1, 1, 79, 81, 101, 103, 119, 120, 198, 201, 207, 222, 231, 249, 250, 258, 273, 296, 302, 303, 1161, 1210, 1228, 1229, 1250, 1325, 1349, 1350, 1394, -2]
ATTTTAATTTTCCACTATACATTATTAAAATTATTCAAAACTATTTATCGGATCGAACAC
TTCAGGTAAATTATCAAAATTCCAAGTCAGATAGATTACCTGTAAGAGCTGGTGTTCCAC
AAGGCAGCATACTGGGACCAATCTTATACAATATTTTTACCTCCGACTTACCTGATTTGC
CACAGGGATGTCAAAAATCGTTATTTGCAGATGACACAGGAATCTCAGCCAAGGGGCGAA
GTTTGCGTGTCATTTGTAGTAGATTGCAAAAAAGTTTAGATATTTTTTCTTCTTATTTGC
AAAAATGGAAGATTTCTCCAAATGCTTCCAAAACTCAACTTATCATATTCCCACATAAGC
CAAGAGCTCTTTATTTGAAACCCTCAAGTAGACATGTTGTCACTATGAGGGGAACTCCAA
TAAATTGGTCGGAAGAAGTTAAGTATCTAGGGCTCTTACTAGATAAAAACTTAACTTTTA
AAAACCACATAGAAAGCATTCAAACTAAGTGCAATAAATACATTAAGTGTTTATACCCAC
TTATTAATAGAAAATCAAAACTTTGTCGCAAAAACAAATTTTTGATTTATAAACAAATTT
TCAGACCGGCCATGTTGTACGCTGTCCCAATATGGTCGAGCTGTTGCAATACCAGAAAGA
AGCAACTTCAGAGGATTCAAAATAAAATTTTGAAAATGATTCTGAAGTTGCCTCCCTGGT
ATAGCACTAATGAGTTGCATCAAATTTCTAATATTGAAACATTGGAACAGATGTCAACTA
AAATCATTGCCAACTTTCGTCAAAAATCGTTGCAGTCTTCTATTGCTACGATTAATTCTT
TGTATAATTAGTTTAAGTTAGGTTAGGGTTAGGAAGATCGGAAGAGCACACGTCAG
>TRINITY_DN131246_c0_g1_i5 len=603 path=[1:0-100 79:101-102 81:103-122 101:123-124 103:125-140 119:141-141 120:142-219 198:220-222 201:223-228 207:229-243 222:244-252 231:253-270 249:271-271 250:272-279 258:280-294 273:295-317 296:318-323 302:324-324 303:325-495 474:496-602] [-1, 1, 79, 81, 101, 103, 119, 120, 198, 201, 207, 222, 231, 249, 250, 258, 273, 296, 302, 303, 474, -2]
ATTTTAATTTTCCACTATACATTATTAAAATTATTCAAAACTATTTATCGGATCGAACAC
TTCAGGTAAATTATCAAAATTCCAAGTCAGATAGATTACCTGTAAGAGCTGGTGTTCCAC
AAGGCAGCATACTGGGACCAATCTTATACAATATTTTTACCTCCGACTTACCTGATTTGC
CACAGGGATGTCAAAAATCGTTATTTGCAGATGACACAGGAATCTCAGCCAAGGGGCGAA
GTTTGCGTGTCATTTGTAGTAGATTGCAAAAAAGTTTAGATATTTTTTCTTCTTATTTGC
AAAAATGGAAGATTTCTCCAAATGCTTCCAAAACTCAACTTATCATATTCCCACATAAGC
CAAGAGCTCTTTATTTGAAACCCTCAAGTAGACATGTTGTCACTATGAGGGGAACTCCAA
TAAATTGGTCGGAAGAAGTTAAGTATCTAGGGCTCTTACTAGATAAAAACTTAACTTTTA
AAAACCACATAGAAAGTATTCAAATTAAGTGCAATAGATACGTTGAGTGTATGTACCCAA
ATCACAGACAAACAGACGTAACACTCTTCAAAACGACTTGGCTCATGCATTTAATGATCA
ATT
>TRINITY_DN131246_c0_g1_i6 len=226 path=[2733:0-57 2768:58-58 101:59-60 103:61-76 119:77-77 120:78-155 1961:156-167 1973:168-199 296:200-205 302:206-206 2093:207-225] [-1, 2733, 2768, 101, 103, 119, 120, 1961, 1973, 296, 302, 2093, -2]
TGGTGACTGGAGTTCTGACGTGTGCTCTTCCGATCTTGTAAGAGCTGGTGTTCCACAAGG
CAGCATACTGGGACCAATCTTATACAATATTTTTACCTCCGACTTACCTGATTTGCCACA
GGGATGTCAAAAATCGTTATTTGCAGATGACACAGGTATCTCAGCCAAAGGGCGAAGTTT
GCAAAAATGGAAGATTTCTCCAAATGCATCCAAAACTCAACTTATC
>TRINITY_DN131246_c1_g1_i1 len=204 path=[537:0-59 574:60-63 578:64-66 581:67-67 740:68-84 247:85-103 266:104-104 267:105-110 273:111-127 290:128-151 314:152-168 331:169-170 333:171-172 335:173-203] [-1, 537, 574, 578, 581, 740, 247, 266, 267, 273, 290, 314, 331, 333, 335]
GATCTACACTCTTTCCCTACACGACGCTCTTCCGATCTGTGGGTTAGGGTTAGGATAAGT
TGAAAAAATGTATTTCTGACACGCAGGTGAAAAATAAAGCCTGCAAAAAATCTTAACTGC
TACAGCAAATGAAATGTAATATGTTATTAATTAGTATTGATAATAGCTTAAATTTATTTC
ACCAAATTAGGATGATAGTGTGTT
>TRINITY_DN131275_c0_g1_i1 len=210 path=[188:0-56 222:57-69 235:70-153 319:154-157 323:158-181 347:182-209] [-1, 188, 222, 235, 319, 323, 347, -2]
CGGGTCAGTCTAGATCGAGAGTTGCGAAAGTTCGGTTCGGAAGAGATGGCTGTTGCTCGA
TTGGTTGCCGTTCTAGGTCTTCTGGTAGTCTTCGCGAGCAGCCTTGAAGCGAGACCGGAA
TCGGAGCCCACCTCGGCGCTGGAAACGGCCGAATTCATGAAGGACGTCAAACAGGAATGT
CGTAACACCACCGGAGACGACCGGGAGATC
>TRINITY_DN131275_c0_g2_i1 len=746 path=[188:0-56 1665:57-65 3327:66-89 1698:90-97 3328:98-121 1730:122-157 323:158-181 375:182-184 378:185-187 381:188-208 402:209-211 405:212-232 426:233-247 2713:248-289 483:290-342 536:343-350 544:351-364 558:365-388 582:389-589 3330:590-613 807:614-619 3329:620-643 837:644-649 843:650-654 848:655-691 885:692-700 894:701-706 900:707-724 918:725-745] [-1, 188, 1665, 3327, 1698, 3328, 1730, 323, 375, 378, 381, 402, 405, 426, 2713, 483, 536, 544, 558, 582, 3330, 807, 3329, 837, 843, 848, 885, 894, 900, 918]
CGGGTCAGTCTAGATCGAGAGTTGCGAAAGTTCGGTTCGGAAGAGATGGCTGTTGCTAGA
TTTGTTACCGTTCTATGTCTTCTGGTTGGCTTCGCGAGTAGCCTTGAGGCGCGACCGGAA
TCGGAGCCCACGTCAGCGCTGGAAACGGCCGAATTCATGAAGGACGTCAAACAGGAATGT
CGCAACACCACCGGAGACGATCGGGCCTTTAAGGACCTGGTGGCGATCATGAACAGCGAT
ACGCCGCGGTGTTTCATGCAGCATGTCAACATGAGTTACCTGCAGACTTCGATCGATGCG
CTGAGTGCGGTGGAACAGACTAAACTGTTGGGCGGTATCTGCGATCAGCTGGAGAAGGCC
GTGGTTTGTATCGACCCGGTGGTGGACGCGATCAAGCCCTGCATGGACGACGAAGACGAT
ATGCAGATTCTGACGAAGATCGTTGACAGCATACCGGATGCGATCAAGATGATCTGCAAC
AACAGTGGCGCGATGCTGTTGGAATTGAGGGAGCCGCTGTCGCGGTCTTGTGCGATGGAA
CTCGCTCCGGCCATCGACGATTGTATGGACGTCCTTAGCAACAGTACTATAACGATGGAT
CTGAAAAACTACACCGTTACGGAGTGCAATGAAATCTACAAAATGCGAGACTGCTTGGAG
CGGAAGATTCGGGATTGCGGAGCGTTGACCTATCTGGATCTCTTCGGGTTGTTCTACCGA
AACCTGCTGTCGATTACACCGTGCAA
>TRINITY_DN131244_c0_g1_i1 len=316 path=[1:0-103 82:104-119 98:120-138 117:139-143 122:144-160 2683:161-184 163:185-264 1993:265-315] [-1, 1, 82, 98, 117, 122, 2683, 163, 1993, -2]
CCTGAAGCAGCCATGGCCGGACAGGAACTGCGTCAGATGGAAGTTCACCTCCCCATGCTT
CCTATTCACCCACGCTGACACGCTAGGGATAAGCCGGTGAGTCCACCTGCCATTCGCCGA
ATTGTCCCACTCTTGCTGCCATTTAGCCAACGAGTTCGCTCTGACGATATCTCTTACGCT
CCTGGTACTTCTGCGTTGGTAGCATTCCACGTCTTCGGCGATGGTGATGCAAATGGGCAT
CATTCCCGCGATAACACATACTGCCACTTTATCTCCCGACCAGTAAGGTGCCGAAGTCGG
TCCGGCGATTCCGGTT
>TRINITY_DN131244_c0_g1_i2 len=360 path=[1:0-103 82:104-119 98:120-138 117:139-143 122:144-160 2683:161-184 163:185-264 243:265-310 2239:311-331 1427:332-335 1431:336-359] [-1, 1, 82, 98, 117, 122, 2683, 163, 243, 2239, 1427, 1431, -2]
CCTGAAGCAGCCATGGCCGGACAGGAACTGCGTCAGATGGAAGTTCACCTCCCCATGCTT
CCTATTCACCCACGCTGACACGCTAGGGATAAGCCGGTGAGTCCACCTGCCATTCGCCGA
ATTGTCCCACTCTTGCTGCCATTTAGCCAACGAGTTCGCTCTGACGATATCTCTTACGCT
CCTGGTACTTCTGCGTTGGTAGCATTCCACGTCTTCGGCGATGGTGATGCAAATGGGCAT
CATTCCCGCGATAACACATACTGCCTCCGTCGAAATGGTTCTGTACGCGCTGGCGACCCG
AGTGGCCATGAATCGAAGAGCGCTAGACAGCGCATTCCGACTCATGGCCACTCGGGTCGC
>TRINITY_DN131244_c0_g2_i1 len=604 path=[874:0-137 2682:138-161 1013:162-212 1064:213-214 2681:215-238 1090:239-281 2680:282-305 1157:306-312 1164:313-339 1191:340-387 1239:388-435 1287:436-489 1341:490-507 1359:508-513 1365:514-555 1407:556-575 1427:576-579 1431:580-603] [-1, 874, 2682, 1013, 1064, 2681, 1090, 2680, 1157, 1164, 1191, 1239, 1287, 1341, 1359, 1365, 1407, 1427, 1431, -2]
GGCCTATAGAAGTAACGGCAGGTGTTCCACAAGGGTCCATACTAGGCCCAACACTCTGGA
ATGCCATGTACAACGGCGTACTGTCGTTAAAACTTCCCAAAGGAGTCGTCATTGTGGGCT
TCGCAGACGACGTCGTGTTGACGGTAATGGGAGAGACTCTTGAAGAAGTTGAAATGCTGG
CGACGGAATCAATGTCCACTGTTGAAAGATGGATGACTGGGGTCAAGCTACAGATTGCCC
ATCACAAAACGGAGGTGCTTCTGGTCAGCAACTGTAAAGCAGTCCAAACGATGGAGATCG
TAGTCGGAGAGCATGTTATCACATCGAAACGAGCTTTGAAGCATCTAGGAGTGATGGTCG
ATGATCGACTTAACTTCAAGGAGCACGTTGACTACGCCTGCGGAAAGGCAGCGAAGGCTG
TCAATGCTATAGCGACGATCATGCCGAACGTCGGGGGACCACGAAGTAGTAAGAGGCGTC
TTCTGGCGAGCGTAGCAGGCTCAATACTCAGGTATGGTGCCCCAGCATGGGCTGAAGCAC
TGAGTACGAAGCGGAATCGAAGAGCGCTAGACAGCGCATTCCGACTCATGGCCACTCGGG
TCGC
>TRINITY_DN131244_c0_g2_i2 len=249 path=[874:0-137 2682:138-161 1013:162-212 2354:213-248] [-1, 874, 2682, 1013, 2354, -2]
GGCCTATAGAAGTAACGGCAGGTGTTCCACAAGGGTCCATACTAGGCCCAACACTCTGGA
ATGCCATGTACAACGGCGTACTGTCGTTAAAACTTCCCAAAGGAGTCGTCATTGTGGGCT
TCGCAGACGACGTCGTGTTGACGGTAATGGGAGAGACTCTTGAAGAAGTTGAAATGCTGG
CGACGGAATCAATGTCCACTGTTGAAAGATGGAGATCGGAAGAGCACACGTCAGAACTCC
AGTCACCAC
>TRINITY_DN131257_c0_g1_i1 len=380 path=[1:0-29 8:30-54 2447:55-78 57:79-95 74:96-100 79:101-101 80:102-105 84:106-106 85:107-108 87:109-111 90:112-119 98:120-132 111:133-146 762:147-173 152:174-185 2448:186-209 188:210-236 215:237-244 223:245-255 234:256-259 238:260-282 628:283-304 650:305-306 652:307-319 665:320-333 679:334-343 689:344-356 702:357-362 708:363-370 716:371-376 722:377-379] [-1, 1, 8, 2447, 57, 74, 79, 80, 84, 85, 87, 90, 98, 111, 762, 152, 2448, 188, 215, 223, 234, 238, 628, 650, 652, 665, 679, 689, 702, 708, 716, 722, -2]
CTCTTTCCCTACACGACGCTCTTCCGATCTCTACAAGACCTGGAAGAAACTATCCTTCTT
CGTTGCCCTTCCGGCCGTGGGTCTGTGCATGCTGAATGCCTACCTGAAGCACCAGGAGGA
GCACGGCCATCCCCGGCCGGAGTTCATCCCATACGAGCATATGCGTATCCGCAACAAGCG
TTTCCCGTGGGGAGAGGGCCAGCGCAGCCTGTTTCATAACCCCCATGTCAACCCACTGCC
GTCTGGATACGAAGATCAGGAAGTGTTGGTGAGGAAAATATGGATCAATGTTGAAACAAT
AGTACGGTGGTGTAGATGATGGAAAAGCTTATCGTCCTACAATAAAAGAAGTTCAAATCC
TAATTTGTGCAAAAAAAAAA
>TRINITY_DN131258_c3_g1_i1 len=214 path=[362:0-37 377:38-38 378:39-41 381:42-153 493:154-213] [362, 377, 378, 381, 493, -2]
AACTTCACGGGAGTTTCAGAGGCGTTCCAAAGAGTTTCAAGGAGTTTCAATGCGTTTCAG
GGCGTTTTATGGCATTTCAGGACATTTAAGAAGGTTTTCGATGAATTTTAGGGGACTTAA
GAGGCTCGCATGTGAATTTCAAGGAGGTTTCATGAGGGTTTCAAATGCGTTTCAAAGCGC
TTCAAGGTATTATGCCTGATAAGAAATTATTCTG
>TRINITY_DN131258_c4_g1_i1 len=243 path=[270:0-36 284:37-41 289:42-49 297:50-50 1071:51-65 1086:66-88 1109:89-89 1110:90-188 203:189-189 204:190-196 211:197-242] [-1, 270, 284, 289, 297, 1071, 1086, 1109, 1110, 203, 204, 211, -2]
CTCGCAGGTGAATTTCACGGAGGTTTCATGAGGGTTTCAGAGGCGTTTCAATGCGCTTCA
ATGCGTTTTAGGCGGTTTCACAGGGGTTTTAGGGGCTTCAAAGGATCTGAGGTGAACTTA
ACCGAAGCTTCAAAGGAATTTTAAGAGGCGTTTCATAGCGTTACATGGCGTTTCAATGCG
TTTCAGGGCGTTTCAGGAGGTTTCAGAGGGGTTATAGGGGGCTTCTGATCCTTTCAAGAG
ATT
>TRINITY_DN131291_c1_g1_i1 len=238 path=[1717:0-51 1746:52-57 1752:58-78 1773:79-84 1779:85-91 1786:92-102 1797:103-106 1801:107-108 1803:109-130 1825:131-133 1828:134-144 1839:145-160 1855:161-237] [-1, 1717, 1746, 1752, 1773, 1779, 1786, 1797, 1801, 1803, 1825, 1828, 1839, 1855, -2]
CGCTCGGCAGCGGACACACGTACAAAACCGGCGAATGCCCCACGGTGGAACCGATGAGTG
GCTTCAACATGCAGCAGTTCCTCGGCGTGTGGTACGTGATCCAGAAGACGGGCACCTCGT
CCAGTTGCGTCATCTACAACATCACCAAGACGGATGAACCGGGCGAATACGACATCGAAC
AGGTGTCCCAGCGGAACCCGCTGTCGGTCGGACCGCTCAAGCACGAGTACAGCTACAC
>TRINITY_DN131291_c1_g2_i1 len=427 path=[5487:0-46 44:47-55 53:56-68 66:69-79 77:80-83 81:84-98 96:99-131 129:132-165 163:166-176 174:177-189 187:190-211 209:212-280 278:281-295 293:296-398 396:399-426] [-1, 5487, 44, 53, 66, 77, 81, 96, 129, 163, 174, 187, 209, 278, 293, 396, -2]
ACGAAGAACATTGCCAACGTGTTCCGCAAGGCCGGCGAAAAGATTGGCGATGGGTTCGAG
TACGCCGTCAACGCGGGCAAAAAGATTTACCATCAGTACACGGACTCGAGCAGCACCGAA
CAAGGCACCACCCCCAGCGGCGGCGGTCATCGGGTAGAAAAACTCATCATGCCCCAGAAT
CCCGATGCCGAGTGGCTTCCGTAAGCGTACCGAAAACCGGACTCCTCCTCCTGTTTTTGT
AGAGTAACCCTTTTGCTGCTGCTCGGAATGTCGAAGGTCAACCGCCCTACTGGCTGTTGC
TTGCGCTTCCAATGTGCGGTGGTGTGTTGAAAGACTATACTATTGAATTTCCACTCAGTT
ATGTTCGGATTGAAACGTTGAAATAAATGCTTTTGCGGGTTAGCTCAACCGGAAAGATCG
GAAGAGC
>TRINITY_DN131291_c1_g2_i2 len=241 path=[5487:0-46 44:47-55 3613:56-61 4135:62-79 77:80-83 81:84-98 4388:99-131 129:132-165 3003:166-189 187:190-211 3051:212-232 3072:233-240] [-1, 5487, 44, 3613, 4135, 77, 81, 4388, 129, 3003, 187, 3051, 3072, -2]
ACGAAGAACATTGCCAACGTGTTCCGCAAGGCCGGCGAAAAGATTGGCGATGGGTTTGAG
TACGCCGTCAACGCGGGCAAAAAGATTTACCATCAGTACTCGGACTCGGGCAGCACCGAA
CAAGGCACCACCCCCAGCGGCGGCGGTCATCGGGTAGAAAAACTCACCATGCCCCAGAAT
CCCGATGCCGAGTGGCTTCCGTAAGCGTACCGGAAACCGGACTCCTCCTCCTGTTGTTGT
A
>TRINITY_DN131291_c1_g2_i3 len=217 path=[4553:0-70 278:71-85 293:86-188 396:189-216] [-1, 4553, 278, 293, 396, -2]
CGGAAACCGGACTCCTCCTCCTGCTGTTGTGGAGTAACCCTTTTTCTACTGCTCGGAATG
TCGAAGGTCAACCGCCCTACTGGCTGTTGCTTGCGCTTCCAATGTGCGGTGGTGTGTTGA
AAGACTATACTATTGAATTTCCACTCAGTTATGTTCGGATTGAAACGTTGAAATAAATGC
TTTTGCGGGTTAGCTCAACCGGAAAGATCGGAAGAGC
>TRINITY_DN131291_c1_g3_i1 len=238 path=[1717:0-51 1746:52-57 1752:58-78 3681:79-102 1797:103-106 1801:107-108 1803:109-130 1825:131-133 1828:134-144 1839:145-160 1855:161-237] [-1, 1717, 1746, 1752, 3681, 1797, 1801, 1803, 1825, 1828, 1839, 1855, -2]
CGCTCGGCAGCGGACACACGTACAAAACCGGCGAATGCCCCACGGTGGAACCGATGAGTG
GCTTCAACATGCAGCAGTTTCTCGGCGTGTGGTACGTGATCCAGAAGACGGGCACCTCGT
CCAGTTGCGTCATCTACAACATCACCAAGACGGATGAACCGGGCGAATACGACATCGAAC
AGGTGTCCCAGCGGAACCCGCTGTCGGTCGGACCGCTCAAGCACGAGTACAGCTACAC
>TRINITY_DN131291_c1_g4_i1 len=458 path=[847:0-91 916:92-188 1013:189-194 5491:195-218 1043:219-253 1078:254-266 1091:267-271 1096:272-387 1212:388-403 1228:404-457] [-1, 847, 916, 1013, 5491, 1043, 1078, 1091, 1096, 1212, 1228, -2]
AGTTTTACGCCGTACTCGATAGGATCGTTGGTCGGTTGGTCAGAATCGGTCGGTCAAACT
CATCCGTGTCGTCGTCGTCGTATCGTATCGCATCGTAGCTGTGGTGTTGTATAGCAAAGA
GCAGTGTTCAGATCAGCAGTTTGCAATCAGTGTCATCATTCTGTTCTAGAAGTGCAAAGT
TGCTTCTTTAGAAAAGCCGCTCCGCGGAGGAAATTGTGCCAAGTTTGAGGAAAAGTTTTA
CCGCCAACCTCAATAGGAAGAATAATCTGAGAGTGAACTATCTTCCGGTTTCGCAGTGTG
AAGGATATCCCGGAAAGTGGTGTGGTTTGAGAGTTACATATTACAGTTTTGCGAGGACCC
ACGGTTAGTGTAGTGTGTGCATTTGCCAAAAAGATGGCAAAGTTTCCTGAAATGTTGGCG
ATTTGTGCAATCGTTTGCGGTTTAGTCACGCTCGGTAG
>TRINITY_DN131291_c1_g4_i2 len=268 path=[3254:0-45 1078:46-58 2725:59-80 2747:81-89 3318:90-130 2797:131-140 2807:141-189 2856:190-197 1212:198-213 1228:214-267] [-1, 3254, 1078, 2725, 2747, 3318, 2797, 2807, 2856, 1212, 1228, -2]
GGAAATTGTGCCAAGTCTGTTGGAAAGTTTTACCGCCAACCTCAATAGGAAGAATAATCC
GGGAACGAACTGTGTAATCTTCCGGTTTTGAAGTGTAAAGGACATCCCGGAAAGTGGTGT
GGTGGTGCTTCAAGTTCTGTGAGTTACATATTACAGTTTTGTGAGGACCCACGGCTAGTG
TAGTGTGTGCATTTGCCAAAAAGATGGCAAAGTTTCCTGAAATGTTGGCGATTTGTGCAA
TCGTTTGCGGTTTAGTCACGCTCGGTAG
>TRINITY_DN131291_c1_g4_i3 len=286 path=[847:0-91 916:92-188 1013:189-194 5491:195-218 1043:219-253 1078:254-266 1091:267-271 3791:272-285] [-1, 847, 916, 1013, 5491, 1043, 1078, 1091, 3791, -2]
AGTTTTACGCCGTACTCGATAGGATCGTTGGTCGGTTGGTCAGAATCGGTCGGTCAAACT
CATCCGTGTCGTCGTCGTCGTATCGTATCGCATCGTAGCTGTGGTGTTGTATAGCAAAGA
GCAGTGTTCAGATCAGCAGTTTGCAATCAGTGTCATCATTCTGTTCTAGAAGTGCAAAGT
TGCTTCTTTAGAAAAGCCGCTCCGCGGAGGAAATTGTGCCAAGTTTGAGGAAAAGTTTTA
CCGCCAACCTCAATAGGAAGAATAATCTGAGAAGATCGGAAGAGCA
>TRINITY_DN131291_c1_g4_i4 len=476 path=[847:0-91 916:92-188 1013:189-194 5491:195-218 1043:219-253 1078:254-266 2725:267-288 2747:289-297 2756:298-324 2783:325-338 2797:339-348 2807:349-397 2856:398-405 1212:406-421 1228:422-475] [-1, 847, 916, 1013, 5491, 1043, 1078, 2725, 2747, 2756, 2783, 2797, 2807, 2856, 1212, 1228, -2]
AGTTTTACGCCGTACTCGATAGGATCGTTGGTCGGTTGGTCAGAATCGGTCGGTCAAACT
CATCCGTGTCGTCGTCGTCGTATCGTATCGCATCGTAGCTGTGGTGTTGTATAGCAAAGA
GCAGTGTTCAGATCAGCAGTTTGCAATCAGTGTCATCATTCTGTTCTAGAAGTGCAAAGT
TGCTTCTTTAGAAAAGCCGCTCCGCGGAGGAAATTGTGCCAAGTTTGAGGAAAAGTTTTA
CCGCCAACCTCAATAGGAAGAATAATCCGGGAACGAACTGTGTAATCTTCCGGTTTTGCA
GTGTGAAGGACATCCTGGAAAGTGGTGTGGTGGTGCTTCAAGTTCTGTGAGTTACATATT
ACAGTTTTGTGAGGACCCACGGCTAGTGTAGTGTGTGCATTTGCCAAAAAGATGGCAAAG
TTTCCTGAAATGTTGGCGATTTGTGCAATCGTTTGCGGTTTAGTCACGCTCGGTAG
>TRINITY_DN131255_c0_g1_i1 len=206 path=[1:0-61 703:62-91 74:92-94 77:95-95 403:96-116 424:117-118 100:119-130 112:131-133 1145:134-157 139:158-163 145:164-170 152:171-171 153:172-205] [-1, 1, 703, 74, 77, 403, 424, 100, 112, 1145, 139, 145, 152, 153, -2]
GTGCAGTCTACTTGTTTTATCAATTTGTAACAAAACAAATATTGTGATCCCTTATTATTT
GTAAAACAGAAAAAACATTCGAATGGAAAAAAAAACCAGTCCATTCATTAAAAGATCAGA
GCAAAAAAAAAGACTTCTCATGCTCTGCAAAAAAAGAAACAAAGAAAAAAATATACTTCA
AACCCAACAACCACCTCAATCCCACT
>TRINITY_DN131255_c0_g2_i1 len=212 path=[1:0-61 40:62-70 49:71-77 56:78-78 57:79-84 63:85-91 70:92-92 71:93-95 74:96-98 826:99-113 91:114-122 100:123-134 373:135-149 126:150-158 135:159-159 593:160-176 152:177-177 153:178-211] [-1, 1, 40, 49, 56, 57, 63, 70, 71, 74, 826, 91, 100, 373, 126, 135, 593, 152, 153, -2]
GTGCAGTCTACTTGTTTTATCAATTTGTAACAAAACAAATATTGTGATCCCTTATTATTT
GTGAAACAGAAAAAAAAAACATTCGAATGGAAAAAAAAAACAGTCCATTCATTAAAAGAT
CAGAGCAAAAAAAAAAGACATCTCATGCTCTGCAAAAAAAAGAAACAAAGAAAAAAATAT
ACTTCAAACCCAACAACCACCTCAATCCCACT
>TRINITY_DN131211_c0_g1_i1 len=237 path=[4751:0-46 1506:47-56 1516:57-61 1521:62-62 3007:63-86 1546:87-91 1551:92-95 1555:96-102 1979:103-119 1996:120-131 2008:132-141 2018:142-143 2020:144-155 2032:156-168 440:169-171 443:172-172 444:173-174 446:175-180 452:181-185 457:186-198 470:199-200 472:201-212 5917:213-236] [-1, 4751, 1506, 1516, 1521, 3007, 1546, 1551, 1555, 1979, 1996, 2008, 2018, 2020, 2032, 440, 443, 444, 446, 452, 457, 470, 472, 5917, -2]
CTGTTGCTGTTGGTTGTTCGCCACCTTCCGTGGAAGTGCGTGGGCTGGCCGTGAAAGTTG
TTACACACTCACTCCAGTATTGGGCGACGACAACGCTGCTCGTGCCCAGAACGAACTGAA
AACGACGGCGCGCGTCTGATGGGGGCGTGAATTGCGAAAGTTTGGTCACCTTTGGTCCTT
CACAATTCACATTGGAATGCGTACTGGTGCATCAAACCGCTTCATCGTGCATGAAAT
>TRINITY_DN131211_c0_g1_i2 len=262 path=[1068:0-27 1073:28-32 1078:33-38 1084:39-51 1097:52-100 1146:101-122 1168:123-127 2767:128-141 2018:142-143 2903:144-151 1197:152-172 3341:173-196 470:197-198 472:199-210 5917:211-234 508:235-261] [-1, 1068, 1073, 1078, 1084, 1097, 1146, 1168, 2767, 2018, 2903, 1197, 3341, 470, 472, 5917, 508]
GCTGTTGCTGTTGGTTGTTCGCCATCTTCCGTGGAAGTGTGTGGGCTGGCCGTGAAAGTT
GGTAAACATTCACTCCAGTATTGAGCGACGACAACGCTGTTCGTACCCAGAAAGAACTGA
AACGACGGCGCGCGTCTGATGGGGCGTGAATTGCGAAGCTAGGTCACCTTTGGGCCTTCA
CAATTCACATTGGAATGCGTACTGGTGCATCAAACCGCTTCATCGTGCATGAAATCAGAA
GATCGGAAGAGCGTCGTGTAGG
>TRINITY_DN131211_c0_g1_i3 len=372 path=[960:0-29 2340:30-30 2341:31-32 2830:33-54 2852:55-67 1435:68-68 1436:69-76 1444:77-80 1016:81-89 1025:90-97 2637:98-118 2658:119-121 1057:122-127 1063:128-132 1068:133-137 1073:138-142 1078:143-148 1497:149-157 1506:158-167 1516:168-172 1521:173-173 1522:174-178 1527:179-188 1537:189-197 1546:198-202 1551:203-206 1555:207-213 1562:214-214 1563:215-221 1570:222-226 1575:227-231 1580:232-232 1168:233-237 1173:238-261 1197:262-282 1218:283-293 457:294-306 470:307-308 472:309-320 5917:321-344 508:345-371] [-1, 960, 2340, 2341, 2830, 2852, 1435, 1436, 1444, 1016, 1025, 2637, 2658, 1057, 1063, 1068, 1073, 1078, 1497, 1506, 1516, 1521, 1522, 1527, 1537, 1546, 1551, 1555, 1562, 1563, 1570, 1575, 1580, 1168, 1173, 1197, 1218, 457, 470, 472, 5917, 508]
GATAGTGGTTGTTGTACCGGAATTGCGACACAGACAAGACCCGGAAGGTGCTGCGCTGCT
GAGTCACAATCCCAAGGTACCAGGTGCTGTTTGTTGTTATTGCTGCTGTTGCTGTTGCTG
TTGGTTGTTCGCCATCTTCCGTGGAAGTGCGTGGGCTGGCCGTGAAAGTTGTTAAACACT
CACTCCAGTATTGGGCGACGACAACGCTGCTCGTACCCAGAAAGAACTGAAACGACGGTG
CGCGTCTGATGGGGCGTGAATTGCGAAGCTAGGTCACCTTTGGTCCTTCACAATTCACAT
TGGAATGCGTACTGGTGCATCAAACCGCTTCATCGTGCATGAAATCAGAAGATCGGAAGA
GCGTCGTGTAGG
>TRINITY_DN131211_c0_g2_i1 len=231 path=[2556:0-40 319:41-41 320:42-47 326:48-53 332:54-54 333:55-55 334:56-68 2045:69-71 2048:72-122 1754:123-123 2099:124-125 2101:126-133 2109:134-137 416:138-144 423:145-152 431:153-155 3209:156-173 3227:174-176 2739:177-181 2744:182-186 1846:187-189 1820:190-190 1821:191-194 472:195-206 5917:207-230] [-1, 2556, 319, 320, 326, 332, 333, 334, 2045, 2048, 1754, 2099, 2101, 2109, 416, 423, 431, 3209, 3227, 2739, 2744, 1846, 1820, 1821, 472, 5917, -2]
TGCTGTTGTTGTGTTGTTGTTGCTGCTGCTGCTGTTGCTGCTTGTTTCCTTCGACACAGC
TGGCTGTGAGAGTCATGAAACAGTCACTCCAGTAATGGGCGACGCGCTGCTCGTGAAAAC
GACGCGTCTGTTTTGGGGTGTGAATTGCGAAAGTTTTGGTCACCTTTGGCCTTTCACAAT
TCACATTGGAATGCGTACTGGTGCATCAAACCGCTTCATCGTGCATGAAAT
>TRINITY_DN131211_c0_g2_i2 len=263 path=[1361:0-30 1369:31-36 1375:37-39 1378:40-48 1387:49-59 1398:60-60 332:61-61 333:62-62 2208:63-81 2227:82-82 356:83-99 373:100-108 382:109-118 392:119-132 406:133-142 416:143-149 423:150-157 431:158-160 434:161-161 435:162-166 440:167-169 443:170-170 1825:171-191 1846:192-194 1820:195-195 1821:196-199 472:200-211 5917:212-235 508:236-262] [-1, 1361, 1369, 1375, 1378, 1387, 1398, 332, 333, 2208, 2227, 356, 373, 382, 392, 406, 416, 423, 431, 434, 435, 440, 443, 1825, 1846, 1820, 1821, 472, 5917, 508]
TGTGTTGTTGTTGATGATGGTTGTTGTTGCTGCTGCTACTGTTGCTGCTTGTTTCCTTCG
ACAGCTGGCTGTGAAAGTCATTAAACAGTCACTCCAGTAATGGGTGACGCGCTGCTCGTT
AAAACGACGCGTCTGTTTTGGGGTGTGAATTGCGAAAGTTTGGTCACCTTTTGGCCTTTC
ACAATTCACATTGGAATGCGTACTGGTGCATCAAACCGCTTCATCGTGCATGAAATCAGA
AGATCGGAAGAGCGTCGTGTAGG
>TRINITY_DN131211_c0_g3_i1 len=230 path=[1057:0-28 3917:29-55 904:56-58 907:59-76 925:77-82 931:83-104 953:105-111 3817:112-163 1444:164-167 1016:168-176 1025:177-184 1033:185-208 1057:209-214 1063:215-219 1068:220-224 1073:225-229] [-1, 1057, 3917, 904, 907, 925, 931, 953, 3817, 1444, 1016, 1025, 1033, 1057, 1063, 1068, 1073, -2]
TTGCTGCTGTTGCTGTTGCTGTTGGTTGTCAAATTGTATTTCATGCAGATACTGTTCAAC
ACTCATCACAGGTTTGACGTGATTCGTGCGATAGTGGTTGTTGTACCGGAATCGCGACGG
AGACAAGACCCGAAGGTGCTTGCTGCTGAGTCACAATCCCAAGGTACCAGGTGCTGTTTG
TTGTTGTTGCTGCTGTTGCTGTTGCTGTTGGTTGTTCGCCATCTTCCGTG
>TRINITY_DN131221_c0_g1_i1 len=261 path=[311:0-23 639:24-44 375:45-59 390:60-65 396:66-185 516:186-195 1051:196-219 550:220-260] [-1, 311, 639, 375, 390, 396, 516, 1051, 550, -2]
CTGACGTGTGCTCTTCCGATCTGGGCAATACGAGCAGCTGACGAGACGAACATTTTGAAG
CTGTTTTTTGTATCGGTATTGACGATCTGGTACCTCCGAAGGATCTGTATCGATTGAGAA
ATGAAAAACGGATTAGATTTTCCTGTGGCTGCGAATTGGGCGAGCGGCTTCTCCCGATGG
TTCCCCGAACGACGCTTGAGCTCGGCTAGGTCAGCGCTGCAAGTGAACTGTGTTTCCAAC
TGCTACTACGGTCGAAGAGCG
>TRINITY_DN131221_c0_g1_i2 len=318 path=[296:0-36 310:37-37 311:38-38 312:39-88 362:89-91 365:92-92 366:93-101 375:102-116 390:117-122 396:123-242 516:243-252 1051:253-276 550:277-317] [-1, 296, 310, 311, 312, 362, 365, 366, 375, 390, 396, 516, 1051, 550, -2]
GTGGTGACTGGAGTTCTGACGTGTGCTCTTCCGATCTGGTAGGCTTTGGTTCCATTGAAG
ACCAGGTTGCGGGCGACTGGGGCAATACGAGCAGCTGACGAGACGAACATTTTGAAGCTG
TTTTTTGTATCGGTATTGACGATCTGGTACCTCCGAAGGATCTGTATCGATTGAGAAATG
AAAAACGGATTAGATTTTCCTGTGGCTGCGAATTGGGCGAGCGGCTTCTCCCGATGGTTC
CCCGAACGACGCTTGAGCTCGGCTAGGTCAGCGCTGCAAGTGAACTGTGTTTCCAACTGC
TACTACGGTCGAAGAGCG
>TRINITY_DN131221_c0_g1_i3 len=259 path=[296:0-36 310:37-37 799:38-55 817:56-57 390:58-63 396:64-183 516:184-193 1051:194-217 550:218-258] [-1, 296, 310, 799, 817, 390, 396, 516, 1051, 550, -2]
GTGGTGACTGGAGTTCTGACGTGTGCTCTTCCGATCTGACGAGACGAACATTTTGAAGCT
GTTTTTTGTATCGGTATTGACGATCTGGTACCTCCGAAGGATCTGTATCGATTGAGAAAT
GAAAAACGGATTAGATTTTCCTGTGGCTGCGAATTGGGCGAGCGGCTTCTCCCGATGGTT
CCCCGAACGACGCTTGAGCTCGGCTAGGTCAGCGCTGCAAGTGAACTGTGTTTCCAACTG
CTACTACGGTCGAAGAGCG
>TRINITY_DN131270_c7_g1_i1 len=215 path=[1357:0-152 454:153-155 457:156-165 467:166-166 468:167-171 473:172-172 474:173-174 5667:175-214] [-1, 1357, 454, 457, 467, 468, 473, 474, 5667, -2]
GTCAGGTTGCAGGTCAATGTGGGGATGGGAGGGAAGTGATGATTGCCAACAAACCGCGGA
GTTCACTGCATCTGCACAAGTTCATGCGAATGTCGGTATGTTGGTGGGATCATGCATCGG
TGCATGGATACCAGGCGTAAAGTGATAGATTGTGTGAAGATTACTGTGAAGCGGCTCAGC
TAGCTTGGTTACCTAACTGGTAGGCGTTATATGAT
>TRINITY_DN131270_c7_g2_i1 len=204 path=[7620:0-39 2763:40-50 2774:51-56 942:57-57 943:58-58 944:59-74 960:75-103 989:104-106 992:107-109 995:110-117 1003:118-122 2537:123-139 2554:140-144 2559:145-146 1032:147-152 1038:153-160 1046:161-161 5009:162-185 491:186-187 493:188-192 498:193-200 506:201-201 507:202-203] [-1, 7620, 2763, 2774, 942, 943, 944, 960, 989, 992, 995, 1003, 2537, 2554, 2559, 1032, 1038, 1046, 5009, 491, 493, 498, 506, 507]
GATTGCAATCGCTTGCTCACATCAGGCCGTTGAATCCTCTGCGCCTGCACAAGGTCATGC
GGATGTTGGTGTGTTGGTGGGAAATGTTTATTTTTGGCACATGGATCATGCATTGGTGCA
AGGGTGCCAGGCGTAAAGCGATAGATTGTGTGAAGATTACTGCGAAGCGGCACAGTCCGC
TTGGTTGCATAACTTGTAGGCGTT
>TRINITY_DN131270_c8_g1_i1 len=215 path=[1:0-214] [-1, 1, -2]
GTCCTTTTCCCCATACTTTGTATCTTTCTATCTGCTTTCTCTCTCTTCCGCTTCCTTTTC
ATTCCAACATTCATCACAGCACAGTGTCAATCTGTCATATAACGCCTACAAGTTATGCCA
CCAAGCGGACCCTTCACAGTAATCTTCACACAATCCATCATTTTACGTCGATCATCCATG
CACCAATGCGTGGACTCCATTGCCTAAAATAAACA
>TRINITY_DN131248_c0_g1_i1 len=550 path=[440:0-72 490:73-73 491:74-96 514:97-97 515:98-138 556:139-147 924:148-162 939:163-171 589:172-183 601:184-228 646:229-264 682:265-294 1901:295-318 736:319-360 778:361-386 804:387-395 813:396-412 1902:413-436 854:437-451 869:452-452 870:453-453 1351:454-549] [-1, 440, 490, 491, 514, 515, 556, 924, 939, 589, 601, 646, 682, 1901, 736, 778, 804, 813, 1902, 854, 869, 870, 1351, -2]
CCGAAGGCAAGGCAGTGACCAATTGCGCGCTGGAGTTCTTCCGCAAGGTCAAGAAGTCCT
GCGCCCAAGAGTTTACCCAGTATGCTAACTGCCTGGACAAGAGCAGCGGCGATCTGAGAT
TCGAATACTGCCGCAAGACCCAAGGCGTATACGATAAGTGCGTGCTGGAGAATTTGCACA
TCGAGCGACCGGATTATGGATATTTCACCCGGGCTAAGGTCCACGCCACGGATCGCCCGG
CACCGCCGAAACAGGAGAAAACCGTGTATCCCGATGCGATCCCGAAATTGCCCGATGATT
ACCCGAAGCCAGAGGCCAAGTATGGTTCTCGTTTCCACTGGCTGAACTAGAAGACGGTTT
GATTCGGAGAAGGAGCAGTGTAGCAATTTGATGATTATTGAATAAGTGCTGACTGGAGCA
CTTCTTTGAAATACATTAACATTATGAACACGAAGTATTTAAAGCTGCATTGTTCGATGA
TATCTTTCTTTGAAATAGTAATCCCATGGAAAATCGGAGATCATTGGGAAATTCGTTAAA
ATATTGCGGG
>TRINITY_DN131248_c0_g1_i2 len=462 path=[440:0-72 490:73-73 491:74-96 514:97-97 515:98-138 993:139-162 939:163-171 589:172-183 1110:184-228 646:229-264 682:265-294 1901:295-318 736:319-360 1203:361-386 804:387-395 813:396-412 1902:413-436 854:437-451 869:452-452 870:453-453 871:454-461] [-1, 440, 490, 491, 514, 515, 993, 939, 589, 1110, 646, 682, 1901, 736, 1203, 804, 813, 1902, 854, 869, 870, 871, -2]
CCGAAGGCAAGGCAGTGACCAATTGCGCGCTGGAGTTCTTCCGCAAGGTCAAGAAGTCCT
GCGCCCAAGAGTTTACCCAGTATGCTAACTGCCTGGACAAGAGCAGCGGCGATCTGAGAT
TCGAATACTGCCGCAAGACGCAAGGCGTATACGATAAGTGCGTGCTGGAGAATTTGCACA
TCGAACGACCGGATTATGGATATTTTACCCGGGCTAAGGTCCACGCCACGGATCGCCCGG
CACCGCCGAAACAGGAGAAAACCGTGTATCCCGATGCGATCCCGAAATTGCCCGATGATT
ACCCGAAGCCAGAGGCCAAGTATGGTTCTCGTTTCCACTGGCTGAACTAGAAGACGGTTT
GGTACGGAGAAGGAGCAGTGTAGCAATTTGATGATTATTGAATAAGTGCTGACTGGAGCA
CTTCTTTGAAATACATTAACATTATGAACACGAAAAAAAAAA
>TRINITY_DN131210_c0_g1_i1 len=511 path=[491:0-78 547:79-93 562:94-102 571:103-117 586:118-133 602:134-166 635:167-191 660:192-239 2028:240-263 732:264-284 753:285-300 769:301-324 793:325-338 807:339-341 2029:342-365 834:366-389 858:390-406 875:407-413 882:414-431 981:432-432 982:433-444 915:445-456 927:457-510] [-1, 491, 547, 562, 571, 586, 602, 635, 660, 2028, 732, 753, 769, 793, 807, 2029, 834, 858, 875, 882, 981, 982, 915, 927, -2]
GCAAATAAAATAAAGAAAACACTTAGTTCGATTTTGGATGGTAAGTGTAAAACGAGACGT
AGTAGAACAAAACAAAAGATGTATCTAAAGCGTTGCTACCAGCGAGAAATTCCACAGGGT
GACTAAAACACAAAACAACAGTTTCTCATACAAAACGAAAACTGAACGCATGGGATCCAA
GTTTCTTCTTCAAACACGGCGAGGCTTAAACCGTACCTTTCTCCCAATTTGTTTTTAATT
GTCTAATAAGCGAACGTAGGATTTTAGTTTCCATAGCAACAACAACAATAACAACCGGTA
AAAGTTACAAAAAGTCGAATCCAGCGGTAGTTGTTAAACGAAAGCAAACAGATCTAGTTG
CTAAGTTTTAGTTGTTTCTCTCACACAAACATGTGCACCCGTACAAATGAAATCACTACA
TCCACACACACATAAACACACAACAGAATAATGACTACATCAACCAGAACAACAGACAAG
CAGAGAAATGGAGAAAATAATAGCTCAGGGC
>TRINITY_DN131210_c0_g1_i2 len=361 path=[491:0-78 547:79-93 562:94-102 571:103-117 586:118-133 602:134-166 635:167-191 660:192-239 2028:240-263 732:264-284 753:285-300 1317:301-301 1318:302-324 793:325-338 1223:339-360] [-1, 491, 547, 562, 571, 586, 602, 635, 660, 2028, 732, 753, 1317, 1318, 793, 1223, -2]
GCAAATAAAATAAAGAAAACACTTAGTTCGATTTTGGATGGTAAGTGTAAAACGAGACGT
AGTAGAACAAAACAAAAGATGTATCTAAAGCGTTGCTACCAGCGAGAAATTCCACAGGGT
GACTAAAACACAAAACAACAGTTTCTCATACAAAACGAAAACTGAACGCATGGGATCCAA
GTTTCTTCTTCAAACACGGCGAGGCTTAAACCGTACCTTTCTCCCAATTTGTTTTTAATT
GTCTAATAAGCGAACGTAGGATTTTAGTTTCCATAGCAACAACAACAATAACAACCGGTA
AGAGTTACAAAAAGTCGAATCCAGCGGTAGTTGTTAAACAATTATAAAAGAACTATACGC
T
>TRINITY_DN131290_c0_g1_i1 len=223 path=[241:0-28 247:29-33 252:34-38 257:39-45 264:46-52 271:53-53 272:54-57 276:58-58 277:59-59 278:60-62 281:63-77 296:78-83 302:84-92 311:93-93 483:94-141 360:142-164 383:165-178 397:179-194 413:195-211 430:212-212 705:213-218 711:219-222] [-1, 241, 247, 252, 257, 264, 271, 272, 276, 277, 278, 281, 296, 302, 311, 483, 360, 383, 397, 413, 430, 705, 711, -2]
CTAAAAAATACTGAAAATCAAGGAAGAAATCCATATTTAACATGACGTCATTATTTTTAT
TCCAGGCAAGCCGACTCATTTCTGGCCTACGACCATGCCCATCGACATACAATGCGTCAC
CTAGGCAAGCTGTTACGCGATCTACATGGATGTGTATACTGTGTCAGTATAGAACTGGCG
AACGAATACCTTGGTAGTCCTGTTTGAACAAAAAATACCCGAC
>TRINITY_DN131249_c1_g1_i1 len=327 path=[335:0-41 354:42-45 358:46-68 381:69-234 547:235-244 557:245-249 562:250-266 579:267-302 615:303-314 1931:315-326] [-1, 335, 354, 358, 381, 547, 557, 562, 579, 615, 1931, -2]
CTGTTGTGTTGCTGTTGCTGCTCCCGCTTGCTGTTGTTGTTGTGGTCAGGGGGCCAGCAA
AAGGCAAAATCCCCGTAGCTCACAACAAAAACACGTTCAAAATTGTTTGTGCTGAAAACT
GATGCGTTACACAATTTCTTACTGATTTATTTGCTATGTTCGCGTTGTCGTGTAATTTCG
AACGATTGCACGCCAAAATTTTTGTAACCTTCTGCTAGTTTTACACGTTTTACTTAAGTA
ATAACTTATGGTAATGACTAATTCGCAGATGTCGTGCACTTCCCAGATCTGTCAGAGTGC
CCAAAAGTGTCAATTACCCAAACATGT
>TRINITY_DN131249_c1_g2_i1 len=228 path=[753:0-85 816:86-188 919:189-193 924:194-227] [-1, 753, 816, 919, 924]
GCTCGGCCACGCCACCAACACCTCAGCATGATCCGCCAAGGGTTCGACAGTGAAAGGCAA
AATCCCCGTAGCTCATAACAAAAACACGTTCGAAATGGTTTGTGCTGAAAATTGTTACAT
TACACAATTTCTTATTGATTTATTTGCTATCTCCGCGTTGTCGTGTAGTTTCGAACGATT
GCACGCTAAAATTTTGATAACCTTTTGCTAGTTTTACACGTTTTACTT
>TRINITY_DN131249_c1_g1_i2 len=320 path=[2209:0-61 381:62-227 547:228-237 557:238-242 562:243-259 579:260-295 615:296-307 1931:308-319] [-1, 2209, 381, 547, 557, 562, 579, 615, 1931, -2]
TTCTTCAATTTTCGATACGATATTCTTATGGCATCCATACAGGGGGCCAGCAAAAGGCAA
AATCCCCGTAGCTCACAACAAAAACACGTTCAAAATTGTTTGTGCTGAAAACTGATGCGT
TACACAATTTCTTACTGATTTATTTGCTATGTTCGCGTTGTCGTGTAATTTCGAACGATT
GCACGCCAAAATTTTTGTAACCTTCTGCTAGTTTTACACGTTTTACTTAAGTAATAACTT
ATGGTAATGACTAATTCGCAGATGTCGTGCACTTCCCAGATCTGTCAGAGTGCCCAAAAG
TGTCAATTACCCAAACATGT
>TRINITY_DN131287_c2_g1_i1 len=231 path=[1565:0-160 225:161-161 226:162-162 227:163-171 236:172-172 2217:173-230] [-1, 1565, 225, 226, 227, 236, 2217, -2]
AAGGGCTTTTAACCTTAAAATACAAAACTTGAGCCTCTGAAGCCCCCAGTAATCTCCTGA
AATCCCTTCGAAATGTCCCTGAAAAGGTTCTATCGTATTCCAAGAAAACTCTTAAAAAAT
CCGGTGAAGTTTCTGAAAACCCGAGCAGAAGGGCATACCTTACAAATACCATGTGAAGAG
CAATATGTGATCTAATAACTAAAATACAAGATATGTTATTACATCATGAAG
>TRINITY_DN131287_c2_g2_i1 len=336 path=[1273:0-302 1553:303-314 238:315-315 239:316-319 243:320-321 245:322-323 247:324-325 249:326-335] [-1, 1273, 1553, 238, 239, 243, 245, 247, 249, -2]
GTACACCAACTATCAAAACCGGGTGCAAAAGGTAAACAATGTAGTATAGCTGTATTCAGC
TGTTCTATTTTCGTCAAAAAATTAAATTAACACGTTATTCCAAATTAAGTGTGTACAGTG
TTATTACTGACAAATTTTTCAAAGATATTCAAATTTGAATTTTCTGAGGCATTTTTTAAG
AAAACATTAAAAGGTTTTCGTCAATCTTATCGAGCAACTGTCAAACGACACAGGCCAGAT
GTCAGATCGGGTGATCCCTACCAGAAAGTGAGCCACATTCCCCGAGCAGAAAGGCATACC
TTACAAATACCATGCGAAGAGCAACATGTGCTCTAA
>TRINITY_DN131287_c2_g3_i1 len=246 path=[1565:0-160 225:161-161 226:162-162 227:163-171 236:172-172 237:173-173 238:174-174 239:175-178 243:179-180 1841:181-221 286:222-245] [-1, 1565, 225, 226, 227, 236, 237, 238, 239, 243, 1841, 286, -2]
AAGGGCTTTTAACCTTAAAATACAAAACTTGAGCCTCTGAAGCCCCCAGTAATCTCCTGA
AATCCCTTCGAAATGTCCCTGAAAAGGTTCTATCGTATTCCAAGAAAACTCTTAAAAAAT
CCGGTGAAGTTTCTGAAAACCCGAGCAGAAGGGCATACCTTACAAATACCATGCGAAGAG
CGATATGTGCTCCAATACTTAAAATTGTTATTGCTGCGTTATTCTATGAAATGTTACGAG
AACATC
>TRINITY_DN131287_c2_g4_i1 len=249 path=[3241:0-51 223:52-52 224:53-53 225:54-54 226:55-55 227:56-64 236:65-65 237:66-66 238:67-67 239:68-71 243:72-73 245:74-75 247:76-77 249:78-87 259:88-91 263:92-113 285:114-114 286:115-138 310:139-152 324:153-162 334:163-169 347:170-172 350:173-186 3709:187-248] [-1, 3241, 223, 224, 225, 226, 227, 236, 237, 238, 239, 243, 245, 247, 249, 259, 263, 285, 286, 310, 324, 334, 347, 350, 3709, -2]
CTGCACGTTTACAGCGACGATTAGTACAATTACCCGAGCAGAAGGGCATACCTTACAAAT
ACCATGCGAAGAGCAACATGTGCTCTAATACCTAAAATTGTTATTGCTGCGTTATTCTAT
GAAATGTTACGAGAACATCACAATAACAGTTGGAGGTATTTGAGCAGAGTTTGGTATTGA
TGTAGTACTGTACCCGAGCAGGAGAAAATAGCTGAAGAATAACAAACTCAGGTATGGAAA
AACGAATAC
>TRINITY_DN131287_c2_g4_i2 len=229 path=[1565:0-160 225:161-161 226:162-162 227:163-171 236:172-172 237:173-173 238:174-174 239:175-178 243:179-180 245:181-182 2303:183-228] [-1, 1565, 225, 226, 227, 236, 237, 238, 239, 243, 245, 2303]
AAGGGCTTTTAACCTTAAAATACAAAACTTGAGCCTCTGAAGCCCCCAGTAATCTCCTGA
AATCCCTTCGAAATGTCCCTGAAAAGGTTCTATCGTATTCCAAGAAAACTCTTAAAAAAT
CCGGTGAAGTTTCTGAAAACCCGAGCAGAAGGGCATACCTTACAAATACCATGCGAAGAG
CAATATGTGCTCTAATGCTAAAAATTGTTATTGTACGAAATGTTATGAG
>TRINITY_DN131289_c1_g1_i1 len=446 path=[428:0-74 480:75-77 483:78-107 513:108-133 1047:134-157 1071:158-169 579:170-174 584:175-206 1422:207-230 640:231-288 1421:289-312 722:313-445] [-1, 428, 480, 483, 513, 1047, 1071, 579, 584, 1422, 640, 1421, 722, -2]
TGATTTGTCATTTACGTTTTGTTTACTATATTTCTTTGCTGTGATGCCTACTTGTTATAA
ATATGAAGAATCAAAAAAGCTGTGTTGGAACTAGAATTGTATGGTTCGTTCGATGGAAAG
CACAACAATGAAGTTTTATTTTTGTTTTTTTCTTCAGAACGAAAGTTTTGAACGCTGCTA
AGTAGGTACAAGGTGCAATTTGTCAAATGATTAGTTATAGCTTGTACAGGGACTACAGAT
TTTTTTTTCTGTGTTGTTTGTATTTGTAAGTTTTTCGAAAAAGGCGTCGGTGTGAGTGCT
TGCGTGGTTCAGTTTGTGTATGTGTTTGTTTTCGTTTTACTTGAACTAGTTAAATATAAA
TAAATTACATCTTCAATTGTCTAGAAAGCGTCTTGCTTTTCTGATATCAGTGTTTTTTTC
TTGTTTTTTTTTTTAAATATGTTGAG
>TRINITY_DN131289_c1_g2_i1 len=212 path=[428:0-74 480:75-77 951:78-130 1004:131-173 578:174-174 579:175-179 584:180-211] [-1, 428, 480, 951, 1004, 578, 579, 584, -2]
TGATTTGTCATTTACGTTTTGTTTACTATATTTCTTTGCTGTGATGCCTACTTGTTATAA
ATATGAAGAATCAAAAAACATTGTTGGTGGAGCTAGAATTGTATCGTTCGTTCGACGGAA
AGCACAACAATGAAGTAATGTTTTTGTTTTGGTTTTCTTCAGAACGAAAGTTTTGAACGC
TGCTAAGTAGGTACAAGGTGCAATTTGTCAAA
>TRINITY_DN131282_c0_g1_i1 len=229 path=[1384:0-45 1158:46-63 1176:64-113 421:114-122 430:123-134 442:135-135 1769:136-209 517:210-228] [-1, 1384, 1158, 1176, 421, 430, 442, 1769, 517]
AGTTTGTTTGCTACTTTGTGGAATGATTCAAAATGGGCTAGCAGCGAGCGATACAATCCC
GAAGGATTATTCCAATATGCCATGTGTTTTAGCCAGCGGTAAAGAGGGCATTTGCGTGTT
TGCTTATCTCTGCAACGATGGCGTAATTAACACTAATGGCACAGCGATTTTGGATCTCCG
ATCTTGGGATGTCTGCGAGGATTATTTTTTGAAGTGCTGCTCAAAAGAA
>TRINITY_DN131282_c0_g1_i2 len=548 path=[1091:0-77 1146:78-89 1158:90-107 1466:108-166 430:167-178 442:179-179 443:180-253 517:254-272 536:273-322 586:323-379 643:380-397 661:398-547] [-1, 1091, 1146, 1158, 1466, 430, 442, 443, 517, 536, 586, 643, 661, -2]
ATCTAGCCGGGCGAGATGGAAGCTGCAATAAGATTGGCAGTTTGGTGTATTTTGTTACTT
TGTGGAGTGATTCAAAATGGGCTAGCAGCGAGCGATACAATCCCGAAGAATTACACCAAT
ATGCCATGTGACTTAACAAACGGCAAAGAGGGCATTTGCGTGTTTGCTTATCTCTGCAAC
AATGACGTAATTAACACTGATGGTACTGCAGTTTTGGATCTCCGAACTTTTGATGTCTGC
GAGGATTATTTTTTGAAGTGCTGCTCAAAAGAATCTCCTTGCATGGAAAGAGCTGGCACA
TGCGTGCCAAAGAATCAATGCACTGCTGATCTGGAGGCCTCCAAATATACCGAGTTCAAA
GAGTCTGAGGAATGTGACTGGAGCGGATACCAATGCTGCCCAAATGATGCTGTTAAGCAA
GGTCCGACCAGTATAAATGGAACCAATAAGGAAGATAATGAAGAAAATTGTGATGTTGAT
TCAATTTGTGTACCTGATGACAAATGCATGATAAATGCAGATGGTGGAAATGTGGTTGAA
GCCAGGGC
>TRINITY_DN131240_c1_g1_i1 len=323 path=[1285:0-264 1527:265-322] [-1, 1285, 1527, -2]
TGTGGAAGCAAATGACAAGCCTAGCTAATATGTTAATCATTTAGCTACATCAATCTATGG
TAGTCCAAAACTAGTCACCGAAACAGGCCCATGAAATTTAAGAGTGGGGATCATAGTATC
AGCTATATTCGATTGTGAATGTCACGATATCACGTGAAATTCATGACATTTAGCATGACT
GAGTTTAGATGAACAATTTTATGCAATCGACAACCATTATCATTAGAAGAACTTCGTACA
TATTTAGGCGTTTTGACAGACTACAGAAGTGTTGAATATAATGAAACATTGAATATATAC
AACCTTTCTTTTATAGCAGGCCG
>TRINITY_DN131204_c0_g1_i1 len=437 path=[2033:0-103 2114:104-150 2161:151-436] [-1, 2033, 2114, 2161, -2]
GTCGACCGACCTTTAAAGAAGCCGTGTTGCATATCAGTAATTCTGTTTTTGGTTTGGAGA
AATAGCTTTTCGTTGACAATTGCCTCGAAAAGTTTCGGAATGCAAGAGATAATGGCTATA
CCACGATAATTACGTACGTCTGATTTTCGGCCAGATTTGAAAATAGGTACTAGAAAAGAG
CTTTTCCATAGTTTTGGGAAATTACCAGATTCCAGCGACATATTAAAAAGCCAAAACAAA
GGAGCAGTCAGTTCCTGTGCTAAAGTTTTCATGAATACTGGGGGGATCCCGTCAGGACCA
GGACCTTTTGAGGCGTCTAGATTCTTAAGAGCATGTAAAATATCCTGCACTTGGAGTTGG
TTTACGCCAATGTCCCTAGGGAATTCTGGGTAAAATGCAAAATAATCGCGGTCACGATCT
TCTTCAGAAAATGTTGT
>TRINITY_DN131204_c0_g2_i1 len=282 path=[3769:0-46 450:47-60 464:61-64 468:65-84 488:85-132 4033:133-156 560:157-229 633:230-235 639:236-243 647:244-255 659:256-260 664:261-281] [-1, 3769, 450, 464, 468, 488, 4033, 560, 633, 639, 647, 659, 664, -2]
CTTGAATTGGGTTTGACTTGTTTTCATTGAATTTAATTATTTGTTGACGGTCAGTTAGGT
ATGATTCAAGCCATTTCAGGAGAATTGGCTCAATTCCGATTTTTTGTAGTTTGAAAAGTA
GCATTGGTATGTCAATGCGATCAAATGCCTTACTAAAGTCCGTGTAGAGAGCTTCCACGT
GGTTTCCATTATCCATTGCGTTTAATGAATAGTCTATGAATTGCAGTAAATTTGTTGAGG
TCGAATTTGGCTGGCGGATCCCCTTTGGTCGGATATATGTTT
>TRINITY_DN131204_c0_g3_i1 len=580 path=[685:0-306 969:307-329 992:330-330 993:331-345 1008:346-433 1096:434-443 1106:444-453 2838:454-467 2852:468-481 2866:482-526 380:527-540 2950:541-579] [-1, 685, 969, 992, 993, 1008, 1096, 1106, 2838, 2852, 2866, 380, 2950, -2]
TGTACTGATTCTAATCTATCTTCGTGCGTGATTGAAAAAGGAGACCATACAATGCTGCAA
TATTCCAGTATTGATCTTACATATGCAATATACAGAGTTTTGATTGTGTATGGGTCATTA
AAGTTGTAGCAGAAACGCTTAATAAACCCTAGCATGTTATTAGCCCTGTGAATTATTGTG
TTGTAGTGGTCTACGAAAGTAAGCTTAGAGTCTAAGATTACTCCTAAGTCTCTTACTCTT
TCACATTTTTCCACATTTTGATTTCCTAATGCAACTGAAATGTTTGGTGTTGTTCTTTTT
CTGCTAAATGATATTAAGTTGCATTTTTTTACATTTAATTCTAAAAGGCTTTTTTTGCAC
CATACGTAGAATATGTGAATTTCATTGTGGAATACATTGATGTCTTCTTCATTTCGTATT
TCCAGAAAGAGCTTCATGTCATCGGCATAAATTAAAACTTTTAGTTTGTTTAAAATGAAG
GAAATGTCGTTTACATACATAATCAAGAGAAGAGGTCCTAAATGAGAGCCTTGGGGGACA
CTTGAAGTGACTTGAATTGGGGTTGACTTGTTTCCATTGA
>TRINITY_DN131262_c0_g1_i1 len=263 path=[1:0-25 4:26-37 16:38-49 28:50-132 111:133-201 825:202-224 848:225-225 204:226-227 206:228-234 213:235-249 873:250-251 705:252-262] [-1, 1, 4, 16, 28, 111, 825, 848, 204, 206, 213, 873, 705, -2]
TGAAGAATGCTATGTCAAAGCGTGGCCTAGACGGATGTATTGTTGATTGGATAGGGGAGA
TGTTATCAAAAAGAGAGATATCGTCAAACCTTGGCAGCTCATTCATTAGAGTTAGAGCAG
TGAAAGGGTGCCCACAAGGAGGCGTGCTATCACCTTTATTGTGGTCCTTGGTAGTTGATG
ATCTTCTCAAACAATTGGAAGCACAGGGCTTTGAAATAATTGGCTTCGCTGATGACATAG
TCATAGTAGTCCGTGGTAAATAT
>TRINITY_DN131284_c1_g1_i1 len=655 path=[2170:0-45 2861:46-81 2897:82-111 23:112-115 27:116-153 3428:154-180 91:181-214 125:215-309 2975:310-357 264:358-424 3474:425-443 349:444-449 355:450-477 3262:478-500 405:501-541 446:542-554 459:555-562 467:563-580 485:581-587 492:588-616 521:617-654] [-1, 2170, 2861, 2897, 23, 27, 3428, 91, 125, 2975, 264, 3474, 349, 355, 3262, 405, 446, 459, 467, 485, 492, 521, -2]
ATCCACGAAATAGCCCTAGCAAAACCAGAAGAACTGAACTTTTTTTTTTCTTTTGTGAAT
ATCAAATGCCGTAAAAATCAGGCCTGGCGAATGTGTATGGCAGTAAACAAGTAACAGCAA
GAAGGAAACATCAAGAATCATCACCATCACAAGGGTGTATCAAACAGGAATGAATCAGAA
AACAAACAGATGTATTAAGAATACGAAAAACCCCATATTTTAGAAGATAGAATAAAGTAA
GCAGCTCTACTATCAAACAGTAAGAAATGTATCATTTTGAGCGAAACAGAAACTAGGTGA
ACCAAAAAAAAATGTGAAGAAACAAAAGAAATAAAATACTATTACTAACTAGTATTAGCA
AAAGTGTAAACGGAACCTATCAATGAGTAGCATTACGTTAGGAGAAAAACAAATGAAAAG
AAAAAATCAAAGTGAGATTAGTTGTTTCGTTATTGATCGTTGTTTATGTGACGGGATAAG
GGACAGAACACGTGACGATCAGGCCGTCAGCAGCCACAATGTGGAAGAACAATAGGCTAT
TGGTGAGAGGCTCAGTGGTTAGGACTTACGATGGAAGCAACAAATCCACAAGACACACAT
CACCTATCGAACTACATACAACAATGAGCGGGATCAAATGAATTTTACTTCTTAT
>TRINITY_DN131284_c1_g1_i2 len=247 path=[2170:0-45 2861:46-81 2897:82-111 23:112-115 27:116-153 3428:154-180 91:181-214 4149:215-246] [-1, 2170, 2861, 2897, 23, 27, 3428, 91, 4149, -2]
ATCCACGAAATAGCCCTAGCAAAACCAGAAGAACTGAACTTTTTTTTTTCTTTTGTGAAT
ATCAAATGCCGTAAAAATCAGGCCTGGCGAATGTGTATGGCAGTAAACAAGTAACAGCAA
GAAGGAAACATCAAGAATCATCACCATCACAAGGGTGTATCAAACAGGAATGAATCAGAA
AACAAACAGATGTATTAAGAATACGAAAAACCCCAGATCGGAAGAGCACACGTCAGAACT
CCAGTCA
>TRINITY_DN131284_c1_g2_i1 len=220 path=[3151:0-68 1980:69-101 2609:102-155 2067:156-156 2068:157-159 2071:160-219] [-1, 3151, 1980, 2609, 2067, 2068, 2071, -2]
TAATGAGGCAAGCGGATAAACAATAGATAGTTCATTGAACACTACCACTGGAAACAATTG
ACTTTCAAAATATCAGAGGTCGTGTACCATGGATAATTGTAACGAAACCTGAAGTTTGCA
ATAACCTTTTTGCTATCCAAGATTATGCGAGGTATACACTACAAACGGAATCGCTCAAGT
AATTTTCGTTCAGTACATTATTTTTCCGTGACCGGAATGG
>TRINITY_DN131284_c1_g3_i1 len=319 path=[4039:0-37 1782:38-58 3285:59-116 1866:117-117 1867:118-230 1980:231-263 2013:264-292 3553:293-318] [-1, 4039, 1782, 3285, 1866, 1867, 1980, 2013, 3553]
GTTGTAGTGATGCATATTAATTTTCATTAAAATCTAATTGATGTTAACAGTTACTATTTC
TAACAGCGATGGGAGACCCGAATGATGCCTTTCGCTTTCACAAACGCGTGAAGTCGGGGA
GGTAATGAGGCAAGCGGATATACAGTGGATAGCTTATTCAACACTACCACTGGGACTGGA
AACAACTGGACTGGAAACTACCACTGGGACTGGAAACAATTGACTTTCAAAATATCAGAG
GTCGTGTACCATGGATAATTGTAATGAAACCTAAAGTTAGCTATGACCTTTTTGTCATCC
AAGATTATGCGAGGTATAC
>TRINITY_DN131284_c1_g3_i2 len=467 path=[1624:0-83 1685:84-180 1782:181-201 1803:202-224 3023:225-265 1867:266-378 1980:379-411 2013:412-440 3553:441-466] [-1, 1624, 1685, 1782, 1803, 3023, 1867, 1980, 2013, 3553]
ACCAACTTTATAGTAGGAAATGCACCTAAGTTTGGTAATCATAAAATGGCTATTAATATC
GAACAGAAAAAGTTCAATTTTGACTTGTATTTATTATTCGTTGAAAAAGTTGAGTTTAAA
CATTATTTTGGGAGCAAAATCGAGTTGTAGTGATGTACATTAATTTTCATTAAAATCTAA
TTGATGTTAACAGTTACTATTTATAACGATGGGATGGCAGACCGGGCCGACCCGAATGAT
GCTTTTCACAAACGCGTGAAGTCGGGGAGGTAATGAGGCAAGCGGATATACAGTGGATAG
CTTATTCAACACTACCACTGGGACTGGAAACAACTGGACTGGAAACTACCACTGGGACTG
GAAACAATTGACTTTCAAAATATCAGAGGTCGTGTACCATGGATAATTGTAATGAAACCT
AAAGTTAGCTATGACCTTTTTGTCATCCAAGATTATGCGAGGTATAC
>TRINITY_DN131299_c0_g1_i1 len=294 path=[3582:0-57 22:58-59 24:60-68 33:69-71 36:72-73 38:74-74 39:75-76 999:77-164 4653:165-188 1111:189-196 1119:197-197 1120:198-208 1131:209-251 1174:252-256 2702:257-280 2726:281-293] [-1, 3582, 22, 24, 33, 36, 38, 39, 999, 4653, 1111, 1119, 1120, 1131, 1174, 2702, 2726, -2]
GTTGGGTTTTTTAATGCCGCAAGGAAAACAATGTCACCACAGACAAACAGACGTAACACT
TCGAACATTTTTCGATTTAAATTTTAGTCTCGGAAATAGGTTCGCTTAATTCTAAAAGGA
CTGAATTTGGCCAATCATCAACTAGGTGGCAGTAGTGAGCAAACGCCAAACTCAAACAAA
AACTATGCGAGCGCCACGAATTGGGTCAACTCTCAAATTTTCAAGTAAACCGTTAAATCG
ATGTACGATGGCAATTACCAGAGTGTTACGTTTCCTTCTTCGTTAAAAAAAAAT
>TRINITY_DN131225_c0_g1_i1 len=280 path=[258:0-47 283:48-67 303:68-79 315:80-103 339:104-104 340:105-182 418:183-269 505:270-279] [-1, 258, 283, 303, 315, 339, 340, 418, 505, -2]
AAAAAGCGCCAAAAAGGGGATGGCAGATCTGGATAAGATCGATCAGTTCATCGAGAAGAA
TGTACTGAACATGAACGCTACACCTGAAACGAAAGAAGTTCCTGCGATCAAAGTTACAGA
GCCTGAGGTGATTTCAGAGAAAGTAGTACCTAAGCCCGAGGAGCCAAAAGCGGAAATTGT
AAAAGATTTTCCTAAAGATCAAAAGTTAGATGAAGAAAACCTAATGAAGTATATCGACGA
ATCTATGATAAAAGAAACAAGCCTGGGAAAGAAAGCGGAG
>TRINITY_DN131225_c0_g1_i2 len=236 path=[3586:0-47 418:48-134 2745:135-172 2783:173-203 2295:204-215 2307:216-219 3663:220-235] [-1, 3586, 418, 2745, 2783, 2295, 2307, 3663, -2]
GGAGAAAGTAGTACCTAAGCCGGAAGAGCCAAAAGCGGAAATTGTAAAAGATTTTCCTAA
AGATCAAAAGTTAGATGAAGAAAACCTAATGAAGTATATCGACGAATCTATGATAAAAGA
AACAAGCCTGGGAAAAAAAGCAGAGTTTTTGATGGCTATGCTGGAAGACTATCCTGAAGA
TCGGTACATGGGTATGACTCCTGTGGAAGAACCGATCATCGTCCCCAGAAAGCGCG
>TRINITY_DN131225_c0_g2_i1 len=330 path=[689:0-54 721:55-57 724:58-168 560:169-177 2648:178-224 616:225-231 623:232-270 662:271-297 689:298-329] [-1, 689, 721, 724, 560, 2648, 616, 623, 662, 689, -2]
TCTTCTGGAGTAAACGGTACCATTTTCTTATGGGTGGCGATCGTTTGTTATCTCCGCTGG
AGGTTCGTCTTCGTTTTGGTACCGGCGGTGGCGGTGGCTCTACATCCGGCGGTTTGGACA
AACATTCGCTGCTTCCGATGGTGAACTTTGGCGCGGGAACTTCCAGTGTTGGCGTCGGTG
TGCACGGGGCACTTTCATTGGATTTGGTGGATATTTTACGAGTGGCAAGGCGGGACTTGG
GCTTGACCAGATCATCTGGGGCATTGTGTTGAGGATCTTCTGGAGTAAACGGTACCATTT
TCTTATGGGTGGCGATCGTTTGTTATCTCC
>TRINITY_DN131225_c0_g2_i2 len=879 path=[2385:0-73 2436:74-94 721:95-97 724:98-208 560:209-217 2648:218-264 616:265-271 623:272-310 662:311-337 1606:338-355 1624:356-382 1651:383-421 1690:422-485 4811:486-509 1778:510-510 1779:511-511 1780:512-517 4813:518-541 1810:542-562 1831:563-594 1863:595-604 2907:605-628 1897:629-652 1921:653-703 1972:704-763 2032:764-831 2100:832-878] [-1, 2385, 2436, 721, 724, 560, 2648, 616, 623, 662, 1606, 1624, 1651, 1690, 4811, 1778, 1779, 1780, 4813, 1810, 1831, 1863, 2907, 1897, 1921, 1972, 2032, 2100, -2]
GTTATGTCGTGATGGGGAAGTATGTTCGAGGACACCAGGAAGCCACCCAAATCATAGCCG
AGCAGGCCACGTGGTGGCGATCGTTTGTTATCTCCGCTGGAGGTTCGTCTTCGTTTTGGT
ACCGGCGGTGGCGGTGGCTCTACATCCGGCGGTTTGGACAAACATTCGCTGCTTCCGATG
GTGAACTTTGGCGCGGGAACTTCCAGTGTTGGCGTCGGTGTGCACGGGGCACTTTCATTG
GATTTGGTGGATATTTTACGAGTGGCAAGGCGGGACTTGGGCTTGACCAGATCATCTGGG
GCATTGTGTTGAGGATCTTCTGGAGTAAACGGTACCATCTTCTTATGGGCCTGCTGGAGG
TCCATGATAAGGAAAGAACTGGAACTATTGCTCTTTACAAATGTGGGTCTAGGACTTGGG
CTTCTGGAGTCCTGTTTTGCCAAATGGATGGTAGTTGGCATCGAAATGATGCGTTTCAAC
GTTCTTGGTGAGTGGGCTTTGGTTTCTACTGGAGCGTCTAGCTTCTTTGGAGTACTGGTA
ACCGTGTCTGACATATTCTGTTGGAATTCTGCCTCAGAACGACTCTTCGGCATTCTGTGA
ATTACTGGAGGTGAGGGCGGTGCATGCTGGACCGATCGTCTACGAATAGGCCCGGAACAA
GTGGAATCATCTGTTTCGTTACCATCGCCCATGTTAGGTGTGGCTAGGTATTTACTGAAG
TCTCTGTCTGGTTTTCGTGGAGGAGTTTCGATAGATGCTTCCGTAGTTATAAGATTTTTG
GAAGAGTGCACTTCGTTATCATGCTATGGAGCATCTCATGCATGTGTTCATCGTTGTCAC
AAATGTGACGAGATTTACGCTTTCTGGGGACGATGATCG
>TRINITY_DN131208_c0_g1_i1 len=801 path=[3858:0-45 37:46-74 4793:75-98 90:99-147 4794:148-171 163:172-175 4792:176-199 191:200-221 213:222-250 242:251-276 2815:277-316 307:317-325 316:326-329 320:330-346 337:347-349 340:350-353 344:354-364 2947:365-373 4789:374-397 2980:398-454 2213:455-474 2233:475-572 2331:573-594 2353:595-617 2376:618-648 2407:649-710 2469:711-725 2484:726-800] [-1, 3858, 37, 4793, 90, 4794, 163, 4792, 191, 213, 242, 2815, 307, 316, 320, 337, 340, 344, 2947, 4789, 2980, 2213, 2233, 2331, 2353, 2376, 2407, 2469, 2484, -2]
TTGGTGTCATGATTTAAGTTTTTAGAAAAAGATATTAAAACGCTGTTTTGCATAATAGCA
AAGTTTTTCACAATTGGTTCTTGCCAAACGGTTCGGTGTCTAGCTGTTCTCAAATGAAAC
TCGCTTGTTCACAAGGAAGGGAAAAAGGATCTAAAATCAAGACTTTTCTGTTCACGTTAT
ATATGGACGGACCACTACATCGAAATTGCTCCAAAAAGTATGACAATGTTGTTATAAACC
ATACAGATAACCGTTTCACACAAACATCAGAATCCAATAACATTCTACAAAACAAAAAAA
TGCTGACAAAATCGTCAAAAAACTCAAGTACTTACCACCAAAATATTCGCCATTCGTCCG
GCAAATGGCGCTCTTCGAAACCCACAAAATCTGACCCACACTCGGTAACGATCTCAAAAA
AAAAAGTGGAAGCTGATTACTAATCAAAATAACAATCACTCACAGCACAGTTGGCAACAC
GGTTTTGTAACGCTGCTGACACGAGCGCGCGCGCCCGCCCTTGTTACTCAGTAACTTGAC
AAACACAAATACAAACAAACTTAATGCAAAAGCGAGCTTCCTTCGGCGAAGGATATTCTA
ATGGAAAAAGAAAAAAAAACGGAAACCAGAAGTAATAAGGCGGCATTGTTGTGGGGAACG
TCATGTGCGATCGAGGATGGAGGAAAAACAATGAAATATTTGTAAAAAAAAGGCTGTGTT
ATAATTCTCCCTCTTTGTTGCTGTTTTTTTTTTTCTTGTTGCCCACATATTGTTTCGGAT
GTAGTAGTTGTAGTAGTGGTG
>TRINITY_DN131208_c0_g1_i2 len=362 path=[4360:0-57 36:58-58 37:59-87 4793:88-111 90:112-160 4794:161-184 163:185-188 4792:189-212 191:213-234 213:235-263 242:264-289 268:290-296 275:297-322 301:323-328 307:329-337 3247:338-361] [-1, 4360, 36, 37, 4793, 90, 4794, 163, 4792, 191, 213, 242, 268, 275, 301, 307, 3247]
TGATTGATTTGTCTTTATTAAAGAGACTTTCAGCCCAGAAAAAGATATTAAAACGCTGTT
TTGCATAATAGCAAAGTTTTTCACAATTGGTTCTTGCCAAACGGTTCGGTGTCTAGCTGT
TCTCAAATGAAACTCGCTTGTTCACAAGGAAGGGAAAAAGGATCTAAAATCAAGACTTTT
CTGTTCACGTTATATATGGACGGACCACTACATCGAAATTGCTCCAAAAAGTATGACAAT
GTTGTTATAAACCATACAGATAACCGTTTCACACAAACATCAGAATCCAAAAACATTCTG
CAAAACAAAAAATGCTGACAAAATCGTCAAAAAACTCATGTACTTACCACCAAAATATTC
GC
>TRINITY_DN131208_c0_g2_i1 len=205 path=[4549:0-43 1223:44-87 1267:88-204] [-1, 4549, 1223, 1267, -2]
GTTTGGCTTCTTGCCGGCATCCACACCAACACGCACGCTAGCGTTTTGTTCTGTCTATCA
CACTCACACGCAGCAAACGATCTCTCACGCCCACAAAAGTTAAAAACAAAGTGTAAAAAA
AAACAACAGTACGAAAACGACACATGGGAAATCTCTAGCGAGCGACTCAAGGGGATTGAA
TTTAGACACCACTACTACAACTACT
>TRINITY_DN131208_c0_g3_i1 len=411 path=[3881:0-68 1042:69-100 4791:101-124 1098:125-249 1223:250-293 1267:294-410] [-1, 3881, 1042, 4791, 1098, 1223, 1267, -2]
CACACCGACAACCAGTGTTGCCGGTTACGTGGAATATGCTAACTTTTCATTTTGTGACCA
CTGCAACCACGTAATCATATGCTTTGCACATGTGTTTTTATAATGTTACTTTTCTTCCTA
GTCAAGACGGCATCCGATTCCCGAAACAACATTTCATTGGACAGTCTCTTAAACTCTTAT
TATTTTCGTTTTTTTTCTAGTGTTTTGTTTGGCTTCTTGCCGGCATTCACACCAACACGC
ACGCTAGCGTTTTGTTCTGTCTATCACACTCACACGCAGCAAACGATCTCTCACGCCCAC
AAAAGTTAAAAACAAAGTGTAAAAAAAAACAACAGTACGAAAACGACACATGGGAAATCT
CTAGCGAGCGACTCAAGGGGATTGAATTTAGACACCACTACTACAACTACT
>TRINITY_DN131208_c0_g3_i2 len=502 path=[905:0-94 4790:95-118 1001:119-143 1026:144-159 1042:160-191 4791:192-215 1098:216-340 1223:341-384 1267:385-501] [-1, 905, 4790, 1001, 1026, 1042, 4791, 1098, 1223, 1267, -2]
GCTCTCACATCGAGGAAATTTGCAACAACTTTCCGTTTAAGTATGTATCTTTTTCTGCTT
CGTGGCTCTTTTGCGTTTGTTTTCCACTTTCCACATCCACATTCAGGGATGCCAGTTACG
TGGCATATTCTAACTTCTCATTTTGTGACCACTGCAACCACGTAATCATATGCTTTGCAC
ATGTGTTTTTATAATGTTACTTTTCTTCCTAGTCAAGACGGCATCCGATTCCCGAAACAA
CATTTCATTGGACAGTCTCTTAAACTCTTATTATTTTCGTTTTTTTTCTAGTGTTTTGTT
TGGCTTCTTGCCGGCATTCACACCAACACGCACGCTAGCGTTTTGTTCTGTCTATCACAC
TCACACGCAGCAAACGATCTCTCACGCCCACAAAAGTTAAAAACAAAGTGTAAAAAAAAA
CAACAGTACGAAAACGACACATGGGAAATCTCTAGCGAGCGACTCAAGGGGATTGAATTT
AGACACCACTACTACAACTACT
>TRINITY_DN131208_c0_g4_i1 len=240 path=[3635:0-122 1267:123-239] [-1, 3635, 1267, -2]
CTTATTATTTTCGTTTTTTTTTCTAGTGTTTTGTTTGATTTCTTGTCGACAGACACACCA
ACAGTCACGCAAGCGTCTCGTTCTATCTATCACACTCTCAACACGCAGCAAACGATCTCT
CACGCCCACAAAAGTTAAAAACAAAGTGTAAAAAAAAACAACAGTACGAAAACGACACAT
GGGAAATCTCTAGCGAGCGACTCAAGGGGATTGAATTTAGACACCACTACTACAACTACT
>TRINITY_DN131231_c0_g1_i1 len=207 path=[987:0-68 57:69-69 58:70-78 67:79-144 133:145-178 167:179-183 172:184-189 178:190-206] [-1, 987, 57, 58, 67, 133, 167, 172, 178, -2]
AAAAAAGTTTCTCAGAAAACTTTTCACCATTGAGAAAAAATGTCTAAAAATGCTGATAAA
AGTACCGTCTGTATCATAGATTATTTTGAACAAAATTTTTCCTAGCGCAAAAATTAATGT
TCTTCATTTCGTTCTTTGACGCCAAAATGGAATCTCTTACCGTTTTAGAGATATAGCCAA
AAAACCAACGGTCAGTCGCTCTATTTT
>TRINITY_DN131231_c0_g1_i2 len=210 path=[987:0-68 57:69-69 58:70-78 67:79-144 133:145-178 1033:179-209] [-1, 987, 57, 58, 67, 133, 1033, -2]
AAAAAAGTTTCTCAGAAAACTTTTCACCATTGAGAAAAAATGTCTAAAAATGCTGATAAA
AGTACCGTCTGTATCATAGATTATTTTGAACAAAATTTTTCCTAGCGCAAAAATTAATGT
TCTTCATTTCGTTCTTTGACGCCAAAATGGAATCTCTTACCGTTTTAGAGATATAGCCAG
ATCGGAAGAGCGTCGTGTAGGGAAAGAGTG
>TRINITY_DN131231_c0_g1_i3 len=217 path=[1:0-78 57:79-79 58:80-88 67:89-154 133:155-188 167:189-193 172:194-199 178:200-216] [-1, 1, 57, 58, 67, 133, 167, 172, 178, -2]
AATACACCGTGAAACAATTTTCTCGGAAAATTTTTCACCATAGAGAAAAAACGTCTAAAA
TGCTGATAAAAGTACCGTCTGTATCATAGATTATTTTGAACAAAATTTTTCCTAGCGCAA
AAATTAATGTTCTTCATTTCGTTCTTTGACGCCAAAATGGAATCTCTTACCGTTTTAGAG
ATATAGCCAAAAAACCAACGGTCAGTCGCTCTATTTT
>TRINITY_DN131231_c0_g1_i4 len=201 path=[592:0-61 58:62-70 67:71-136 133:137-170 167:171-175 172:176-181 1144:182-200] [-1, 592, 58, 67, 133, 167, 172, 1144, -2]
TTCTCAGAAAATTTTTCATCATAGAGAAAAAACGTCTAGAAATGCTGATAAAAGTACCGT
CTGTATCATAGATTATTTTGAACAAAATTTTTCCTAGCGCAAAAATTAATGTTCTTCATT
TCGTTCTTTGACGCCAAAATGGAATCTCTTACCGTTTTAGAGATATAGCCAAAAAACCAA
CGACCAGTCGCTTTATTTTCA
>TRINITY_DN131231_c0_g1_i5 len=202 path=[592:0-61 58:62-70 67:71-136 133:137-170 1033:171-201] [-1, 592, 58, 67, 133, 1033, -2]
TTCTCAGAAAATTTTTCATCATAGAGAAAAAACGTCTAGAAATGCTGATAAAAGTACCGT
CTGTATCATAGATTATTTTGAACAAAATTTTTCCTAGCGCAAAAATTAATGTTCTTCATT
TCGTTCTTTGACGCCAAAATGGAATCTCTTACCGTTTTAGAGATATAGCCAGATCGGAAG
AGCGTCGTGTAGGGAAAGAGTG
>TRINITY_DN131263_c0_g1_i1 len=212 path=[222:0-23 223:24-35 235:36-42 242:43-46 246:47-54 254:55-59 259:60-66 266:67-91 291:92-144 344:145-164 364:165-211] [-1, 222, 223, 235, 242, 246, 254, 259, 266, 291, 344, 364]
GGCTCCTCAAAGTCTCCTGCATGGCGGCCACCTTCTTCGAGTACTGCTGCTCCATTTCGG
CCTTCTGCTTCACCAATGCCAACATCTCCCGTTTCAACGATTGAATTTTATCTCCCAATC
TGACACAGGTCTTTTCCTCCCCGTCGACAGCCGGTTGCTCTGCCAACATCATCCGTGCTG
GTTCAGGAGCTTTCTTCTCAAAAATCACTCCA
>TRINITY_DN131297_c1_g1_i1 len=664 path=[821:0-253 1052:254-256 1055:257-269 1461:270-293 452:294-305 464:306-319 1537:320-344 502:345-429 587:430-435 593:436-442 600:443-464 622:465-466 624:467-480 638:481-494 652:495-504 662:505-507 665:508-536 694:537-547 705:548-560 718:561-608 2151:609-632 790:633-663] [-1, 821, 1052, 1055, 1461, 452, 464, 1537, 502, 587, 593, 600, 622, 624, 638, 652, 662, 665, 694, 705, 718, 2151, 790, -2]
AAACGCTTCCCCCCTTCGTCTCCCCCGCTCCGTGCAAATCAAAAGTAGAAAAAAATTGGG
TTCGCCCATGCAATTTAGTTTTAAGGTTCCAATGACTCGTGCTTTCCCTGAACGCTTTAT
CAGTTGATTCTCATTCTTACTACTACACACTCCTGCTGATCATCATGGTTGGTTTATGAC
TTGAGTCCGAATTTGCTCACTCGTGACAACAAAGCAATCGCGCGCAAAAGGGTTGTTCTG
GTTTTGCTTTGGAACAATCTAACCTCCACTAGGGATTCAGATATGCTCACTACTACAGTT
TCACTTATTTGTGTTTTTTTTACTGTTCAGTTAGTTGGTTGGTTTTTATTCAATGTTTTT
CATTGTTCTTGAGAAATGACATTCACTCCCGCGATGTTCATTGTGTGGGTGTGTGTGTGA
TCTGTATGTGTGAGTTGGTTTGTCTGTGTATGTTGTCTGCTAATCTGTTGTATTTTTTTT
ATTTCTCTGTTGTTGTTGTTGTTGTAGTGTGCGTAATCTTAAGTATGGATAAGCTTATTG
ACGATCAGTGGCGCGCAGCTTCTCTTCGACAGCTTCCCGTGATGCTTCAGAGAGATCGGT
AGCCTGAATATACTTCTGGACGCCAACGAGCGACTTCTTCAGAGCGTCGAAGGAGCTGGA
GTAC
>TRINITY_DN131297_c1_g1_i2 len=237 path=[1748:0-37 622:38-39 624:40-53 638:54-67 652:68-77 662:78-80 665:81-109 694:110-120 705:121-133 718:134-181 2151:182-205 790:206-236] [-1, 1748, 622, 624, 638, 652, 662, 665, 694, 705, 718, 2151, 790, -2]
GTGCTCTTCCGATCTTCTGTGTATGTTGTCTGCTAATCTGTTGTATTTTTTTTATTTCTC
TGTTGTTGTTGTTGTTGTAGTGTGCGTAATCTTAAGTATGGATAAGCTTATTGACGATCA
GTGGCGCGCAGCTTCTCTTCGACAGCTTCCCGTGATGCTTCAGAGAGATCGGTAGCCTGA
ATATACTTCTGGACGCCAACGAGCGACTTCTTCAGAGCGTCGAAGGAGCTGGAGTAC
>TRINITY_DN131297_c1_g2_i1 len=294 path=[821:0-253 1052:254-256 1055:257-269 1068:270-273 432:274-293] [-1, 821, 1052, 1055, 1068, 432]
AAACGCTTCCCCCCTTCGTCTCCCCCGCTCCGTGCAAATCAAAAGTAGAAAAAAATTGGG
TTCGCCCATGCAATTTAGTTTTAAGGTTCCAATGACTCGTGCTTTCCCTGAACGCTTTAT
CAGTTGATTCTCATTCTTACTACTACACACTCCTGCTGATCATCATGGTTGGTTTATGAC
TTGAGTCCGAATTTGCTCACTCGTGACAACAAAGCAATCGCGCGCAAAAGGGTTGTTCTG
GTTTTGCTTTGGAACAATCTAACCTCCACTCGGGATTCAGATATGCTCACTACT
>TRINITY_DN131264_c0_g1_i1 len=284 path=[72:0-72 122:73-78 128:79-162 2213:163-188 239:189-198 857:199-283] [72, 122, 128, 2213, 239, 857, -2]
TATGTAAACAAAAAAGAGATTTTCTCATGAGGCACTGAATTTCGTTAAGGACTACTTGTA
TCACTCACCTTTGAGGATAATTTGTGATAAGTTATCTTCCTGAGTTACTCCGAGCAATGG
CATTCTCCGGGAACTGTCATACCAGAGCTGCTCGTTCTATTTTCCATGCAAACTTCAGGT
CAGTTATCGCAATCCTATTTCCGCAAAATTTTAACAGACATGCCGAATAAACGGGCTGAA
AAGTTTTGAATTCAAGATTCGAGGCATTCATTTTACAGGATTCC
>TRINITY_DN131264_c0_g2_i1 len=223 path=[1337:0-90 34:91-93 37:94-94 38:95-99 43:100-115 59:116-120 64:121-122 66:123-123 67:124-128 72:129-178 1961:179-214 1997:215-222] [-1, 1337, 34, 37, 38, 43, 59, 64, 66, 67, 72, 1961, 1997, -2]
GGATACAATGCGTTTAAGTAAAGGCAAAGGTATACAAAAAGGGTAATCTGACTGTATAGT
GTATGCAATAATTCAAGCCTAACTTTACCAAACACCGTATGTAACATATGTAAACAAAAA
AGAGATTTTCTCATGAGGCACTGAATTTCGTTAAGGACTACTTGTATCACTCACCTTTGG
GGGTAGTTTGTGAAAAAATACCCGGATTTTTCACGTTTTGGAA
>TRINITY_DN131264_c0_g1_i2 len=208 path=[72:0-72 122:73-78 128:79-162 212:163-189 239:190-199 249:200-207] [72, 122, 128, 212, 239, 249, -2]
TATGTAAACAAAAAAGAGATTTTCTCATGAGGCACTGAATTTCGTTAAGGACTACTTGTA
TCACTCACCTTTGAGGATAATTTGTGATAAGTTATCTTCCTGAGTTACTCCGAGCAATGG
CATTCTCCGGGAACTGTCATACCAGAGCTGCTCGTTCTATTTTTCCGTGCAAACTTCAGG
TCAGTTATCGCAATCCTATTAGATCGGA
>TRINITY_DN131234_c0_g1_i1 len=427 path=[231:0-163 3703:164-187 396:188-206 415:207-209 418:210-215 424:216-218 427:219-233 442:234-242 451:243-254 3112:255-293 502:294-305 3706:306-329 538:330-359 568:360-383 592:384-399 608:400-426] [-1, 231, 3703, 396, 415, 418, 424, 427, 442, 451, 3112, 502, 3706, 538, 568, 592, 608, -2]
TTTGCCTTCCTTTCCGGACACATTTTTACCCCATCCAGAGGCGAGGCAACGGCTGTGATC
GAAGTTATGGTTCTTAGGTGGCAAGCAAATTGGCTGGACGTTTTCGGCTAGCACAAATGG
TTCATCCATAATCAGCAGGGCCACATCGTTGAACAGCGAGCCCTTATTGAATCGTTCGTG
GACAATGACTTCACGCACGCGGCGATCATGATGAGGGAAAAGTTCATTTCTAGTCTGAGT
GTCCCATTCACCAGCACGCACCAGCAAAGTATCCTGTTGCTTGTTGGCGACACAATGAGC
CGCAGTTAGGACGACATTCGGGGCAATCAGCGAACCACCGCATTCGTAGACATTCAACGT
GGAGTCCATGACCTTATCTTCGCGCAAAACAGCGACCATCCAGGGGAATTCACCGTATTC
CGATTCG
>TRINITY_DN131234_c0_g2_i1 len=222 path=[231:0-163 3703:164-187 396:188-206 3686:207-221] [-1, 231, 3703, 396, 3686, -2]
TTTGCCTTCCTTTCCGGACACATTTTTACCCCATCCAGAGGCGAGGCAACGGCTGTGATC
GAAGTTATGGTTCTTAGGTGGCAAGCAAATTGGCTGGACGTTTTCGGCTAGCACAAATGG
TTCATCCATAATCAGCAGGGCCACATCGTTGAACAGCGAGCCCTTATTGAATCGTTCGTG
GACAATGACTTCACGCACGCGGCGATCGTGATGAGGGAAAAG
>TRINITY_DN131234_c0_g3_i1 len=297 path=[1039:0-38 1055:39-41 1058:42-53 1070:54-62 1079:63-77 1094:78-83 1100:84-110 2390:111-117 2397:118-124 3702:125-148 2428:149-155 1172:156-161 1178:162-170 1187:171-182 1199:183-245 1262:246-254 1271:255-255 1272:256-296] [-1, 1039, 1055, 1058, 1070, 1079, 1094, 1100, 2390, 2397, 3702, 2428, 1172, 1178, 1187, 1199, 1262, 1271, 1272, -2]
CCAACCACCACCACCGTCACCAACTTGCTCCGGAGACTGCGTTCCCTACTATCTGTGCAA
TGACAACCAAATCATCACAGACGGCACGGGCATCATCGATATTCGCGTTGGAGATGACTC
CACCGTTGAAAGCGAATGTGCCAATTATCTGGACACATGCTGCGAAAAGACCCAAGTGTT
GGTAGAGCCTCCTCCAACGTATACCCCTGCACCCCCGGTGAGTCAGTACTCATGCGGTTT
GCGAAACGCTGACGGTCTGGGATTCAGAATCACCGGCAACAAGCAAGGCGAATCGGT
>TRINITY_DN131234_c0_g4_i1 len=208 path=[1039:0-38 2097:39-62 1079:63-77 2713:78-113 1130:114-141 1158:142-152 1169:153-155 1172:156-161 1178:162-170 1187:171-182 2460:183-207] [-1, 1039, 2097, 1079, 2713, 1130, 1158, 1169, 1172, 1178, 1187, 2460, -2]
CCAACCACCACCACCGTCACCAACTTGCTCCGGAGACTGTGTTCCCTACTATCTGTGCAA
TGACAACCAAATCATCACGGACGGAACGGGTATCATCGATATTCGCGTTGGCGATGACTC
CACCGTTGAAAGTGAATGTGCCAATTATCTGGACACATGCTGCGAAAAGACCCAAGTGTT
GGTTGAGCCGCCTCCAACGTATACCCCT
>TRINITY_DN131234_c0_g4_i2 len=313 path=[1587:0-64 1629:65-68 1633:69-78 1643:79-88 1653:89-94 3705:95-118 1683:119-165 2781:166-177 1058:178-189 1070:190-198 1079:199-213 1094:214-219 1100:220-246 1127:247-249 1130:250-277 1158:278-288 2321:289-312] [-1, 1587, 1629, 1633, 1643, 1653, 3705, 1683, 2781, 1058, 1070, 1079, 1094, 1100, 1127, 1130, 1158, 2321, -2]
ATTCCCTCTTTGAGTCGGTTTTCAACAATCCAGATAACAACAACAACAATAACCCGGCTG
CTGCAACTCCAGCACCAGCTCCACCACCACCAGCCGTCGCTCCACCGCAAGCGGCACGTC
CGGTTCAACCCCAACCGCCACCACCACCACCGTCGCCAACTTGCTCCGGAGACTGCGTTC
CCTACTATCTGTGCAATGACAACCAAATCATCACAGACGGCACGGGCATCATCGATATTC
GCGTTGGCGATGACTCCACCGTTGAAAGTGAATGTGCCAATTATCTGGATACATGCTGCG
AAAAGACCCAAGT
>TRINITY_DN131228_c0_g1_i1 len=203 path=[2183:0-35 1104:36-36 1105:37-120 1189:121-202] [-1, 2183, 1104, 1105, 1189, -2]
CTGTGTTTTTATTTCCAACAGGTTATGGGCCCAGGGACGCCCTGGCGGTGGTTCGGGAAG
CGAGGAGAACAAGATGCGGTACCATCCAATATCCGATGAGGTATCAAGATGCGATGAGGC
CTGGTGCCAATAATCGTTCAGATACCGAGAGGCGCCCAAGTAACTTGAGGGACCTGCGCT
GGAACCAAGATGTCGAGGCAGAG
>TRINITY_DN131228_c0_g2_i1 len=277 path=[1660:0-57 1695:58-70 1708:71-91 1729:92-107 1745:108-183 1821:184-200 1838:201-219 1857:220-224 1862:225-238 2797:239-262 596:263-276] [-1, 1660, 1695, 1708, 1729, 1745, 1821, 1838, 1857, 1862, 2797, 596, -2]
ACCAGGAGGTCGAGGCAGAGGGTGCTGGCTGATCGTGGACGCTGGAGCTGGATGGCAGAA
GGTACTTGAGGTGGAAGACGCTTCAAGCCAGGAGGAGCTTGGTAGCCTCTTAGTAGCAGA
CGTAGCCTGGAGCCAGGGCCTGGTAGCAGAGTCTGCTTGGAGCCAGGAGGAGTCTGGTAG
CTCGGTTGCTAAGGAGGAGCTCGGTAGGCTGGAGGAGTACGTGGCCAGGTGAAGCTCGGA
ACGCGTCGGATCTGAGAGTGTGTGATGAGGAGGAGTG
>TRINITY_DN131228_c0_g3_i1 len=251 path=[1385:0-32 1395:33-49 362:50-50 363:51-56 369:57-76 389:77-82 395:83-90 403:91-100 413:101-114 427:115-118 431:119-130 443:131-148 461:149-178 491:179-250] [-1, 1385, 1395, 362, 363, 369, 389, 395, 403, 413, 427, 431, 443, 461, 491, -2]
ATGAGGAGGAGTGTTGAATTATAGGTACATCACACAGCTCAGTGGAGAGCTAGGTATCAA
CTGGTAGGTAAATGGAAATAAATTGTAAATATGTTATACCTAGATTGAATAAAGGAGAGG
CACTGAGCTGGTAGCGATATCAGTCAGTGCCTGGGTTTGGAGAACAAAGCCTCGCCTGTA
TTTTTTATTTCCAACAAGTTTAGCCAGGGACAATGTTTAGATTTGACCTTTACGTTTACA
CTTTTAGTTGT
>TRINITY_DN131228_c0_g3_i2 len=228 path=[1385:0-32 1395:33-49 362:50-50 363:51-56 369:57-76 389:77-82 395:83-90 403:91-100 413:101-114 427:115-118 431:119-130 443:131-148 461:149-178 2082:179-227] [-1, 1385, 1395, 362, 363, 369, 389, 395, 403, 413, 427, 431, 443, 461, 2082, -2]
ATGAGGAGGAGTGTTGAATTATAGGTACATCACACAGCTCAGTGGAGAGCTAGGTATCAA
CTGGTAGGTAAATGGAAATAAATTGTAAATATGTTATACCTAGATTGAATAAAGGAGAGG
CACTGAGCTGGTAGCGATATCAGTCAGTGCCTGGGTTTGGAGAACAAAGCCTCGCCTGTG
TCCACCGTCAACGACCTTAGTGAAATTGGTTTCGAAGTGAAGTGATTG
>TRINITY_DN131217_c0_g1_i1 len=244 path=[3335:0-50 982:51-64 996:65-79 3222:80-96 1037:97-243] [-1, 3335, 982, 996, 3222, 1037, -2]
AGAAAACAGAAGAAAAAAAAAACAAAAGCAACGATGGCCTTGGAGGAGAACCAGAACGGG
ACGGTGGTCCAGCCGCAGCAACAGCAGAAGGATGGAGGTGCTCAGAAGCAGCCGCAGCTG
CAGCCTTCCACGTCCAGCGAGAAGCTAAATGCGGCGCTGGCCAATGGGACCAACGAGAAA
ACACGCAACAACAACAAACAGAACGACACAAACACAGCTTTCCTCAGGGCAGCCCGGGCC
GGAG
>TRINITY_DN131217_c0_g2_i1 len=246 path=[2939:0-46 1887:47-91 1932:92-116 1957:117-135 1976:136-140 1981:141-169 4065:170-193 2034:194-245] [-1, 2939, 1887, 1932, 1957, 1976, 1981, 4065, 2034, -2]
TCCAGGTAACCGCGGTGGAATTCAAACGCCAGCACTCGGCTCCCGGTGGAACCGGCATCG
ATCACAACGGCGTAAGTTTTCTCATGGTAGCCCAGCTTCCCGGCAATGGTGTCGACGATC
GGATGGAATGAGTCAGTGTAGGCCAGGAACAGGAATATCAGCAGCGAGGCACTCACCACC
AGGCAGAAAAAGGAGAACCGTAGGTTGTTGGCCACCACTTTGGAATTGGATTTGCGGCGA
GATCCA
>TRINITY_DN131217_c0_g2_i2 len=582 path=[1527:0-250 1755:251-299 1804:300-355 1860:356-368 1873:369-382 1887:383-427 1932:428-452 1957:453-471 1976:472-476 1981:477-505 4065:506-529 2034:530-581] [-1, 1527, 1755, 1804, 1860, 1873, 1887, 1932, 1957, 1976, 1981, 4065, 2034, -2]
CCCAGCAAGAAATTGATTGTAAACCACGAGAAAATGCCCTCGTCAGTACCATCCATAATT
TCCACCGACTGATCGTTCACAAGGAATCCCGATTTTTCGAACAAATCTCTGCAAGCTTGC
AGCAATCCTTCGGCTTGTTCGGGTTTTAGTAGCCTGAGTCCAGCCGTGGCTTTCAAAACT
AGCGGTGTGGTAGCCATCTTTTCCTTGGGTATAACATTTCTGGCCTCCTGCAGTAGCTTG
TCGATGGTGGCCGCTCCTTCCTGTGGTTTATCGGCGAACGCTGACAATCCTGGCTTAGAG
TGTTTGTACAATTCGTAGTCCAGGACCAATCGTCCGTCTAGGTAGCCGCGATGAAACTCG
AACGCCAGCACTCGGCTCCCGGTGGAACCGGCATCGATCACAACGGCGTAAGTTTTCTCA
TGGTAGCCCAGCTTCCCGGCAATGGTGTCGACGATCGGATGGAATGAGTCAGTGTAGGCC
AGGAACAGGAATATCAGCAGCGAGGCACTCACCACCAGGCAGAAAAAGGAGAACCGTAGG
TTGTTGGCCACCACTTTGGAATTGGATTTGCGGCGAGATCCA
>TRINITY_DN131217_c0_g3_i1 len=402 path=[3155:0-47 487:48-68 508:69-113 553:114-141 4064:142-165 605:166-184 4066:185-208 648:209-228 4063:229-252 692:253-275 715:276-306 746:307-315 755:316-326 766:327-339 779:340-350 790:351-401] [-1, 3155, 487, 508, 553, 4064, 605, 4066, 648, 4063, 692, 715, 746, 755, 766, 779, 790, -2]
ACCAAGTGAAATCAAGAAAATCACCAATCGAAACAAGAATCACAAATCACCAACAGGAAT
TAGTGCCACCAAAAAGTGAGAATAATTAAAAAAAAAAATCAAAATCAACAAAGTGTTTGC
CCGACACAGTGAAACCAAAATTGCAACGGCGATCGGTCCCGGGAAGTGATAGATTCGTTC
CCGTTCTGTTGTCGTTGAAGTGGTCGTCGATTGTTGATTTGTTCGATCCTGAATTGTGTT
GTGTGACAGTGAGAAGACGGAAAACAAGACGGAGCAGCCCGCATCGACAACAGCAGCAGG
AGCAGCGACGACATCCCATCAGCAGCAGCAGCAGCAACAGCAGGACTACGGCGACGAGAT
GAGTGGTCGGCCCAGGACTACCTCTTTTGCGGAGGGCAACAA
>TRINITY_DN131217_c0_g4_i1 len=366 path=[841:0-56 875:57-98 917:99-163 982:164-177 996:178-192 1011:193-212 1031:213-218 1037:219-365] [-1, 841, 875, 917, 982, 996, 1011, 1031, 1037, -2]
CATGTAAAAGTAGTGAGACACAAGAGTGAAGCGTGAAGTTACAGAAATCTATATTCATCT
ATCCTACTGTTATAAAGAATTCGAATAAATCATTCGTGTGAAGTTTGGGTGAAGAGAAAA
CAGAAGAAAAAAAACAAAAAACAACGATGGCCTTGGAGGAGAACCAGAACGGGACGGTGG
TCCAGCCGCAGCAGCAGCAGCAACAGCAGAAGGATGGAGGTGCTCAGAAGCAGCCGCAGC
TGCAGCCTTCCACGTCCAGCGAGAAGCTAAATGCGGCGCTGGCCAATGGGACCAACGAGA
AAACACGCAACAACAACAAACAGAACGACACAAACACAGCTTTCCTCAGGGCAGCCCGGG
CCGGAG
>TRINITY_DN131243_c0_g1_i1 len=316 path=[2049:0-89 1125:90-90 2116:91-131 3022:132-155 2181:156-158 1642:159-163 1199:164-168 1366:169-208 1406:209-266 1464:267-267 1465:268-315] [-1, 2049, 1125, 2116, 3022, 2181, 1642, 1199, 1366, 1406, 1464, 1465, -2]
TACGTCTACACTATAGAATAGACGGATTCCTATCAATATCGTCGGCGCGCGGCGGAAGGC
AATGTTCTTGGATTGGGGTTTGAGCAGGATTTCGCGCGACGAATTCCAAACGAATTCTGA
GCCTTCTGGTAATCAATAAAACTACGAGGAAAGTCACGGCTTCGCAGATATTCCGACTTC
GATTTCCCAAATGATGGTTTCTCTCCTCTTTAATAATGCAAACAAATGAAAAAAAAACAG
GCGATTTTTTTGTGTGTGTTTCCACTGCGCAGTGTCTCTTATTTTCCTTTTGTATATTTT
CTAACCTGTGTGTTTG
>TRINITY_DN131243_c0_g2_i1 len=428 path=[767:0-61 1735:62-66 2319:67-77 824:78-116 1865:117-182 930:183-197 945:198-297 1045:298-315 1063:316-366 1114:367-377 1125:378-378 1126:379-415 1163:416-427] [767, 1735, 2319, 824, 1865, 930, 945, 1045, 1063, 1114, 1125, 1126, 1163]
GCTGTCCGACTCAGTAATTATTTTCAATGTGCAAAGTCTTTTGAAAATCAACGGATTTTT
TTCTAGTTACACCATCCAGCGAACTGTCTACACACAATGTGAACAAAGATCACGAATGCC
AGTGCGTTCCTAATGAAATTAAAAATTCCTAGAAAGGACCAAGATCTTCACTACGCTGTC
TCTAAAACTGTACGACGACAAACCGAACAAAACGCGGTGTTGTTGCACAATTGGCAAAAT
AATAAAAAAAAAAACTCTAGCGCTGTTTTGTCTATGTTAGCAGCAGTAGGTATAATACGT
CTACACTTTAGACGTATTCCTATCAATATCGTCAACGCGGCGGAAGGCAATGTTTTTGGA
TTGGGGTTTGAGCAGGATTCCGCGCGACGAATTCAAAACGAATGCTGAGCCTTCTGGTAA
TCAGTAAA
>TRINITY_DN131243_c0_g2_i2 len=258 path=[3005:0-38 2370:39-109 1045:110-127 1063:128-178 1114:179-189 1125:190-190 1126:191-227 1163:228-239 1175:240-257] [-1, 3005, 2370, 1045, 1063, 1114, 1125, 1126, 1163, 1175]
TGTACGACGATAAACTGAACAAAACGCGGTATTGTTGCACAATTGGCAAAATATTAAAAA
AAAAAACTCTAGTGCTGTTTTGTCTAGGTTAGCAGCAGTAGGTATAATACGTCTACACTT
TAGACGTATTCCTATCAATATCGTCAACGCGGCGGAAGGCAATGTTTTTGGATTGGGGTT
TGAGCAGGATTCCGCGCGACGAATTCAAAACGAATGCTGAGCCTTCTGGTAATCAGTAAA
CCTACGAGGAAAGTCACG
>TRINITY_DN131271_c0_g1_i1 len=281 path=[855:0-23 856:24-24 857:25-43 876:44-70 903:71-82 2185:83-106 939:107-280] [-1, 855, 856, 857, 876, 903, 2185, 939, -2]
AGAGGGACTTGAGAGTTTTGAGGTGCGCCTTGATTGAAGTTCACTGGAGGTGCGTTGTGA
GGCAGAGTAAGACCTTTATCCAACGAAGGTGGCCCGAAAGGATCTTTTGCGAAAATGGGT
GATCGTTCTGTTCCTACTTCGATTTTGTATGTTGGAAGTTGTTCTCCGGGGAAAAGTGGA
GGGATCAGTCCGTTCAATGGTTTCTGCGCAAACAGAATCTGTCCATCTGCTACAGAGGGG
ATTTTAGCATTAGGAACGAATTGAAATGCCGTGGTAGGGGC
>TRINITY_DN131271_c0_g2_i1 len=217 path=[1639:0-42 1659:43-81 3215:82-105 1722:106-125 2324:126-148 2347:149-216] [-1, 1639, 1659, 3215, 1722, 2324, 2347, -2]
ACGGGGTTCTGAGGGGTGGCTGGGACTGAAGTTGTGGGTTTGTAAGCGGTGCCTAGGTTT
TGTTGGTTTCCATGGAAGCCCGATGCTCCACCAAAACTTCCGGTGAACTTGTTGGGGGCT
TGGGTTTGTGGGTATTGCGGGGATGGTGGCTGCGGTGGAAGGGGTTGGAATGAGACGGGG
TTCTGAGGGGTGGATGGGACTGAAGTTGTGGGTTTGT
>TRINITY_DN131271_c0_g3_i1 len=213 path=[3129:0-48 749:49-65 766:66-72 773:73-96 797:97-154 855:155-155 856:156-156 857:157-175 2452:176-180 2457:181-212] [-1, 3129, 749, 766, 773, 797, 855, 856, 857, 2452, 2457, -2]
TTCCCTACACGACGCTCTTCCGATCTGTGGGGTTGAGTTGACGGGTTGAATTGAGGTTGT
TGAGGAGTTTGGTGATATTGAGGAGTGTGGGCATGTTGTGGTGGTAGAGGTTCTAAAGAA
AGGGGCACCTGAAGAGGGACTTGAGAGTTTTGAGGTGCGCCTTGATTGAAGTTCACGGGA
GGTGCGTTGTGAGGCAAAGTAAGACCTTTATCC
>TRINITY_DN131271_c0_g3_i2 len=377 path=[559:0-60 3214:61-84 621:85-102 639:103-132 669:133-212 749:213-229 766:230-236 773:237-260 797:261-318 855:319-319 856:320-320 857:321-339 2452:340-344 2457:345-376] [-1, 559, 3214, 621, 639, 669, 749, 766, 773, 797, 855, 856, 857, 2452, 2457, -2]
GGGCGAATTGAGTTGGCGGTGGGGAAGGGTAGGTTGGCGGAGCTGGGGGGAGAGCAGGTT
TAGGGGTTGAAGTGTACGCTGTTCCGAGGTTTTGTTGATTTCCGAGAAGACCGGGAGCAC
CACCGAATGAACCGGTGAATTTTTGGACAGGAGCCTGCGTTGGTTTGAATTGGGATTGCT
GAGGAGTTTGGTGGGGTTGAGTTGACGGGTTGAATTGAGGTTGTTGAGGAGTTTGGTGAT
ATTGAGGAGTGTGGGCATGTTGTGGTGGTAGAGGTTCTAAAGAAAGGGGCACCTGAAGAG
GGACTTGAGAGTTTTGAGGTGCGCCTTGATTGAAGTTCACGGGAGGTGCGTTGTGAGGCA
AAGTAAGACCTTTATCC
>TRINITY_DN131271_c0_g4_i1 len=304 path=[2016:0-45 855:46-46 856:47-47 857:48-66 876:67-93 903:94-105 915:106-117 927:118-129 939:130-303] [-1, 2016, 855, 856, 857, 876, 903, 915, 927, 939, -2]
GTTCTAAAGAAAGGGGCACTTGTAGAGGGACTTGAGAGTTTTGAGGTGCGCCTTGATTGA
AGTTCACTGGAGGTGCGTTGTGAGGCAGAGTAAGACCTTTATCCAAAGAAGGTGGCCCGA
AAGGATCTTTTGCGAAAATGGGTGATCGTTCTGTTCCTACTTCGATTTTGTATGTTGGAA
GTTGTTCTCCGGGGAAAAGTGGAGGGATCAGTCCGTTCAATGGTTTCTGCGCAAACAGAA
TCTGTCCATCTGCTACAGAGGGGATTTTAGCATTAGGAACGAATTGAAATGCCGTGGTAG
GGGC
>TRINITY_DN131271_c0_g5_i1 len=279 path=[857:0-41 876:42-68 3031:69-92 927:93-104 939:105-278] [-1, 857, 876, 3031, 927, 939, -2]
AGGGACTTGAGAGTTTTGAGGTGCGCCTTGATTGAAGTTCACTGGAGGTGCGTTGTGAGG
CAGAGTAAGGCCTTTATCCAAAGAAGGTGGCCCGAAAGGATCTTTTGCGAAAATGGGTGA
TCGTTCTGTTCCTACTTCGATTTTGTATGTTGGAAGTTGTTCTCCGGGGAAAAGTGGAGG
GATCAGTCCGTTCAATGGTTTCTGCGCAAACAGAATCTGTCCATCTGCTACAGAGGGGAT
TTTAGCATTAGGAACGAATTGAAATGCCGTGGTAGGGGC
>TRINITY_DN131224_c0_g1_i1 len=490 path=[1067:0-80 1631:81-101 639:102-113 651:114-138 676:139-220 758:221-252 1461:253-271 1480:272-276 814:277-348 886:349-351 2208:352-375 913:376-390 928:391-489] [-1, 1067, 1631, 639, 651, 676, 758, 1461, 1480, 814, 886, 2208, 913, 928, -2]
GATGTTTGTGTTGTTGCTGCTGTTGCTGTTGTTGTTGTCGATTTTCTTCTTCCGCAGTTG
CCAAATCGGTTATGATTCCACAACGCCTGGGTTGAACTACTACTACTGCTGCTGCAGTTG
CTGCTAACTGATACGGGAAGTGGTCGCGCGCGACGCGAGTTGTCGTCGTCGCCGTCGTCT
GCAGCTTTGTTTGGCGATATTGGCCTCTTTTGGGCTCACGTTTCAAGGATGATGATGCAT
CGGTGTTGTCTCTATGGGTTGTTGTTTTGCGATCTGTGCAGCCGAGAACTGCGACGTCAG
TTTTGGGTGGGTTTATTGATGGTGTTCTTCTGCTAAAACATGCTCTTTTTGTTGCTCCCA
TTTGTACAGCATTATTGCGGCATTATACTTGGGTGTTTGTTGTTTCTGGATGTTTTTGTT
GTTGCTGCTGTTGCTATTGTTGTCGAATTTCTTCTTCCGCTAAATCGGTTATATTTCCAC
CTGAACTGAC
>TRINITY_DN131224_c0_g1_i2 len=572 path=[514:0-27 2207:28-51 543:52-126 618:127-147 639:148-159 651:160-184 676:185-266 758:267-298 790:299-322 814:323-394 886:395-397 2208:398-421 913:422-436 1027:437-476 1067:477-534 1125:535-535 1545:536-571] [-1, 514, 2207, 543, 618, 639, 651, 676, 758, 790, 814, 886, 2208, 913, 1027, 1067, 1125, 1545, -2]
AGAAAGAAGTTACCCTAGTACACACAAGGAATAAGAAAAAGCTGGACACCAGGACAGGAA
GGAAAGAGGAGGGGAAATTCAAACAAGGACACAGCGAACGAGACCGATATGGGGGGAAGT
CACTAACAACGCCTGGGTTGAACTACTACTACTGCTGCTGCAGTTGCTGCTAACTGATAC
GGGAAGTGGTCGCGCGCGACGCGAGTTGTCGTCGTCGCCGTCGTCTGCAGCTTTGTTTGG
CGATATTGGCCTCTTTTGGGCTCACGTTTCAAGGATGATGATGCATCGGTGTTGTCTCTC
TGGGTTGTTGTTTTGCGATCTGTGCAGCCGAGAACTGCGACGTCAGTTTTGGGTGGGTTT
ATTGATGGTGTTCTTCTGCTAAAACATGCTCTTTTTGTTGCTCCCATTTGTACAGCATTA
TTGCGGCATTATACTTGAGTGTTTGTTGTTTCTGGATGTTTGTGTTGTTGCTGCTGTTGC
TGTTGTTGTTGTCGATTTTCTTCTTCCGCAGTTGCCAAATCGGTTATGATTCCACCACTC
AGCGAAATCCACCGCGCACTACTCGTACCGCG
>TRINITY_DN131224_c0_g1_i3 len=210 path=[1415:0-56 1449:57-68 886:69-71 2208:72-95 913:96-110 928:111-209] [-1, 1415, 1449, 886, 2208, 913, 928, -2]
GACTGGAGTTCTGACGTGTGCTCTTCCGATCTGTTGGGCTGAATTGCTTCTGCTAAAACA
TGCTCTTTTTGTTGCTCCCATTTGTACAGCATTATTGCGGCATTATACTTGGGTGTTTGT
TGTTTCTGGATGTTTTTGTTGTTGCTGCTGTTGCTATTGTTGTCGAATTTCTTCTTCCGC
TAAATCGGTTATATTTCCACCTGAACTGAC
>TRINITY_DN131224_c0_g1_i4 len=586 path=[514:0-27 2207:28-51 543:52-126 618:127-147 639:148-159 651:160-184 676:185-266 758:267-298 790:299-322 814:323-394 886:395-397 2208:398-421 913:422-436 1027:437-476 1067:477-534 1125:535-535 1126:536-585] [-1, 514, 2207, 543, 618, 639, 651, 676, 758, 790, 814, 886, 2208, 913, 1027, 1067, 1125, 1126, -2]
AGAAAGAAGTTACCCTAGTACACACAAGGAATAAGAAAAAGCTGGACACCAGGACAGGAA
GGAAAGAGGAGGGGAAATTCAAACAAGGACACAGCGAACGAGACCGATATGGGGGGAAGT
CACTAACAACGCCTGGGTTGAACTACTACTACTGCTGCTGCAGTTGCTGCTAACTGATAC
GGGAAGTGGTCGCGCGCGACGCGAGTTGTCGTCGTCGCCGTCGTCTGCAGCTTTGTTTGG
CGATATTGGCCTCTTTTGGGCTCACGTTTCAAGGATGATGATGCATCGGTGTTGTCTCTC
TGGGTTGTTGTTTTGCGATCTGTGCAGCCGAGAACTGCGACGTCAGTTTTGGGTGGGTTT
ATTGATGGTGTTCTTCTGCTAAAACATGCTCTTTTTGTTGCTCCCATTTGTACAGCATTA
TTGCGGCATTATACTTGAGTGTTTGTTGTTTCTGGATGTTTGTGTTGTTGCTGCTGTTGC
TGTTGTTGTTGTCGATTTTCTTCTTCCGCAGTTGCCAAATCGGTTATGATTCCACCTGAA
CTGACAGAGACGCCGTTGCAGAGTGAAACAGCAGCCGCAGTCGTCG
>TRINITY_DN131266_c0_g1_i1 len=301 path=[1579:0-42 268:43-45 271:46-69 295:70-78 304:79-105 2631:106-129 355:130-165 391:166-189 415:190-212 438:213-240 466:241-247 473:248-264 490:265-300] [-1, 1579, 268, 271, 295, 304, 2631, 355, 391, 415, 438, 466, 473, 490, -2]
TGAGCGACCCTAACAAAGGCGACACACAGTCGTTGGCCCGTAACCATATTGTTCATGTCA
GCGATTCGAACCTGGTCACTATTGCCGGTGGCAAGTGGACCACGTATCGTGCTATGGCAG
AGCACACCATGGACGCAGCTATCAAGGCTTGTAACTTGGAGCCTGAACGTGGATGCGTTA
CCGATGGATTGTGGATTGAGGGCGCCCAGGGTTGGACTCCCACCATGTACATCCGTTTGG
TGCAGGATTTGGGACTGGAAGTTGAAGTGGCGAAGCATTTGGCAATTTCTTATGGTGATC
A
>TRINITY_DN131266_c0_g2_i1 len=271 path=[803:0-63 844:64-72 853:73-73 854:74-85 866:86-87 868:88-89 870:90-97 878:98-109 890:110-153 934:154-189 970:190-196 977:197-213 994:214-217 998:218-220 1001:221-243 1024:244-270] [-1, 803, 844, 853, 854, 866, 868, 870, 878, 890, 934, 970, 977, 994, 998, 1001, 1024, -2]
TGTCACCTTTGTTAGGGTCGGACACCAGCGGTCTAATACCGCTCCAAGCAGACAGTACGT
CACCACGACGTACATCAACGTCCTTGTTCAGGTAGCTCTTGATCTCACTGAGGATGAACT
GAATTTCATCCTCACTAGGCGATGGATTATGAGTTACATCACACGGAGCGTCCGTAGTAC
CAGCGATCGTACCGTTCAACCACGGTAAGAAGAAGATCACACGACCATCGGAAGTGTCTG
GATCAAGCAGGCCCATCTGAGGTGGGCTGTA
>TRINITY_DN131200_c0_g1_i1 len=419 path=[1189:0-116 38:117-245 167:246-261 1377:262-291 213:292-399 1584:400-418] [-1, 1189, 38, 167, 1377, 213, 1584, -2]
GGAGATCTACACCGAACATGTCAGTTTGAGGTGACCACACCGCATAGCTTCCGCCGTGAA
TGTAAACCAAAACTGGATACTTCATGTCATCGGATGCATTGCCCAACGGCTTGTAGATGT
TCAGGAACAGGCAATCCTCGTCACCAATGACTTCTTCCGCGTCGTCAAAAGAGTCCAGCT
GAGCACAAATACTTCCCAATCGCGTGTACTGCTCATCTCCTTTCGGAGCTCTCACCACTG
GACTCTTGAATCTCAGCGACCCAACCGGCGGCTCCGCGTACCGAATTCCCAAGTACTCAC
AATACCTGAACCCGTTGAAAGTCTGATTCAGGACCCCAACACCGAAACCCGTTCCCCCTT
CAAAACTAACCACGCAGGGATTGCTCCCGGGATCATCCTCCGCCCGTCCAAAACTTCCA
>TRINITY_DN131200_c0_g1_i2 len=404 path=[1:0-59 38:60-188 167:189-204 183:205-211 190:212-234 213:235-342 321:343-403] [-1, 1, 38, 167, 183, 190, 213, 321, -2]
GAATGTAAACCAACACCGGATACTTCCTGTCATCGGTTGCATTGCCCAACGGCTTGTAGA
TGTTCAGGAACAGGCAATCCTCGTCACCAATGACTTCTTCCGCGTCGTCAAAAGAGTCCA
GCTGAGCACAAATACTTCCCAATCGCGTGTACTGCTCATCTCCTTTCGGAGCTCTCACCA
CTGGACTCTTGAATCTCAGCGACCCCACCGGTGGCTCCGCGTACCGAATTCCCAAGTACT
CACAATACCTGAACCCGTTGAAAGTCTGATTCAGGACCCCAACACCGAAACCCGTTCCCC
CTTCAAAACTAACCACGCAGGGATTGCTCCCGGGATCATCCTCTGCCCGTGCAAAACTCC
CGCCAAACACCAACAATCCACCCACAAAAATCACAACCGGACCG
>TRINITY_DN131218_c0_g1_i1 len=330 path=[375:0-88 441:89-107 460:108-135 488:136-142 495:143-159 512:160-166 519:167-182 535:183-196 549:197-206 559:207-255 608:256-266 619:267-301 654:302-302 655:303-313 1171:314-329] [-1, 375, 441, 460, 488, 495, 512, 519, 535, 549, 559, 608, 619, 654, 655, 1171, -2]
GACGAAATGGGTTTCGCTGATCTCTGGTATTCGCATCCCCGAAAATACGGACAGGGCTCC
CGATTCTGTCGGGCCTGTTCCAACAACCACGGTATGATCCGCAAATACGGCTTGAACATT
TGCCGTCAATGTTTCAGGGAATACGCCAAGGACATCGGCTTCCGGAAGCTGGATTAAAAT
GCCCCGGATGTTTCCTTTTGCGGTTCGTTTTATTCATCATCTCTACGCATCTGGATTGAG
GGAATGACCATTTTGTTGATATTCCGATGGCCATTTGGCGCCATAGTTGATGAATAAAAA
AAATAACTGGCAAAAAATAAAAAATAAAAA
>TRINITY_DN131218_c0_g1_i2 len=206 path=[1050:0-41 519:42-57 749:58-73 765:74-77 769:78-81 559:82-130 608:131-141 619:142-176 654:177-177 1003:178-205] [-1, 1050, 519, 749, 765, 769, 559, 608, 619, 654, 1003, -2]
CACGACGCTCTTCCGATCTGCCAAGGACATCGGCTTCCGGAAGCTGGATTAAAATGCCAC
GGATGTTTCCTTTTGCGGTTCGTTTTATTCATCATCTCTACGCATCTGGATTGAGGGAAT
GACCATTTTGTTGATATTCCGATGGCCATTTGGCGCCATAGTTGATGAATAAAAAAAAAT
AACTGGCAAATACTGCAAAAAAAAAA
>TRINITY_DN131218_c0_g1_i3 len=397 path=[375:0-88 441:89-107 460:108-135 488:136-142 495:143-159 512:160-166 519:167-182 535:183-196 549:197-206 559:207-255 608:256-266 619:267-301 654:302-302 655:303-313 666:314-314 1441:315-338 691:339-396] [-1, 375, 441, 460, 488, 495, 512, 519, 535, 549, 559, 608, 619, 654, 655, 666, 1441, 691, -2]
GACGAAATGGGTTTCGCTGATCTCTGGTATTCGCATCCCCGAAAATACGGACAGGGCTCC
CGATTCTGTCGGGCCTGTTCCAACAACCACGGTATGATCCGCAAATACGGCTTGAACATT
TGCCGTCAATGTTTCAGGGAATACGCCAAGGACATCGGCTTCCGGAAGCTGGATTAAAAT
GCCCCGGATGTTTCCTTTTGCGGTTCGTTTTATTCATCATCTCTACGCATCTGGATTGAG
GGAATGACCATTTTGTTGATATTCCGATGGCCATTTGGCGCCATAGTTGATGAATAAAAA
AAATAACTGGCAAATACTATGAGCCTTCTTCGGAATACGTTATCGCTTACGACAAATCGC
CAGGATTGACGCGTTCGATTTCCAAATTAGATTTAGG
>TRINITY_DN131218_c0_g1_i4 len=272 path=[1050:0-41 519:42-57 749:58-73 765:74-77 769:78-81 559:82-130 608:131-141 619:142-176 654:177-177 655:178-188 666:189-189 1441:190-213 691:214-271] [-1, 1050, 519, 749, 765, 769, 559, 608, 619, 654, 655, 666, 1441, 691, -2]
CACGACGCTCTTCCGATCTGCCAAGGACATCGGCTTCCGGAAGCTGGATTAAAATGCCAC
GGATGTTTCCTTTTGCGGTTCGTTTTATTCATCATCTCTACGCATCTGGATTGAGGGAAT
GACCATTTTGTTGATATTCCGATGGCCATTTGGCGCCATAGTTGATGAATAAAAAAAATA
ACTGGCAAATACTATGAGCCTTCTTCGGAATACGTTATCGCTTACGACAAATCGCCAGGA
TTGACGCGTTCGATTTCCAAATTAGATTTAGG
>TRINITY_DN131256_c0_g1_i1 len=572 path=[1:0-99 78:100-214 193:215-406 3088:407-430 409:431-460 439:461-480 459:481-484 463:485-504 483:505-511 490:512-512 491:513-513 2401:514-571] [-1, 1, 78, 193, 3088, 409, 439, 459, 463, 483, 490, 491, 2401, -2]
ACTCGCGTAAGGCTCTGGAGCTTCACGAATTCTCGAAACACTTGTATTTTGGAACTTTGC
ACTATGTAACGGAACTGTGAGGCATGTCGGACTTCGGATACAGAGATATATCTTCACAAC
GCGACTACTCGGTGTGGAGTTACGAATAGGAATGAATTTTATTTTACTTGACACTTAAGA
ACTAAGTTTTGAGTACAGCAGAAAATAGGAAGTAGGTAGGTTAAACAAGAATGGCAGAAC
GACGCGCTAGAGTTGTTTGGTAAACTACTCGAGTCTTGCATATGCGTGTAATTTATTGCG
CGCATATGGAAGCACTTTAAGAAGGTTATGGAAACAAGGAAAAGGTTTCGTTACTGACTG
CATGTTTTGGTAGGCAAAGAATTTGGATGGAGGTTTCGGGTTTTTTGTGTCACGCTGAGA
AAGTGTTTAATTTATGACGGAAAGTTATATTGTTTTATGATGAAGTCCGAGAAATGTTGA
AACGAGATTTGTGGGAGAACTGTGCCACGACACTTGCCCTCCTATTTGTTTTTGCTGGGC
TCTTCGACGGGTCATCATCCCCTTTGAGGTAG
>TRINITY_DN131256_c0_g1_i2 len=537 path=[1:0-99 78:100-214 193:215-406 3088:407-430 409:431-460 439:461-480 459:481-484 463:485-504 483:505-511 490:512-512 2335:513-536] [-1, 1, 78, 193, 3088, 409, 439, 459, 463, 483, 490, 2335, -2]
ACTCGCGTAAGGCTCTGGAGCTTCACGAATTCTCGAAACACTTGTATTTTGGAACTTTGC
ACTATGTAACGGAACTGTGAGGCATGTCGGACTTCGGATACAGAGATATATCTTCACAAC
GCGACTACTCGGTGTGGAGTTACGAATAGGAATGAATTTTATTTTACTTGACACTTAAGA
ACTAAGTTTTGAGTACAGCAGAAAATAGGAAGTAGGTAGGTTAAACAAGAATGGCAGAAC
GACGCGCTAGAGTTGTTTGGTAAACTACTCGAGTCTTGCATATGCGTGTAATTTATTGCG
CGCATATGGAAGCACTTTAAGAAGGTTATGGAAACAAGGAAAAGGTTTCGTTACTGACTG
CATGTTTTGGTAGGCAAAGAATTTGGATGGAGGTTTCGGGTTTTTTGTGTCACGCTGAGA
AAGTGTTTAATTTATGACGGAAAGTTATATTGTTTTATGATGAAGTCCGAGAAATGTTGA
AACGAGATTTGTGGGAGAACTGTGCCACGACACCAGTAACTGTGGTTGATTATGCAG
>TRINITY_DN131256_c0_g1_i3 len=567 path=[1:0-99 78:100-214 193:215-406 3088:407-430 409:431-460 439:461-480 459:481-484 463:485-504 483:505-511 1122:512-566] [-1, 1, 78, 193, 3088, 409, 439, 459, 463, 483, 1122, -2]
ACTCGCGTAAGGCTCTGGAGCTTCACGAATTCTCGAAACACTTGTATTTTGGAACTTTGC
ACTATGTAACGGAACTGTGAGGCATGTCGGACTTCGGATACAGAGATATATCTTCACAAC
GCGACTACTCGGTGTGGAGTTACGAATAGGAATGAATTTTATTTTACTTGACACTTAAGA
ACTAAGTTTTGAGTACAGCAGAAAATAGGAAGTAGGTAGGTTAAACAAGAATGGCAGAAC
GACGCGCTAGAGTTGTTTGGTAAACTACTCGAGTCTTGCATATGCGTGTAATTTATTGCG
CGCATATGGAAGCACTTTAAGAAGGTTATGGAAACAAGGAAAAGGTTTCGTTACTGACTG
CATGTTTTGGTAGGCAAAGAATTTGGATGGAGGTTTCGGGTTTTTTGTGTCACGCTGAGA
AAGTGTTTAATTTATGACGGAAAGTTATATTGTTTTATGATGAAGTCCGAGAAATGTTGA
AACGAGATTTGTGGGAGAACTGTGCCACGACAGTTGATACCCTCCAATGATCTTTCTATT
AAATTTTTAATTGAGTTTGAAAATTTC
>TRINITY_DN131256_c0_g1_i4 len=556 path=[1:0-99 78:100-214 193:215-406 3088:407-430 409:431-460 439:461-480 459:481-484 463:485-504 483:505-511 490:512-512 491:513-513 492:514-555] [-1, 1, 78, 193, 3088, 409, 439, 459, 463, 483, 490, 491, 492, -2]
ACTCGCGTAAGGCTCTGGAGCTTCACGAATTCTCGAAACACTTGTATTTTGGAACTTTGC
ACTATGTAACGGAACTGTGAGGCATGTCGGACTTCGGATACAGAGATATATCTTCACAAC
GCGACTACTCGGTGTGGAGTTACGAATAGGAATGAATTTTATTTTACTTGACACTTAAGA
ACTAAGTTTTGAGTACAGCAGAAAATAGGAAGTAGGTAGGTTAAACAAGAATGGCAGAAC
GACGCGCTAGAGTTGTTTGGTAAACTACTCGAGTCTTGCATATGCGTGTAATTTATTGCG
CGCATATGGAAGCACTTTAAGAAGGTTATGGAAACAAGGAAAAGGTTTCGTTACTGACTG
CATGTTTTGGTAGGCAAAGAATTTGGATGGAGGTTTCGGGTTTTTTGTGTCACGCTGAGA
AAGTGTTTAATTTATGACGGAAAGTTATATTGTTTTATGATGAAGTCCGAGAAATGTTGA
AACGAGATTTGTGGGAGAACTGTGCCACGACACTCGTTCTCTTTTAGCGAGTACATGAAC
AATGTACAGCTTCCAC
>TRINITY_DN131269_c0_g1_i1 len=232 path=[1:0-46 563:47-70 49:71-231] [-1, 1, 563, 49, -2]
GTTTCACGTGCCCCGCCCTACTCGTCTTCACTGAAATGGCCCTTTCAGATACAGGGCTAT
CACCTTCTATGGCTGCTCTTTCCAGAGCATTTTCCTAGAACCAAATCAGCTTAAGGGCTA
GTCCGCGTTCGCTCGTCGCTACTTACGGAATCTCGGTTGATTTCTTTTCCTACGGATACT
TAGATGTTTCAGTTCTCCGCGTTAGCTTCCATAACCTATGTATTCAGTTAAG
>TRINITY_DN131269_c1_g1_i1 len=589 path=[1:0-49 28:50-58 37:59-65 44:66-75 54:76-76 55:77-77 56:78-103 82:104-124 103:125-147 126:148-182 161:183-184 163:185-192 1589:193-216 195:217-222 201:223-266 245:267-319 298:320-338 317:339-363 342:364-387 366:388-461 440:462-588] [-1, 1, 28, 37, 44, 54, 55, 56, 82, 103, 126, 161, 163, 1589, 195, 201, 245, 298, 317, 342, 366, 440, -2]
CGGTTTCAGGTCTCTTTCACTCCCCTCATCGGGGTGCTTTTCACCTTTCCCTCACGGTAC
TTGTTCACTATCGGTCATCAGGGAGTATTTAGGCTTGGAGGGTGGTCCCCCCATGTTCAG
ACAGGGTTTCACGTGCCCCGCCCTACTCAAGAACCATCATGAACACTACGCATACGGGGC
TATCACCCATTATCGCCGGACTTTCCAGACCGTTCTGCTTCTTTCACAATGGCCACTGGC
CTGTTCCGCGTTCGCTCGCCACTACTAGCGGAATCTCTGTTGATGTCTTTTCCTCCAGGT
ACTGAGATGTTTCAGTTCCCCGGGTTCGCCTCATACCCCTATGTATTCAGGGCATGATAC
CTATTGCTAGGTGGGTTTCCCCATTCAGATATCCACGGATCAAAGCTTGCTCGCAGCTCC
CCGTGGCTTTTCGCAGCGTGCCACGTCTTTCGTCGCCTCCTGATGCCAAGGCATCCACCG
AATGCCCTTCTCATGCTCACACACTACACATGCACAGCAACCATCCACGCTTGCGCGCTT
CAGATGCTTTGCAGAGAAAATGCATTATGTCGCACGCAAAGTTCATCAT
>TRINITY_DN131269_c1_g1_i2 len=337 path=[1:0-49 28:50-58 37:59-65 44:66-75 54:76-76 55:77-77 56:78-103 82:104-124 1326:125-159 1361:160-238 1440:239-240 1442:241-282 1484:283-298 1500:299-317 298:318-336] [-1, 1, 28, 37, 44, 54, 55, 56, 82, 1326, 1361, 1440, 1442, 1484, 1500, 298]
CGGTTTCAGGTCTCTTTCACTCCCCTCATCGGGGTGCTTTTCACCTTTCCCTCACGGTAC
TTGTTCACTATCGGTCATCAGGGAGTATTTAGGCTTGGAGGGTGGTCCCCCCATGTTCAG
ACAGGATTTCACGTGTCCCGCCCTACTCGAGTCTCTTGCTATTTGACCGCTACGGGGCTG
TCACCCACTATGGCCGACCTTTCCAAGTCGTTCGCGTTTATTTCACAAGAGCACTGGCCT
GGTCCCTGTTCGCTCGCCACTACTAAGGGAGTCTCGGTTGATGTCCTTTCCTCCGGGTAC
TGAGATGTTTCAGTTCCCCGGGTTCGCCTCATACCCC
>TRINITY_DN131269_c1_g1_i3 len=337 path=[1:0-49 28:50-58 37:59-65 44:66-75 54:76-76 55:77-77 56:78-103 82:104-124 1326:125-159 2673:160-238 1440:239-240 1442:241-282 1484:283-298 1500:299-317 298:318-336] [-1, 1, 28, 37, 44, 54, 55, 56, 82, 1326, 2673, 1440, 1442, 1484, 1500, 298]
CGGTTTCAGGTCTCTTTCACTCCCCTCATCGGGGTGCTTTTCACCTTTCCCTCACGGTAC
TTGTTCACTATCGGTCATCAGGGAGTATTTAGGCTTGGAGGGTGGTCCCCCCATGTTCAG
ACAGGATTTCACGTGTCCCGCCCTACTCGAGTCTCTTGCTGTTTGACACCTACGGGACTG
TCACCCGCTATGGTCGACCTTTCCAGATCGTTCGGTTTTATTTCACAAGAGCACTGGCCT
GGTCCCTGTTCGCTCGCCACTACTAAGGGAGTCTCGGTTGATGTCCTTTCCTCCGGGTAC
TGAGATGTTTCAGTTCCCCGGGTTCGCCTCATACCCC
>TRINITY_DN131230_c0_g1_i1 len=310 path=[1975:0-32 504:33-45 517:46-51 523:52-57 529:58-59 1773:60-83 1797:84-87 1801:88-88 2095:89-112 584:113-152 2704:153-176 648:177-182 654:183-196 668:197-242 714:243-252 724:253-281 753:282-284 756:285-309] [-1, 1975, 504, 517, 523, 529, 1773, 1797, 1801, 2095, 584, 2704, 648, 654, 668, 714, 724, 753, 756, -2]
AAGAAATCACAGACATTCAGTCGCTCACAAACACACTTCTCACACAGACAAACAAATTAA
TCTGAAAACTAAAAAGAAGCAGAAGCAAACCAGAAGAATACAAATGGAAATTGAAAAAGA
AGGAAGAGACAAATTCTACGTGACGTACAACCACAGAGAGATAACGAGAAAAAGGACAAG
AAAGGAAAAGGAGCCTAAGGTTAAGATCAAGGAATGCAGGAATGAACATCTTTGCGAATG
AAGCGGGAGGGAGAAATTGAAAAGCAAAATAAAGAAAGTCCAATTATGACAGTCGAGAGT
AAAAAAAAAA
>TRINITY_DN131230_c0_g1_i2 len=267 path=[1975:0-32 504:33-45 2119:46-79 1797:80-83 1801:84-84 1802:85-86 562:87-87 563:88-108 584:109-148 2704:149-172 648:173-178 1569:179-219 922:220-220 923:221-242 2703:243-266] [-1, 1975, 504, 2119, 1797, 1801, 1802, 562, 563, 584, 2704, 648, 1569, 922, 923, 2703]
AAGAAATCACAGACATTCAGTCGCTCACAAACACACTTCTCACACAAACAAATTAAACTG
AAAACTAAAAAGAAGCAGAAGCAAAACAGAAGAATACAAATGGAAATTGAAAAAGAAGGA
AGAGACAAATTCTACGTGACGTACAACCACAGAGAGATAACGAGAAAAAGGACAAGAAAT
GAAAAGGAGCCTACAATAAAGCTGGGGTTCCTGAGAAGATTTGGTTAAGATCAAGGAGTG
CAGGAATGAACATCTTGGCGAACGAAG
>TRINITY_DN131230_c0_g1_i3 len=733 path=[2305:0-113 1327:114-155 1369:156-177 1391:178-178 1392:179-211 1425:212-226 1440:227-245 1459:246-251 1465:252-355 405:356-449 499:450-454 504:455-467 517:468-473 523:474-479 529:480-481 531:482-488 538:489-512 562:513-513 563:514-534 584:535-574 2704:575-598 648:599-604 654:605-618 668:619-664 714:665-674 1740:675-704 1770:705-707 756:708-732] [-1, 2305, 1327, 1369, 1391, 1392, 1425, 1440, 1459, 1465, 405, 499, 504, 517, 523, 529, 531, 538, 562, 563, 584, 2704, 648, 654, 668, 714, 1740, 1770, 756, -2]
AACTGAAACACATCTACTCTGTCCTCTGTTGTGTATCGGCATCATTATACAAATTATACA
ACAAAAGTGAACCCATCACATTATATTAAAAAGAGCAGCAAATAAAGAAATCCCCAATGG
ATTATGAATAAAAAAACAACATTGCATTATAAAAAAAAATCTTACAACTACACATCCACG
TGCATGTGATTCTCTTTATTCTGATTTGAACAACCAAAAAAAAATCTTATGATGTAGCTT
AAATAAACGAGAAAAAGAATTATTGGGAAAAATGGAAATTAGGGCAGCCCGAAATGCGAC
GGAGAAAGAGAGAGAGTTAATTGTTGTAATATTCAATACAAGAAAATGTGTAAAATGTTG
TGAAATACCTTTTTGCCTGAGATAGCGAACAAATACACTGAAACACACGAAAACATACAC
ACATGAAATCATAGACATTCAGTCGCTCACAAACACACTTCTCACACAGACAAACAAATT
AAACTAAAACCTAAAAAGAAGCAGAAGCAAAACAGAAGAATACAAATGGAAATTGAAAAA
GAAGGAAGAGACAAATTCTACGTGACGTACAACCACAGAGAGATAACGAGAAAAAGGACA
AGAAAGGAAAAGGAGCCTAAGGTTAAGATCAAGGAATGCAGGAATGAACATCTTTGCGAA
TGAAGCGGGAGGGAGGAATTAAAAGAGCAAAATAAAGAAAGTCCAATTATGACAGTCGAG
AGTAAAAAAAAAA
>TRINITY_DN131230_c0_g1_i4 len=761 path=[2305:0-113 1327:114-155 1369:156-177 1391:178-178 1392:179-211 1425:212-226 1440:227-245 1459:246-251 1465:252-355 405:356-449 499:450-454 504:455-467 517:468-473 523:474-479 529:480-481 531:482-488 538:489-512 562:513-513 563:514-534 584:535-574 2704:575-598 648:599-604 654:605-618 895:619-645 922:646-646 923:647-668 2703:669-692 969:693-707 2705:708-731 1008:732-732 753:733-735 756:736-760] [-1, 2305, 1327, 1369, 1391, 1392, 1425, 1440, 1459, 1465, 405, 499, 504, 517, 523, 529, 531, 538, 562, 563, 584, 2704, 648, 654, 895, 922, 923, 2703, 969, 2705, 1008, 753, 756, -2]
AACTGAAACACATCTACTCTGTCCTCTGTTGTGTATCGGCATCATTATACAAATTATACA
ACAAAAGTGAACCCATCACATTATATTAAAAAGAGCAGCAAATAAAGAAATCCCCAATGG
ATTATGAATAAAAAAACAACATTGCATTATAAAAAAAAATCTTACAACTACACATCCACG
TGCATGTGATTCTCTTTATTCTGATTTGAACAACCAAAAAAAAATCTTATGATGTAGCTT
AAATAAACGAGAAAAAGAATTATTGGGAAAAATGGAAATTAGGGCAGCCCGAAATGCGAC
GGAGAAAGAGAGAGAGTTAATTGTTGTAATATTCAATACAAGAAAATGTGTAAAATGTTG
TGAAATACCTTTTTGCCTGAGATAGCGAACAAATACACTGAAACACACGAAAACATACAC
ACATGAAATCATAGACATTCAGTCGCTCACAAACACACTTCTCACACAGACAAACAAATT
AAACTAAAACCTAAAAAGAAGCAGAAGCAAAACAGAAGAATACAAATGGAAATTGAAAAA
GAAGGAAGAGACAAATTCTACGTGACGTACAACCACAGAGAGATAACGAGAAAAAGGACA
AGAAAGGAAAAGGAGCCTATAACAAAGCTGGGGTTCCTGAGAAGATTTGGTTAAGATCAA
GGAGTGCAGGAATGAACATCTTGGCGAACGAAGAGAAAGGGAGAAATTTAAAAAGCAAAA
TAAAGAAAGTCCAATTATGACAGTCGAGAGTAAAAAAAAAA
>TRINITY_DN131235_c0_g1_i1 len=220 path=[1455:0-48 20:49-49 21:50-50 22:51-60 32:61-62 34:63-65 37:66-68 40:69-73 45:74-75 47:76-78 50:79-79 51:80-83 55:84-86 58:87-93 65:94-94 66:95-98 70:99-107 79:108-109 81:110-155 823:156-219] [-1, 1455, 20, 21, 22, 32, 34, 37, 40, 45, 47, 50, 51, 55, 58, 65, 66, 70, 79, 81, 823, -2]
TGTGATTGTGTAGTTTAACAATGGCTCTCTGTTAATTTCAATTTCTGTTCAATTTCTCTT
ATCGCTCGCTTGCGTATCTATCCACCGTATTCTTTCATTACTTTCCTTACTCCCTCTTAC
TCCGAGTAGTATTCATATCACCGAAAAAAGCCAATTAAAATTAATTATGAGGAACCATTT
TAAGCATACTAGTCTGCCGTTTCATTCCCTTCAACGCCAT
>TRINITY_DN131235_c0_g1_i2 len=231 path=[1455:0-48 20:49-49 21:50-50 22:51-60 32:61-62 34:63-65 37:66-68 40:69-73 45:74-75 47:76-78 50:79-79 51:80-83 55:84-86 58:87-93 65:94-94 66:95-98 70:99-107 79:108-109 81:110-155 127:156-230] [-1, 1455, 20, 21, 22, 32, 34, 37, 40, 45, 47, 50, 51, 55, 58, 65, 66, 70, 79, 81, 127, -2]
TGTGATTGTGTAGTTTAACAATGGCTCTCTGTTAATTTCAATTTCTGTTCAATTTCTCTT
ATCGCTCGCTTGCGTATCTATCCACCGTATTCTTTCATTACTTTCCTTACTCCCTCTTAC
TCCGAGTAGTATTCATATCACCGAAAAAAGCCAATTCAAATTAATTATGATAAAGTCATG
TGATTAAACCTAGTAAATATAGAAGCCCTTGAAATGTTCCTGAAATGCCCA
>TRINITY_DN131235_c0_g1_i3 len=222 path=[900:0-35 5:36-43 13:44-50 20:51-51 21:52-52 22:53-62 32:63-64 34:65-67 37:68-70 40:71-75 45:76-77 47:78-80 50:81-81 51:82-85 403:86-99 417:100-109 79:110-111 81:112-157 823:158-221] [-1, 900, 5, 13, 20, 21, 22, 32, 34, 37, 40, 45, 47, 50, 51, 403, 417, 79, 81, 823, -2]
GTTGTGATTGTGTTGCTCAACAATGGCCCTCTGTTAATTTCAATTTCTGTTCAATTTCTC
TTATCGCTCGCTTGCGTATCTATCCATCGTATTCTTTCATTACTTTCCTTACTCCCTCTT
ACTCCGAGTAGTATTCATATCACCGAAAAAAGCCAATTAAAATTAATTATGAGGAACCAT
TTTAAGCATACTAGTCTGCCGTTTCATTCCCTTCAACGCCAT
>TRINITY_DN131247_c0_g1_i1 len=350 path=[1509:0-43 1530:44-90 1577:91-186 1673:187-187 2537:188-211 1698:212-232 3599:233-292 1779:293-349] [-1, 1509, 1530, 1577, 1673, 2537, 1698, 3599, 1779, -2]
GCCATGAATGAAAGCTCAAGAGTTTCGGAAGACAAAAAGTTCAAGTACGACTTCCAAGAG
GATTCATTTGTGTACTATCACTCGAAAAAGGTTCACTTTGAGTACAAAAAGGCTGGCAGC
AGAGAATGGACCTATACATCGAAGGACATAGCCGATGTGGACTTACTGACTCTGATCAAC
AGAGGGGCCATCTACTGTAAGGACGACTTGTACTTGGTACGATGGGATGCTCTGGGAAAT
CCACTGCAAATAACGTTGAGTGATGCGGAAAGCAAACCCACTATTTCGGACGTCGAAACA
TTTTTTCAATATGTTGATATTCAAGGAACATATCCTGAGGAACAAGCAGA
>TRINITY_DN131247_c0_g1_i2 len=222 path=[2501:0-39 2518:40-58 1673:59-59 1674:60-63 1678:64-83 1698:84-104 1719:105-164 1779:165-221] [-1, 2501, 2518, 1673, 1674, 1678, 1698, 1719, 1779, -2]
GACCTATACGTCGAAGGACGTAGCCGATGTGGATGCACTGACTCTGATCAACAGAGGGGC
TATCTACTGTAAGGACGACTTGTACTTGGTACGATGGGATGCTCTAGGAAATCCACGACA
AATAACGTTGAGTGATGCGGAGAGCAAACCCACTATTTCGGACGTCGAAACATTTTTTCA
ATATGTTGATATTCAAGGAACATATCCTGAGGAACAAGCAGA
>TRINITY_DN131247_c0_g2_i1 len=249 path=[274:0-52 304:53-55 307:56-59 311:60-71 323:72-89 1331:90-109 1351:110-124 1366:125-175 3091:176-199 451:200-204 456:205-222 474:223-223 475:224-224 476:225-248] [-1, 274, 304, 307, 311, 323, 1331, 1351, 1366, 3091, 451, 456, 474, 475, 476]
ATACTTATCCAGATCCTTGGTGTTTTTGGTTTTTTGTTCATCTAATACGTCCAAGGTAAG
ATTGAACTTTGAAATATCCCCGCCCTGGAGCTCAATCGTAGATCTACTGGACACAGTATA
GTCGGGTTTCAAGAGATACATGAATACCTTGACGGTGATCTTCCCGGACTGGCTCAGCTT
GATTGTTCTGACAGCCACTACATTGTTGTACAACACCAGCCCATTGTCATTGAGAGACTC
CTTAAGATC
>TRINITY_DN131247_c0_g3_i1 len=415 path=[547:0-52 577:53-70 595:71-87 612:88-94 619:95-124 649:125-128 653:129-156 681:157-160 685:161-172 697:173-196 721:197-216 741:217-223 748:224-289 814:290-290 815:291-351 4522:352-375 900:376-414] [-1, 547, 577, 595, 612, 619, 649, 653, 681, 685, 697, 721, 741, 748, 814, 815, 4522, 900, -2]
GCCGCGTTCGTTTGCAAACTGACACAGTTTTCCGTGCGATCCAGCTCGGTCTTAGTACAA
AGCTTGATCTCATCACCATCGGAGTCTTTCTTGAAATTGGAAAACGCTCCCAATGGAATC
TTGAACTTTGTCAACTTTAAAGTATCGCGGTCCAATGGCTGCGAACCGAATTTCCCATTG
TCGTGGAAAATCTGCTGATCGTTGACAATGATACCGTCGTGGTTGACTTGCATCATGTAC
TTCTCGAAATCCAGAGGTATTTTCATGCGTCGTTCATATTGTGGTATGAGTTTCTCATTC
TCACTTGAGGGTTTGGTAGGCTTGCCATCTTTATCAGTAGCCTCAATGAACTTCAGCTTA
AACTTTTCGCCGGACTTCTGGAACTCGAAACGATACTTATCCAGATCCTTGGTGT
>TRINITY_DN131247_c0_g3_i2 len=293 path=[3921:0-54 577:55-72 3187:73-96 619:97-126 2971:127-162 685:163-174 2417:175-184 2911:185-208 2935:209-218 741:219-225 748:226-291 814:292-292] [-1, 3921, 577, 3187, 619, 2971, 685, 2417, 2911, 2935, 741, 748, 814]
GAGCCGAGTTGGTTTGTAAACTGACGCAGTTCTCCGTGCGATCCAGCTCGGTCTTAGTAC
AAAGCTTGATCTCTTCACCATCGGAGTCTTTCTTGAAATTGGAAAACGCTCCCAATGGAA
TCTTGAATTTTGTCAACTTCAAAGTATCGCGGTCCAATGGCTGCGAACCGAATTTTCCAT
TGTCGAGGAAAATCTTCTGATCGTTGACAATGATACCGTCGTGGTTGACTTGCATCATGT
ACTTCTCGAAATCCAGAGGTATTTTCATGCGTCGTTCATATTGTGGTATGAGT
>TRINITY_DN131298_c0_g1_i1 len=207 path=[714:0-46 227:47-56 237:57-60 241:61-140 321:141-148 497:149-206] [-1, 714, 227, 237, 241, 321, 497, -2]
GTCACGATCAACGTCTCACCGGCCACAATCGATTTTTTCTCCATGGTCCTCACGTAGGGC
AGCCCATACACATTCAGCTTGGCCGAGTGTTCTGCCACTCCAACCTTACTGCTGGCGATA
CACTTGTACAGACCGCCATCGTTCGAGTGCAGCGATGTGATGTTCAAGTGTGATACGACA
TCGCCGTTGACCGTGACGTACTGTCCG
>TRINITY_DN131298_c1_g1_i1 len=228 path=[656:0-31 861:32-51 1329:52-75 709:76-85 719:86-112 909:113-160 794:161-165 799:166-227] [-1, 656, 861, 1329, 709, 719, 909, 794, 799, -2]
GGTGGGGAAAGCGTCGAAACCGTCCTGACGGTGACGGCTCCGCTCACGGCCATGATCGAA
CCCCGCACCCAGACGGTGGACTTTGGCCGGCCGGCTGTGTTCACGTGCAAGTTTTCCGGC
AATCCGATCAAAACCGTCAGCTGGATGAAGGATGGCAAAGCGCTGGGACACAGCGATGCC
GTGCTGCGGATAGAGTCGGTCAAGAAGGAAGACAAGGGCATGTACCAG
>TRINITY_DN131298_c1_g1_i2 len=406 path=[1005:0-52 508:53-54 510:55-77 533:78-176 1634:177-200 656:201-209 665:210-233 689:234-253 709:254-263 719:264-290 746:291-296 752:297-338 794:339-343 799:344-405] [-1, 1005, 508, 510, 533, 1634, 656, 665, 689, 709, 719, 746, 752, 794, 799, -2]
TCAGGCTCAGGGTTACCCAACTCCGGTTTTCAGGTGGTACAAATACATCGAAGGAACGAC
TCGCAAGCAAGCCGTGGTGCTGAACGACCGCGTTAAACAGGTTTCCGGAACGCTGATCAT
CAAGGATGCTGTCGTGGACGACTCTGGCAAGTACCTGTGCGTGGTGAACAATTCCGTTGG
TGGGGAAAGCGTCGAAACCGTCCTGACGGTCACGGCTCCGCTCACGGCCAAGATCGAACC
CCGCACCCAGACGGTGGACTTTGGCCGGCCGGCTGTGTTCACGTGCAAGTTCTCCGGCAA
TCCGATCAAGACTGTGAGCTGGATGAAGGATGGCAAAGCGCTGGGACACAGCGATGCCGT
GCTGCGGATAGAGTCGGTCAAGAAGGAAGACAAGGGCATGTACCAG
>TRINITY_DN131233_c6_g1_i1 len=240 path=[759:0-29 630:30-30 766:31-36 772:37-37 773:38-39 775:40-41 777:42-43 779:44-44 780:45-45 781:46-46 782:47-52 788:53-55 3002:56-124 644:125-132 652:133-133 653:134-145 665:146-150 670:151-151 671:152-155 675:156-157 677:158-158 678:159-163 683:164-164 684:165-168 688:169-169 689:170-174 694:175-178 698:179-190 710:191-191 1787:192-239] [-1, 759, 630, 766, 772, 773, 775, 777, 779, 780, 781, 782, 788, 3002, 644, 652, 653, 665, 670, 671, 675, 677, 678, 683, 684, 688, 689, 694, 698, 710, 1787]
AAGTTGGACATTTTAGGAGAAGTTGGGGATTCTTAAGGGACATTGGGGATTTTTAGAAGA
TATTGGGGAATCTAATGAACAAGTTGGACATTTTAGGAGAATTTGGGGATTTTTAGGGAA
CGTTGGGGATTTTTGAGAGATATTGAGGGTGTTAAAGGAAACTTAGGAATTATGAGAGTC
TTCATGGGAAATAATAACTTAGGGAAATCTCAGCAACAAGTTGAACATTTTAGGAGAAGT
>TRINITY_DN131220_c0_g1_i1 len=243 path=[594:0-25 597:26-46 618:47-52 624:53-58 1151:59-82 654:83-91 663:92-111 683:112-121 693:122-160 732:161-163 735:164-164 1375:165-223 1434:224-226 1979:227-242] [-1, 594, 597, 618, 624, 1151, 654, 663, 683, 693, 732, 735, 1375, 1434, 1979, -2]
GTGCCATGAGTTCCGCTTTGGTGCGAATGGATCGGTGAGTGGTGGATGGGTTCCGTATCG
TTTTCACTGTAGGGGACAACTTCTAGAAGTTCCGGAATGTCGTTCTGGATTAGGGAAGCT
GTAGTTGAGGGCACCTGTGTTACTTGGTAGTCCTGGTGATGATGGTTGTGATGCTTCTTG
TGCGTTTGCTTCTCGCAAGAGGTACACGAACAGTTCTTAATAATCTGCACTCTCTTCACA
AGC
>TRINITY_DN131220_c0_g1_i2 len=305 path=[2011:0-56 849:57-128 1587:129-188 981:189-224 1017:225-238 1031:239-260 1053:261-290 1083:291-304] [-1, 2011, 849, 1587, 981, 1017, 1031, 1053, 1083, -2]
AATCTGTACTCTCTTAACAAGCACGGCCGGCTTGGATTCCTCGTCATTATTGTTGCTGGA
ATTTTCCGAACAATCCAAGGTCACATGATGCCACGTGGTTTCCGACGGTTGACAGCTGTC
ACAGTACGGTCCAATCACTTCGCCCGGGTCGGACGGTTCCGTGTGGGGAATCGAGTAGCT
GAAGCAGGCTCCCACGCAAACATTGTTATCGATCGTTACCTGCTTGCAGCCCGGGTAACT
GATCACCTGGCTTATGTTCCGAGTCGAACACCACGAGTGCTTGTCCGGGTAGAGCACGAT
GTTGT
>TRINITY_DN131220_c0_g1_i3 len=323 path=[549:0-67 1515:68-91 618:92-97 624:98-103 630:104-112 1467:113-136 663:137-156 683:157-166 1333:167-169 1859:170-187 1877:188-205 732:206-208 735:209-209 736:210-212 739:213-256 1563:257-268 1434:269-271 1437:272-301 828:302-322] [-1, 549, 1515, 618, 624, 630, 1467, 663, 683, 1333, 1859, 1877, 732, 735, 736, 739, 1563, 1434, 1437, 828, -2]
CTGTTGTGTTCGTAGTGGTTGAGCTGGTGCTGTTGCATGTACGTTGTGCCATGAGTTCCG
CTTTGGTGTGAATGGATCGGTGAGTGGTGGATGGGTTCCGTATCATTTTCACTATAGGGG
ACAACTTCTAGAAGTTCCGGAATGTCGTTCTGGATTAGGGAAGCTGTGGTCGAGGGCACC
TGCGTTACTTGGTAGTCCTGGTGATGATGGCTGTGATGCTTCTTATGCGTTTGCTTCTCG
CAAGAAGTACACGAACAGTTCTTAATAATCTGAACCCTCTTCACAAGCACGGCCGGCTTC
GATTCCTCGTCATTATTGTTGCT
>TRINITY_DN131220_c0_g1_i4 len=505 path=[549:0-67 594:68-70 1124:71-97 624:98-103 630:104-112 639:113-127 654:128-136 663:137-156 683:157-166 1333:167-169 1336:170-208 735:209-209 736:210-212 739:213-256 783:257-301 828:302-322 849:323-394 921:395-403 2341:404-427 954:428-454 981:455-490 1017:491-504] [-1, 549, 594, 1124, 624, 630, 639, 654, 663, 683, 1333, 1336, 735, 736, 739, 783, 828, 849, 921, 2341, 954, 981, 1017]
CTGTTGTGTTCGTAGTGGTTGAGCTGGTGCTGTTGCATGTACGTTGTGCCATGAGTTCCG
CTTTGGTGCGAGTGAATCGGTGAGTGGTGGATGGGTTCCGTATCATTTTCACTGTAGGGG
ACAACTTCTAGAAGTTCCGGAATGTCGTTCTGGATTAGGGAAGCTGTGGTTGAGGGCACC
TGCGTCACTTGGTAGTCCTGGTGATGATGGCTGTGATGCTTCTTATGCGTTTGCTTCTCG
CAAGAAGTACACGAACAATTCTTGATTATCTGCACCCTTTTCACAAGCACGGCCGGCTTC
GATTCCTCGTCATTATTGTTGCTGGAATTTTCCGAACAATCCAAGGTCACATGATGCCAC
GTGGTTTCCGACGGTTGACAGCTGTCACAGTACGGCCCAATCACTTCGCCCGGATCGGAC
GGTTCCGTATGTGGAATCGAGTAGCTGAAGCAGGCTCCCACGCAAACATTGTTATCGATC
GTTACCTGCTTGCAGCCCGGGTAAC
>TRINITY_DN131277_c0_g1_i1 len=213 path=[222:0-46 246:47-64 687:65-156 779:157-212] [222, 246, 687, 779, -2]
CGGCAACGAAATAAGGACTATGATTGGAAACTCGGTACCTGGAACGTCAGGACCTTAAAT
GAACCGGGGCGAGTGAGCCTTTTGGCTCGTGAATTGCAGAAAGTTGGTGTGTGCTTGGCT
GCTATACAGGAAGTGCGGTGGCCCAAAACTGGTGAACGTGAATTCAGGGCGGTGGATCCC
GTCGCCAACACATCGTTCAAATATAACATCTAC
>TRINITY_DN131222_c0_g1_i1 len=236 path=[1:0-106 2289:107-122 2567:123-163 142:164-166 145:167-172 151:173-193 172:194-201 180:202-205 2737:206-235] [-1, 1, 2289, 2567, 142, 145, 151, 172, 180, 2737, -2]
GGCTATCAACCTGCTCCAGGTGGTTTTGGCCAGCAGCCCGGAACGGTCATTCACCATTAC
GAACAACCGTCTTCCGGTGGTGGTGGCGGCTTGGGAACCGTTCTTGGCGCCGGCGTTGTT
GGTTTAGCAGCTGGTGCCGGTGGCGCCGCCATCTACGATGCCTTGAAACCCAAAGATGAA
GCTAAGGAAGCCCATGCGGAAGCAACCCCTACAACTACAACCACCACAACCACCCT
>TRINITY_DN131222_c0_g2_i1 len=259 path=[1:0-106 2289:107-122 2305:123-124 3465:125-148 127:149-163 142:164-166 145:167-172 151:173-193 2623:194-250 229:251-258] [-1, 1, 2289, 2305, 3465, 127, 142, 145, 151, 2623, 229, -2]
GGCTATCAACCTGCTCCAGGTGGTTTTGGCCAGCAGCCCGGAACGGTCATTCACCATTAC
GAACAACCGTCTTCCGGTGGTGGTGGCGGCTTGGGAACCGTTCTTGGCGCCGGCGTTGTT
GGTCTTGCAGCTGGTGCCGGCGGCGCCGCCATCTACGATGCCTTGAAACCCAAAGATGAA
GCTAAGGAAGCCCAAGCGGAAGCAACCCCTACAACGACAACCACCACTACCACCCTTGCT
CCCATCAACCCCAACGGCG
>TRINITY_DN131222_c0_g3_i1 len=311 path=[2289:0-38 2305:39-40 2307:41-75 2342:76-82 145:83-88 151:89-109 172:110-117 180:118-121 184:122-163 226:164-166 229:167-174 4051:175-192 2342:193-199 145:200-205 151:206-226 172:227-234 180:235-238 184:239-280 226:281-283 229:284-291 237:292-310] [-1, 2289, 2305, 2307, 2342, 145, 151, 172, 180, 184, 226, 229, 4051, 2342, 145, 151, 172, 180, 184, 226, 229, 237]
GGCGGCTTGGGAACCGTTCTTGGCGCCGGCGTTGTTGGTCTGGCAGCTGGTGCCGGCGGT
GCCGCCATCTACGATGCCTTGAAACCCAAAGATGAAGCTAAGGAAGCCCATGCGGAAGCA
ACGCCTGCTACGACAACCACCACAACCACCCTTGCTCCCATCAACCCCAACGGCGGTGCC
GCCATCTACGATGCCTTGAAACCCAAAGATGAAGCTAAGGAAGCCCATGCGGAAGCAACG
CCTGCTACGACAACCACCACAACCACCCTTGCTCCCATCAACCCCAACGGCGAAGCACCG
CTGGCACCACT
>TRINITY_DN131222_c0_g3_i2 len=281 path=[151:0-43 172:44-51 3027:52-97 226:98-100 229:101-108 237:109-127 4290:128-151 280:152-183 312:184-195 324:196-219 348:220-220 349:221-253 382:254-256 385:257-263 392:264-280] [-1, 151, 172, 3027, 226, 229, 237, 4290, 280, 312, 324, 348, 349, 382, 385, 392]
ATCTACGATGCCTTGAAACCCAAAGATGAAGCTAAGGAAGCCCATGCGGAAGTATCCCCT
ACCACGACAACCACGACAACCACCCTTGCTCCCATCAACCCCAACGGCGAAGCACCGCTG
GCACCACTACCCGCGAATCCCAACCCCGAAACACCCTTAGCTCCGATGCCGGTTGTCCCC
CCGAACCCCAACGGTGAAGCCTCCCTGGCACCAATGCCCGTTACCGAAGCTACCGGGTCT
ACTACGACCTCCGATGCGACTACAACCGAAAACCCACTCGG
>TRINITY_DN131222_c0_g4_i1 len=249 path=[1429:0-75 2797:76-135 1542:136-159 3625:160-192 1599:193-248] [-1, 1429, 2797, 1542, 3625, 1599, -2]
CTGTACCGGCAAAGCCTGCGGCGCCTCCAGCCCAGCAAACGCCAATCGGTTGGAATGTGC
ACAACAATGCGCCTCCCCCGTACTCGGCTGCATCAAACCATGGACCGCCTCCACCGTACT
CCGCACAACCCAACCCCAATCTGAACAGTAGATTCAACGAACAACCTCCATCGTACGCTC
AGAGCAATCCAGGATTCCCACCGGCACCCAACTATCAGAGCAACCCGGGGGCTTTCGGAA
CAGGAGCGG
>TRINITY_DN131222_c0_g4_i2 len=476 path=[1146:0-53 3557:54-121 1245:122-125 1249:126-128 1252:129-156 4289:157-180 1304:181-211 1335:212-305 1429:306-358 1482:359-394 1518:395-418 1542:419-442 1566:443-475] [-1, 1146, 3557, 1245, 1249, 1252, 4289, 1304, 1335, 1429, 1482, 1518, 1542, 1566]
CCTCATTTGTAGAACAATCTGTAGTATGCGACAATCGCAGTAAACTGTGTGACGGTCGAA
CTACTAATTAAGCCAACAGCCATGGGTTACTACGATCGTTGTGTGAAATTACCTAAAAAT
AAGTTGAAGGCATGCGCGTTTTGTGTGTTGCTTTGCATGGCCAACGTGATCGATTTGAGC
GAAGCGCGCAAGGTGGCCACCGGTCGCGTCACAAAGCCAACGGCTAATCGAGGCTACGCC
AGTGCGGACATTGCTAAGCTAAGTTACACGCCCAATCACGCATCTGTACCGGCAAAGCCT
GCGGCGCCTCCAGCCCAGCAAACGCCAATCGGTTGGAATGTGCACAACAATGCGCCTCCA
CCGTACTCGGCCGCTTCAAACCATGGACCGCCTCCGCCGTACTCCGCACAACCCAACCCC
AATCTGAACAGTAGATTCAACGAGCAACCTCCGTCGTACGCTCAGAGCAATCCAGG
>TRINITY_DN131252_c0_g1_i1 len=288 path=[1735:0-74 299:75-89 314:90-112 337:113-122 347:123-142 1384:143-200 1442:201-225 452:226-237 464:238-287] [-1, 1735, 299, 314, 337, 347, 1384, 1442, 452, 464, -2]
GGCCATTTTTAACGGGGGATCTGTATGTAATTGTGCCTCCTGTGGAACCGCGTATTCGTA
AAGTTTTGAATTTAGCTAAACTCTATTTGTTTATCTCTCTGTTCACCTCGAGAGTTCAGT
TAAGTTAGTTAGGATGTTTCTCTTTTTTTTGTTTTCCACTCGCCCCTCTCTGCCCCGCCC
CTTATTCAGATGAATCAACTTGTTTTATGTACACAGTTAGCAAAATGTTTCGATTTTTTG
TTTTGTGGTGGTTTGTTGTTGTTGATTTTGTGTGATGATTTTTTGTTT
>TRINITY_DN131252_c0_g1_i2 len=279 path=[1:0-71 50:72-91 1175:92-152 1236:153-154 109:155-160 1607:161-198 152:199-218 1558:219-257 1154:258-258 1155:259-278] [-1, 1, 50, 1175, 1236, 109, 1607, 152, 1558, 1154, 1155]
TACATTACTCATTCTGTTTTATTTTACTTCTTTACCTTGGTTTCCACTTGATGCTGTTAC
AATGTGTATGCTTTAAACTAAATGTGTGTTGTGTTGTATTACTTTCCCATTTTTTTCTTA
TTTCTTCGCAATCATGTTCTTGTTGACGTAGGACCCCCGATTATTTCATTATCGTTTCCA
GTATGTACAAAAAGATAATAAACATTGCGAGTGATTGCAATCTCTCCCTCAAAATAAATA
TGCCGTGATTTTGAATTTGACGGCCATTTTTAACGGGGG
>TRINITY_DN131252_c0_g1_i3 len=214 path=[1467:0-41 1486:42-42 314:43-65 337:66-75 347:76-95 367:96-124 396:125-180 452:181-192 1996:193-213] [1467, 1486, 314, 337, 347, 367, 396, 452, 1996, -2]
TATTTGTGCCTCCTCCTGTGGAATTTAGCTAAACTCTATTTGTTTATCTCTCTGTTCACC
TCGAGAGTTCAGTTAAGTTAGTTAGGATGTTTCTCTGTTTTTTTTTGTTTTTCACTCGCC
TCTCTTCGCTTCCTGCTTATTCAGATGAATCAACTTGGTTTATGTACACAGTTAGCAAAA
TGTTTCGATTTTTGTTTGTGGTGGTTTGTTGTTG
>TRINITY_DN131252_c0_g1_i4 len=534 path=[1:0-71 50:72-91 70:92-106 85:107-114 93:115-130 109:131-136 115:137-138 117:139-145 2142:146-169 148:170-173 152:174-193 172:194-249 228:250-292 271:293-320 299:321-335 314:336-358 337:359-368 347:369-388 1384:389-446 1442:447-471 452:472-483 464:484-533] [-1, 1, 50, 70, 85, 93, 109, 115, 117, 2142, 148, 152, 172, 228, 271, 299, 314, 337, 347, 1384, 1442, 452, 464, -2]
TACATTACTCATTCTGTTTTATTTTACTTCTTTACCTTGGTTTCCACTTGATGCTGTTAC
AATGTGTATGCTTTAAACTAAATGTGTGTTGTTGTATTACTTTCCCACCATGTTCTTGTT
GACGTAGGACCCCCGATCATTTCATTATCGCTCCAGTATGTACAAAAAGATAATAAACAT
TGCGAGTGATTGCAGTCCCTCCCTCAAAATATGCCGTGGTTTTGAACTTGACGGCCATTT
TTAACGGGGGATCTGCTACTGATCTGTATGTATTTGTGCCTCCTCCTGTGGAACCGCTTA
TTCGTAAAGTTTTGAATTTAGCTAAACTCTATTTGTTTATCTCTCTGTTCACCTCGAGAG
TTCAGTTAAGTTAGTTAGGATGTTTCTCTTTTTTTTGTTTTCCACTCGCCCCTCTCTGCC
CCGCCCCTTATTCAGATGAATCAACTTGTTTTATGTACACAGTTAGCAAAATGTTTCGAT
TTTTTGTTTTGTGGTGGTTTGTTGTTGTTGATTTTGTGTGATGATTTTTTGTTT
>TRINITY_DN131252_c0_g1_i5 len=216 path=[314:0-45 337:46-55 1101:56-108 1154:109-109 1155:110-129 228:130-172 271:173-200 299:201-215] [-1, 314, 337, 1101, 1154, 1155, 228, 271, 299]
GAATTTAGCTAAACTCTATTTGTTTATCTCTCTGTTCACCTCGAGAGTTCAGTTAAACAT
TGCGAGTGATTGCAGTACCTCCCTCAAAATATGCCGTGATTTTGAATTTGACGGCCATTT
TTAACGGGGGATCTGCTACTGATCTGTATGTATTTGTGCCTCCTCCTGTGGAACCGCTTA
TTCGTAAAGTTTTGAATTTAGCTAAACTCTATTTGT
>TRINITY_DN131274_c0_g1_i1 len=228 path=[1488:0-41 348:42-227] [-1, 1488, 348, -2]
GCTTAGTTGAATTATGTATCATCGACTTTAGAAGATTGGACTGTAACAACGAGCATTTTC
TTACCTTAACCCAAAGAAATTTCACTGCCAAAAGACAATACTAGATTATCAAATGTAGCA
CGTTATAGTACTAGATTTGATAAACCCTTGAACATTTTTCGTTAATGAATTTAAACAAAA
TTTAATTGATTGAAGCAATCATTGGAGTTCAATTCGCATCCGCATTAG
>TRINITY_DN131274_c0_g2_i1 len=556 path=[1:0-23 2:24-74 1597:75-98 77:99-169 148:170-182 161:183-254 1067:255-278 257:279-362 341:363-369 348:370-555] [-1, 1, 2, 1597, 77, 148, 161, 1067, 257, 341, 348, -2]
CGTGCAGTACAAGATTATTTTAATCATATGGGAATTAAACTCATTAGTTGCTGAAATACC
GAAATTGAGCTACATGTGAGTATGAAATTCACTTGAAAAGTGTGGCACAAAACGCCCATG
CTATCTCCGTCCTGTCGTTCTGCAGTACTAGATTATGATGAAAAAAAAAATCTAGAACTT
AAGCATGATACTGAAATTGAGCTACCTGTGAGTTCGAAATTTACTGGAAAGATGCAAATG
ATTCAAACGGTCACGTTTGGAGTCCAATCTCTTTATTCTGTCTATCGGCAGTACTAGATT
ATTTTTAAAAACTGTAGAACTAAAGTATGCTTAGTTGAATTATGTAACATCGACTTTAGA
AGATTGGACTGTAACAACGAGCATTTTCTTACCTTAACCCAAAGAAATTTCACTGCCAAA
AGACAATACTAGATTATCAAATGTAGCACGTTATAGTACTAGATTTGATAAACCCTTGAA
CATTTTTCGTTAATGAATTTAAACAAAATTTAATTGATTGAAGCAATCATTGGAGTTCAA
TTCGCATCCGCATTAG
>TRINITY_DN131223_c0_g1_i1 len=443 path=[423:0-158 559:159-185 586:186-191 592:192-192 593:193-194 1621:195-215 618:216-316 719:317-326 729:327-356 1501:357-382 785:383-425 828:426-442] [-1, 423, 559, 586, 592, 593, 1621, 618, 719, 729, 1501, 785, 828, -2]
ATGCGCAGCAAAATTAAACAAAAAAAAGTAAGAAACGAAACTCTTCCGCTTCCACTATTA
CGCAAACATAAGAAAACGAAACAAGCTGAATTATACACTGTTACAGAGTCGCAAAATGAA
AACTATATACTTTAGAATCGGGAAAGAGAGGGATAAAACATGAAGGGAAACGATCACGTC
CCATCTATCAACTAACACACGGTACGTCGTTTTGTTTTGTCTATTTTTGTGGCGCAAACG
TTATATCAACGATGCTCTTATTTCGAAGTGTCAATTATAACGATTAGTTTACGGATACGT
TTTGTGCACGATTTATATGGCAGCAGAAACAAACACTGACGGAAATCCGTTCCCACGCTA
TATCGCAAATTCGGATCCGAACCAGGTGAATCACCAATCACTCGGTCGATAAAATCACAC
CACAACCAATCACTGTTGTTAGG
>TRINITY_DN131223_c0_g2_i1 len=210 path=[423:0-158 559:159-185 586:186-191 592:192-192 2043:193-209] [-1, 423, 559, 586, 592, 2043, -2]
ATGCGCAGCAAAATTAAACAAAAAAAAGTAAGAAACGAAACTCTTCCGCTTCCACTATTA
CGCAAACATAAGAAAACGAAACAAGCTGAATTATACACTGTTACAGAGTCGCAAAATGAA
AACTATATACTTTAGAATCGGGAAAGAGAGGGATAAAACATGAAGGGAAACGATCACGTC
CCATCTATCAACTGACACACGGTACGTCGT
>TRINITY_DN131223_c0_g3_i1 len=214 path=[423:0-158 559:159-185 586:186-191 1684:192-213] [-1, 423, 559, 586, 1684, -2]
ATGCGCAGCAAAATTAAACAAAAAAAAGTAAGAAACGAAACTCTTCCGCTTCCACTATTA
CGCAAACATAAGAAAACGAAACAAGCTGAATTATACACTGTTACAGAGTCGCAAAATGAA
AACTATATACTTTAGAATCGGGAAAGAGAGGGATAAAACATGAAGGGAAACGATCACGTC
CCATCTATCAACAAACACACGGTACGTCGTTTTG
>TRINITY_DN131223_c0_g4_i1 len=271 path=[1093:0-91 1162:92-116 1187:117-129 1200:130-270] [-1, 1093, 1162, 1187, 1200, -2]
CGTATTGAAAAATCAATACGCAATTGTAAAGCATTTTCCGGGAAAACCGAGGAGCAAAAA
AGTATTGTGTTTAGGAGTTCGATCGGGATTTTACTTTCGGTTTTGAAACAATTTAGCGCA
TGTAGAAAAAAACTATCGCAGAGGACGGGAAATAATACAACTGGATATAAAATTGGCCAA
GCTACTTCTGGACAAGTAGTAACGTAGACAATTTTTAGAACCGTAGATTTAATAGAAACG
AAACGATGAAAAGGAGTAAGGCAATGCGCAG
>TRINITY_DN131254_c0_g1_i1 len=319 path=[1:0-54 1509:55-78 57:79-81 60:82-90 69:91-104 83:105-105 84:106-153 132:154-158 137:159-172 151:173-206 185:207-207 186:208-223 202:224-239 1510:240-263 242:264-294 1511:295-318] [-1, 1, 1509, 57, 60, 69, 83, 84, 132, 137, 151, 185, 186, 202, 1510, 242, 1511]
GGGTGTAGCATCTGCGCTCCACATGTCCCGCATAGCAACCATATTTTCTAGAAGGACCAC
ACCAGTGGTACCTACCGCGAAAGTCTATCCGTTCCCATAGCATCGATCTGCTTAGGCGAC
AAATGCAATGTTCGCATATGCAGAACGATGACCACCAACCGTTTCGGTAATTCTGACGCA
ACAGAAATGTGTCATACTCATATTTCATTTTCCCATGCCAAAGGCATAAAGTTATCACCA
GGCGCCTTTAGCCTTGAACCCGCCTTCTCCATATCGTAACTCTCTCTGGATCTTCCCTCT
CTGTCTTTCGAATATCGAT
>TRINITY_DN131241_c0_g1_i1 len=214 path=[1403:0-72 1744:73-88 1760:89-107 1237:108-127 1257:128-128 1258:129-213] [1403, 1744, 1760, 1237, 1257, 1258, -2]
AAATTGGACGAACTGGAGAACGGTGATCAATCGGTGGAGGCTCAGCAGAGGAGGATCGAA
CAGAAGAAACATTTGGAAGCTACTAGGCGCCAAGTCAAACGCCACGAGATGAAGAAAGCG
TGGAAGGAAAGGGAGTTCGGACAGCAAGATTGAACATCATCTGTTGTAGATATTAAATAG
AGTCTAATTACATAGATAAAATTCATTTCTTACC
>TRINITY_DN131241_c0_g1_i2 len=694 path=[672:0-139 789:140-289 939:290-298 2451:299-322 972:323-358 2450:359-382 1032:383-415 2449:416-439 1089:440-442 1568:443-499 1149:500-502 1152:503-562 1212:563-568 1218:569-587 1237:588-607 1257:608-608 1258:609-693] [-1, 672, 789, 939, 2451, 972, 2450, 1032, 2449, 1089, 1568, 1149, 1152, 1212, 1218, 1237, 1257, 1258, -2]
CAGCGATTGATTTTACGACTTTATCGAGATCTACGTCGGTACGCTTCCCAGCTGCAGTTT
ACCGATCAGGAGTACTTTCTGCAGCGGGTTCGGCGTGAATTCGAGCTGAACCGAAACGTG
CGCGACCCGAAGGAGATCGAATTCTGTTATAAGCGAGGCAGAGCCTTACTGGACCAGGCA
CGAGTGATTTAGAAACGCTAAACTATGTTCAACTTCGTGAAGACTTCTGCTCAACTCCGA
GCCATCCAAAGACCTTTCCTACGATTCAAAACCACGATCGACACCTCCAAGGTACCTACC
CTGCGCGATGAAGACCTAGAAGAGACATTTGTCCGTGGCAGCGGTCCCGGAGGACAATCG
GTTGCCAAAACCAACAACAAAGTGGTCCTCACGCACAAACCGACCGGCTTAGTGATCCAG
TGTCACAGTTCAAGGTCGTTGTTCAAAAACCGGGAGGAAGCTCGCCGGCTGCTGATCGCC
AAATTGGACGAACTGGAGAACGGCGATCAATCGGTGGAGGCCCAGCAGAGGAGAATCGAG
CAGAAGAAACATTCGGAAGCTACTCGGCGCCAAGTCAAACGCCACGAGATGAAGAAAGCG
TGGAAGGAAAGGGAGTTCGGACAGCAAGATTGAACATCATCTGTTGTAGATATTAAATAG
AGTCTAATTACATAGATAAAATTCATTTCTTACC
>TRINITY_DN131241_c0_g1_i3 len=279 path=[1827:0-44 1849:45-68 939:69-77 2451:78-101 972:102-137 2450:138-161 1032:162-194 2449:195-218 1089:219-221 1092:222-227 2299:228-269 1140:270-278] [-1, 1827, 1849, 939, 2451, 972, 2450, 1032, 2449, 1089, 1092, 2299, 1140]
AACCTCTGTTCAACTTCGAGCCATCCAAAGACCTTTCCTGCGATGTAAAACCACGATCGA
CACCTCCAAGGTACCTACCCTGCGCGATGAAGACCTAGAAGAGACATTTGTCCGTGGCAG
CGGTCCCGGAGGACAATCGGTTGCCAAAACCAACAACAAAGTGGTCCTCACGCACAAACC
GACCGGCTTAGTGATCCAGTGTCACAGTTCAAGGTCGTTGTTTAAAAATCGTGAAGAAGC
TCGCCGACTGCTGATTGCCAAATTGGACGAACTGGAGAA
>TRINITY_DN131267_c0_g1_i1 len=389 path=[3391:0-45 10057:46-69 3438:70-176 3545:177-182 3551:183-191 1292:192-212 1313:213-233 1334:234-237 1338:238-246 10056:247-270 1371:271-271 1372:272-279 1380:280-281 1382:282-302 1403:303-308 1409:309-319 1420:320-326 1427:327-330 2529:331-331 2530:332-339 2538:340-364 2563:365-388] [-1, 3391, 10057, 3438, 3545, 3551, 1292, 1313, 1334, 1338, 10056, 1371, 1372, 1380, 1382, 1403, 1409, 1420, 1427, 2529, 2530, 2538, 2563]
CTTCTCATCAGAACTATGCTCCATGGACCTGTAGGACGCTGAACCATACTCAAGAAATCA
TCTTTAGGAAAACCGCCATTTAACCCCTCCTAGCGCCCCATATATTACCCACCCCCTTCA
AGAAACAGACCCCCCACACATCCCTTTCCTGCAGACCTCTTACATCATCATCCGCCTTCA
CCTCATACCACTTTTCAACTCCCTTGCAACCCTTTCCCATAAATCCCATTTCTTCCTTAT
AGTAAAAGTTCCCTTCTAGACACTTAGCGCGAGAAAGTTGAAAAAACCGTGTTAATTCGC
GAATCCGTGTAAAAAAAAACCGTGTTAATTCGCGAAACCGTGTAAAAAAAGCCGTGTAAA
AAAAAACCGTGTAAAAAAAAACCGTGTTA
>TRINITY_DN131267_c0_g1_i2 len=229 path=[3391:0-45 10057:46-69 3438:70-176 7493:177-189 8897:190-228] [-1, 3391, 10057, 3438, 7493, 8897, -2]
CTTCTCATCAGAACTATGCTCCATGGACCTGTAGGACGCTGAACCATACTCAAGAAATCA
TCTTTAGGAAAACCGCCATTTAACCCCTCCTAGCGCCCCATATATTACCCACCCCCTTCA
AGAAACAGACCCCCCACACATCCCTTTCCTGCAGACCTCTTACATCATCATCCGCCTCCA
CCTCATACCATTTTTCAACTCCCTCGCAACCCTTTCACATAAATCCCCT
>TRINITY_DN131272_c0_g1_i1 len=428 path=[611:0-139 728:140-161 750:162-315 904:316-340 929:341-363 48:364-371 1437:372-386 73:387-403 1707:404-427] [-1, 611, 728, 750, 904, 929, 48, 1437, 73, 1707]
CGAGCTCAGCTGGTGGTGGCCAGGCGACACGCTTCAAACCTTTGTTAGCCCGGCTCTGCT
GGCGCTCGTCCTCCTCCAGGGCCTGCAGAACAGCCGACTTGGCCAAGCTCGGAGGCTTGG
TTGTCGACGGATCGTCAAAGTCAATTCTTGAACGGAACTGGTTGACTCTCTGATGGTAGG
CCATCATTTTTAATCACAACCGCACTTTTCACTTAAAAACCACAAAATACAAAAATATAG
AATTCACAATGCTTTTCTTCTTCGAAAGACACAACTTTCTGTGACTTCAACAAGGCCCCG
ATCCCTCTAGTGAACTAACATTAAACACAAACAGTTCGATTGATTTCGATACACCGACGA
TTAGAAAAAAAATCGATTTCCGCTTTGCTCCCCTGTAGAGAATCTGTTTTCACTTCCGCC
CGGAAACA
>TRINITY_DN131293_c0_g1_i1 len=478 path=[1:0-24 3:25-184 163:185-205 184:206-208 187:209-229 208:230-232 211:233-261 240:262-271 250:272-300 279:301-313 1861:314-337 316:338-406 385:407-419 398:420-450 1407:451-477] [-1, 1, 3, 163, 184, 187, 208, 211, 240, 250, 279, 1861, 316, 385, 398, 1407, -2]
CTTCCGTGAACCAGAATCACCGTCGGAAGTAACACGTTGAACCCATGGTCGAACACTAGA
GTTTGGATCTGATCGAATCCCAGCTCTGTCGATTGGTTCGAGCTGCTGTAGAAACGGAAC
CGGACATACTTTGCCGCATCGTACTGGCTACTGTTGTGGCGACTTTCGCGAACGGCCATT
CGCGGAACGATCTGGAAGTCACCTTCCTTGTCCGGTAGGGTGATGTAGTTCTCTTGCATC
TCATGGGACATCCTGAGCTGCGGAATCAACGTGTCTCCTTCGTTGTCCCGTTCGTACTCC
ATGTCGTCCAGGTCCGAAGATTGAGTTCCATTGGCGAGGGATAGTTCGTCGTCATCGTTA
TCGAAAAATGTGATGCGTGATTCGTCTGCACTAACGAAGCTTCCTATCCATAGTAATATG
CAGATCAGTTCAGTAGTCCTTGCCATTCCTTAAAATAGTCCACCGCCCTCTGGTGGCT
>TRINITY_DN131293_c0_g2_i1 len=209 path=[1227:0-53 1258:54-64 385:65-77 398:78-108 429:109-112 433:113-117 438:118-208] [-1, 1227, 1258, 385, 398, 429, 433, 438, -2]
GCCCGGTCATCGTCGTCCTCGCGGAATATGATTCTGGAACGATCTGCACTAACGAAGCTT
CCTATCCATAGTAATATGCAGATCAGTTCAGTAGTCCTTGCCATTCCTTCGATTGATTTC
ACTATTGAGCGGTTTCACGACTTCACGACGAAACACTGTTCCGGCCGAAGATCTTCTCGT
GTAGCGACTGCATCCGATGAGTGCCGATT
>TRINITY_DN131293_c0_g3_i1 len=209 path=[1227:0-53 1663:54-77 398:78-108 429:109-112 433:113-117 438:118-208] [-1, 1227, 1663, 398, 429, 433, 438, -2]
GCCCGGTCATCGTCGTCCTCGCGGAATATGATTCTGGAACGATCTGCACTAACGGAGCTT
CCTATCCATAGTAATATGCAGATCAGTTCAGTAGTCCTTGCCATTCCTTCGATTGATTTC
ACTATTGAGCGGTTTCACGACTTCACGACGAAACACTGTTCCGGCCGAAGATCTTCTCGT
GTAGCGACTGCATCCGATGAGTGCCGATT
>TRINITY_DN131285_c1_g1_i1 len=258 path=[1113:0-39 275:40-42 278:43-46 282:47-61 297:62-78 314:79-114 350:115-209 445:210-211 447:212-215 451:216-216 452:217-240 963:241-257] [-1, 1113, 275, 278, 282, 297, 314, 350, 445, 447, 451, 452, 963, -2]
CGACGCTCTTCCGATCTTTCAAATTTTATAACTCATGTGTCTCAGGACCCTGATTACTTA
GAAAGATGGTGTCTTCTGAAAAGTTGTTTAGTAGATCAAACACTAACTGATGAAGACAAA
TATGACGTGCAATTTCACATCCAGGTGGCACTAGTGAGCATTCCCATTTTATACCTCATA
TATCTCAAGATCCTGATTACTTAGAAAGATGATGTCTTCAGCAAAGTTGTTTAGTAGATC
GGACACTAACTGATGGAG
>TRINITY_DN131201_c0_g1_i1 len=417 path=[558:0-35 571:36-40 1931:41-64 600:65-76 612:77-97 633:98-100 636:101-112 648:113-113 649:114-122 658:123-156 692:157-161 697:162-180 716:181-181 717:182-210 746:211-224 760:225-233 999:234-272 810:273-318 856:319-321 859:322-328 866:329-331 162:332-333 164:334-352 183:353-416] [-1, 558, 571, 1931, 600, 612, 633, 636, 648, 649, 658, 692, 697, 716, 717, 746, 760, 999, 810, 856, 859, 866, 162, 164, 183, -2]
TTTTTTTTTTCCGTTGTACGTTGTTCCATAGCACATACACCTTTACTTTATTGTATCTTT
CCTGCTACGACGAATTAGCAGTATGTGTGTTGCATTATGAATAAATTATACTTAACAAGA
ATTTTGCATTGTTCTTTTGTTTTTATATTTTTGCTTCTTGTTTTCACAAATAGGTTTTTT
TTCTTCTGCTGTGTGATTTAATAAGTTGTCTTTGTTTTGTGTTATCATTTTTTTCAATTT
GTTGTTTTCCTTCTGTAATTATTTATTAACTTACCTCTTTCTCCTATTTATCAATATAAT
TATATGTACGTGTGTGTGTGTTTTCTGCTTGCACAAACAATTGTAATTTATTAAGTGGTT
CTATCTTTTCGCAGATCGGAAGAGCGTCGTGTAGGGAAAGAGTGTAGATCTCGGTGG
>TRINITY_DN131296_c0_g1_i1 len=216 path=[1047:0-65 1090:66-75 1100:76-95 1120:96-117 1142:118-119 1144:120-130 1155:131-134 1159:135-143 197:144-154 208:155-157 211:158-166 5:167-191 1978:192-215] [-1, 1047, 1090, 1100, 1120, 1142, 1144, 1155, 1159, 197, 208, 211, 5, 1978, -2]
TTCTACGGTGACTGGAGTTCTGACGTGTGCTCTTCCGATCTTGTCCGGTGTGATTTTGTG
ATAATCGATGTCCAACTCCTGTTTCAGATCATCCAAATTATCTCCTTTCTTCTTTGGTGG
CATTTTGCGTCTTGTTTTTTCAACTCCTGTTTGACAACTTCAACTTCCTAGTCGAAGCAG
GGGGAGGTGCTCACGAAGGGGGGATGCTCCTGGGGC
>TRINITY_DN131296_c0_g1_i2 len=431 path=[1047:0-65 1090:66-75 1100:76-95 1120:96-117 1142:118-119 1144:120-130 1155:131-134 1159:135-143 197:144-154 208:155-157 211:158-166 537:167-254 93:255-278 117:279-358 197:359-369 208:370-372 211:373-381 5:382-406 1978:407-430] [-1, 1047, 1090, 1100, 1120, 1142, 1144, 1155, 1159, 197, 208, 211, 537, 93, 117, 197, 208, 211, 5, 1978, -2]
TTCTACGGTGACTGGAGTTCTGACGTGTGCTCTTCCGATCTTGTCCGGTGTGATTTTGTG
ATAATCGATGTCCAACTCCTGTTTCAGATCATCCAAATTATCTCCTTTCTTCTTTGGTGG
CATTTTGCGTCTTGTTTTTTCAACTCCTGTTTGACAACTTCAACTTCTTAGTCGAAGCAG
GGGGAGGTGCTTGCGAAGGGGGGATGCTCCTGTGGCGCAGGGATCCTTCCTTCTCGGCTG
GGGGTTGGGCCGCTGGCTGGGGCGGGGTGGTAGTGTTCGTTACTCCTTAGGACCTCCTCC
GTTCACCAGCTTTCTTCCACTTTCTCGCACTTTCGTATTTTGCGTCTTGTTTTTTCAACT
CCTGTTTGACAACTTCAACTTCCTAGTCGAAGCAGGGGGAGGTGCTCACGAAGGGGGGAT
GCTCCTGGGGC
>TRINITY_DN131296_c0_g1_i3 len=329 path=[621:0-50 649:51-58 657:59-72 671:73-73 672:74-171 1979:172-195 794:196-235 211:236-244 5:245-269 1978:270-293 54:294-328] [-1, 621, 649, 657, 671, 672, 1979, 794, 211, 5, 1978, 54, -2]
TGTCTGTCTGATTCTGGATTACGCGGGGGATTCCCCCGGTTGGAAGAGTTAAAAAAAAAA
CAGGAATCCTCTAACCGGAGAACCCTTTCTATTCCTAGGTAGGTTGTTGGTAGGGTTGCG
CAACTGTTTTCGCCTGTCACCCCGTGCAGGGATCCTCTCGTCTTCCTTCGTTTGGCCTAC
GTGTTCGTCGTTCAGCTGCTGGCTTCTCTAATGTTTTTCAACTCCTGTTTGACAACTTCA
ACTTCCTAGTCGAAGCAGGGGGAGGTGCTCACGAAGGGGGGATGCTCCTGGGGCGCAGGG
ATCCTCCCTTCTCGGCTGGGGGTTGGGCC
>TRINITY_DN131296_c0_g1_i4 len=509 path=[621:0-50 649:51-58 657:59-72 671:73-73 672:74-171 1979:172-195 794:196-235 211:236-244 537:245-332 93:333-356 117:357-436 197:437-447 208:448-450 211:451-459 5:460-484 1978:485-508] [-1, 621, 649, 657, 671, 672, 1979, 794, 211, 537, 93, 117, 197, 208, 211, 5, 1978, -2]
TGTCTGTCTGATTCTGGATTACGCGGGGGATTCCCCCGGTTGGAAGAGTTAAAAAAAAAA
CAGGAATCCTCTAACCGGAGAACCCTTTCTATTCCTAGGTAGGTTGTTGGTAGGGTTGCG
CAACTGTTTTCGCCTGTCACCCCGTGCAGGGATCCTCTCGTCTTCCTTCGTTTGGCCTAC
GTGTTCGTCGTTCAGCTGCTGGCTTCTCTAATGTTTTTCAACTCCTGTTTGACAACTTCA
ACTTCTTAGTCGAAGCAGGGGGAGGTGCTTGCGAAGGGGGGATGCTCCTGTGGCGCAGGG
ATCCTTCCTTCTCGGCTGGGGGTTGGGCCGCTGGCTGGGGCGGGGTGGTAGTGTTCGTTA
CTCCTTAGGACCTCCTCCGTTCACCAGCTTTCTTCCACTTTCTCGCACTTTCGTATTTTG
CGTCTTGTTTTTTCAACTCCTGTTTGACAACTTCAACTTCCTAGTCGAAGCAGGGGGAGG
TGCTCACGAAGGGGGGATGCTCCTGGGGC
>TRINITY_DN131227_c0_g1_i1 len=723 path=[3947:0-45 269:46-55 279:56-78 302:79-79 303:80-93 2796:94-102 3906:103-143 361:144-206 1465:207-236 5183:237-260 1519:261-303 1562:304-348 1607:349-394 1653:395-397 1656:398-418 1677:419-441 1700:442-455 5182:456-479 1738:480-480 1739:481-494 1753:495-506 5185:507-530 1789:531-550 1809:551-551 3197:552-595 1855:596-722] [-1, 3947, 269, 279, 302, 303, 2796, 3906, 361, 1465, 5183, 1519, 1562, 1607, 1653, 1656, 1677, 1700, 5182, 1738, 1739, 1753, 5185, 1789, 1809, 3197, 1855, -2]
GGGGGTGGTGGTGATGGTGATCCAGGGGGTGGCTTTTGTTATGCTGGCTGCTGACTGACT
GCTATTGCCTGCAATTGCGACTGCAACTCTGGCGTGATGTGCGAGCGTTGCTGCTGATAC
CGATGCTGGGAACAGCCGTTCACCGGAAGCAGATCATTGAGGGTCCTCTGCTGCGACGTA
GTGGTTCGGTTGGTATTGTGTTTAGGCCTGTGATTCTTTCCGCCGGCAAATCAATCCCGT
AAATTGGCAACACTTGTTGGATCTCGGCTCACTCTCTCCTCTCTCTCTTCACTTTGCGTC
TCTCACAAATTTCACTGATTCGCAATGATGATGATTTTCGTTCAAGTGTGTGCGTGGTGC
TGTCTCGCCCAACATAACAAACTACCCACACAATCACAAAAATAAAAACCTCTCACTGTC
GATGGTTGTCTTCTTTCGTCTGCCTGCGTAGAGACGGCGGATTCTCCGAAAGGACTGACT
GCACTGCCGCCACTTTCTCACCCTGCCCCAAGAACCAACAGGCTTTCTAACAGGGCTTCT
TCTTCACACTTTCCTGATGGCGAAAAATTCTCCAGACGGCCAGATTTTCGCATCACATTT
TTCACTTCTTTTCCGGGGACGACAATTTTGCGCACTTTTTTGGCACCAAAAACACTGACT
AATGGGCACCAGCTCGACGAAGAGCGAGATTTCACGAAGCGCGACCCTGTCGGGGAAAAA
AAC
>TRINITY_DN131227_c0_g1_i2 len=396 path=[3425:0-39 302:40-40 303:41-54 317:55-88 351:89-96 359:97-98 361:99-161 1465:162-191 5183:192-215 1519:216-258 4037:259-302 1607:303-348 1653:349-351 4125:352-395] [-1, 3425, 302, 303, 317, 351, 359, 361, 1465, 5183, 1519, 4037, 1607, 1653, 4125]
TATGCTGGCTGCTGACAGACTGCTATTGCCTGCAATTGCGACTGCAACTCTGGCGCGATG
TGCGGGTGCTGCTGCTGATGCTGGGAACAGCCGTTCACCGGAAGCAGATCATTGAGGGTC
CTCTGCTGCGACGTAGTGGTTCGGTTGGTATTGTGTTTAGGCCTGTGATTCTTTCCGCCG
GCAAATCAATCCCGTAAATTGGCAACACTTGTTGGATCTCGGCTCACTCTCTCCTCTCTC
TCTTCACTTTGCGTCTCTCTCAAATTTCACTGATTCGCACGATGATGATTTTCGTTCAAG
TGTGTGCGTGGTGCTGTCTCGCCCAACATAACAAACTACCCACACAATCACAGAAATAAA
AACCTCTCACTGGCGATGGTTGTCTTCTTTCGTCTG
>TRINITY_DN131227_c0_g1_i3 len=758 path=[1:0-82 61:83-198 177:199-212 191:213-228 207:229-290 269:291-300 279:301-323 302:324-324 303:325-338 2796:339-347 2805:348-356 2814:357-375 351:376-383 359:384-385 361:386-448 424:449-471 447:472-618 594:619-623 599:624-671 5184:672-695 671:696-757] [-1, 1, 61, 177, 191, 207, 269, 279, 302, 303, 2796, 2805, 2814, 351, 359, 361, 424, 447, 594, 599, 5184, 671, -2]
ACGACGACGACGACGACGGCGAGACAGACGATCTTCTTCTCCCGACTAGGCACTGCTGCT
GCTCCTGTTGGTGATGCTGTTGCTGCTCGCGCGATTTTTCCTTTATAATGTTATTGTTAT
ATTCCGATTTATTATTTGCACAGGGATCAGTTTCACGACGGACACACACGTACGACGAGG
ACAGACAAAGGCGCGGGGCGCACACGCACGCACGCACAAACACACAAACTCGTGTGCCAC
TTGGGGGTGGTGCTGGTGATGGTGATCTAGGGGGTGGCTTTTGTTATGCTGGCTGCTGAC
TGACTGCTATTGCCTGCAATTGCGACTGCAACTCTGGCGTGATGTGCGGGCGCTGCTGCT
GCTGATGCTGGGAACAGCCGTTCACCGGAAGCAGATCATTGAGGGTCCTCTGCTGCGACG
TAGTGGTTCGGTTGGTATTGTGTTTAGGCGTTTTTGTTTCGCCTTGTCCGTCAGCATCTT
GCTATTTGTTATGATATCCGATTCAATCCAGTGATTAACTTGTGGCTGTTGCTACTGCTG
CTGTTGCAGATGTTGATGATGGTAGTAATGTAACGACGTTGGCGCTTGTTGTTGCTGTGA
TTGATGTTGGTACTGCTGTTGCTGCTGAATTGGTGGCAATGAATGCAACGGATGCGAATG
ATAATGATGGTATAATGGTTGTTGCTGCTGTTGCTGTAGATGATGTGGATGACGCTGCGG
ATGCTGATAATCCAAGTGATTGATGTTGGTACTGCTGT
>TRINITY_DN131227_c0_g1_i4 len=361 path=[4413:0-41 3072:42-74 447:75-221 594:222-226 599:227-274 5184:275-298 671:299-360] [-1, 4413, 3072, 447, 594, 599, 5184, 671, -2]
TGCCTTTGCCGCGTTGAGTCAGGAACATTTCCGGATGCATATTGTGCTGCTAGTTTTTGT
TTCGCCTTGTCCGTCAGCATCTTGCTATTTGTTATGATATCCGATTCAATCCAGTGATTA
ACTTGTGGCTGTTGCTACTGCTGCTGTTGCAGATGTTGATGATGGTAGTAATGTAACGAC
GTTGGCGCTTGTTGTTGCTGTGATTGATGTTGGTACTGCTGTTGCTGCTGAATTGGTGGC
AATGAATGCAACGGATGCGAATGATAATGATGGTATAATGGTTGTTGCTGCTGTTGCTGT
AGATGATGTGGATGACGCTGCGGATGCTGATAATCCAAGTGATTGATGTTGGTACTGCTG
T
>TRINITY_DN131227_c0_g2_i1 len=262 path=[2833:0-25 5181:26-49 2860:50-56 2867:57-80 2891:81-108 3775:109-153 2651:154-206 3683:207-250 2748:251-261] [-1, 2833, 5181, 2860, 2867, 2891, 3775, 2651, 3683, 2748, -2]
AATCGTGAAGATTTTCTTTGTCATCATCGCGCGCGCATTTTGTCGGTTCGTCTGAAGTGC
GAGTGTGGGTTCGTGGGTGGGTGCATTTTCCTTGCATCGCGTCCCGGAAGGTGTGTGTGA
GTGCTTGTTGGAGGCGGCGAAGAGAAAATGCTCACCACAGTTCGTTCCGTCGAGTGGTGG
GTTCTAGTTCGATACGAATGAGGTCGTTCTCGAATGTGCAATAGAGTAGTGTTCTGATTG
GAGGCGCATTTTCGAAGAGGGC
>TRINITY_DN131227_c0_g3_i1 len=288 path=[3105:0-86 3169:87-98 3181:99-114 1809:115-115 1810:116-160 1855:161-287] [-1, 3105, 3169, 3181, 1809, 1810, 1855, -2]
GGGAAAAACACTCACTTGCGCGACCACGGCCACCTGGGGTGGAGAATTTTATTTTCTGCT
GCCGCCGCCGTCGCCGACAATGATGAGGAAGGAACAGGGCTTCTTCTTCACACTTTTCCC
GATGGCGAAAAATTCTCAAGACGGCCAGATTTTCGCATCACATTTTTCACTTCTTTTCCG
GGGACGACAATTTTGCGCACTTTTTTGGCACCAAAAACACTGACTAATGGGCACCAGCTC
GACGAAGAGCGAGATTTCACGAAGCGCGACCCTGTCGGGGAAAAAAAC
>TRINITY_DN131227_c0_g4_i1 len=206 path=[3105:0-86 4345:87-120 3483:121-167 4489:168-205] [-1, 3105, 4345, 3483, 4489, -2]
GGGAAAAACACTCACTTGCGCGACCACGGCCACCTGGGGTGGAGAATTTTATTTTCTGCT
GCCGCCGCCGTCGCCGACAATGATGAGTGGAACAGGGTCGCCGCACGCACCGAAAAGTGA
AAATTTTCACTGCGCTTCGACCGGGCGGAACGGGGACTTCCGTATACACTGAACCGCACC
CCTCACGCACCGGAAGTCGGACACTT
>TRINITY_DN131283_c0_g1_i1 len=206 path=[1:0-133 112:134-146 530:147-205] [-1, 1, 112, 530, -2]
AGCATTTCTTCAACGAAAATGGATCCACTGTGTTCTACATGAGGAATAGAATACAGTGAA
TACATTTTCGAGGTCAGTATTTTAATCTATAGTGAAAAAACTGCTTTTCTTTTTCCGAAA
AATGATGACGGATGCTTGAGCCTTAAGGCAGGGCACTTCATAGCCGGCAATTGTAATTTC
AGAGATCGGAAGAGCACACGTCAGAA
>TRINITY_DN131283_c0_g2_i1 len=201 path=[1:0-133 112:134-146 125:147-200] [-1, 1, 112, 125, -2]
AGCATTTCTTCAACGAAAATGGATCCACTGTGTTCTACATGAGGAATAGAATACAGTGAA
TACATTTTCGAGGTCAGTATTTTAATCTATAGTGAAAAAACTGCTTTTCTTTTTCCGAAA
AATGATGACGGATGCTTGAGCCTTAAGTACAAGACCATTTCGTTCACACCATCTAATGAT
GTTATAAATATCACTGTTCAT
>TRINITY_DN131283_c1_g1_i1 len=255 path=[885:0-77 326:78-78 327:79-81 330:82-92 341:93-97 346:98-99 348:100-112 361:113-115 364:116-116 365:117-141 1357:142-181 430:182-254] [-1, 885, 326, 327, 330, 341, 346, 348, 361, 364, 365, 1357, 430, -2]
TCTTCCGATCTAAGTAATAAACATCGTTTGCTAATTTCAAGACTGCGTAGCCTTTTTTAA
GGCTCAAGCATTCGTCATCATTTTTCGGAAAATAAAAAGCAGTTTTCTCGCTGCAAATCA
AAACAAGGATCATGAAAATATATTCACTGCATTATATTCCTCATGTGGAGTACAGTGAAT
ATATTTTCAATCTAAACATTTAAGTTTTGAGCGCGAAAACTGCTTTTGTATTTTCAATGA
TGAGATCGGAAGAGC
>TRINITY_DN131276_c0_g1_i1 len=608 path=[373:0-50 401:51-65 3896:66-89 440:90-107 3898:108-131 482:132-146 1825:147-176 3897:177-200 1879:201-203 554:204-209 560:210-263 614:264-302 653:303-305 656:306-388 3895:389-412 763:413-461 812:462-497 848:498-578 929:579-584 3631:585-607] [-1, 373, 401, 3896, 440, 3898, 482, 1825, 3897, 1879, 554, 560, 614, 653, 656, 3895, 763, 812, 848, 929, 3631, -2]
CCCATCAAACGCTCAAATAGTTTTCTTCAACTGGGCCAGCTTGGTCAGGCAAGCATCTCG
CCAGGCTCGTCTCTCGGGCAGCTGATCCAGTGGTACCATCTCTTCCAGTTCCTTGGCCAC
CTGCTGCGCCACCGGACCCTCCATTCTCGGAGTGGCTCCCATCGTCTGACTCACGGCGTA
TATCGTGTTACAATACCGATCGCAATAGCTGAGCATTCCCTCGGCATTCAGGTGGGCCGT
TTCCAGCGGGCCCAGGAAGGCGTATCGCATTCCCAACCCGTCGGACATGACACTGTCGAT
GTCCTTGACGCTCAAGATACCGTCCGCCACCAGGCGCCACGTTTCATTCAGAATGGCATA
CTGGATGCGGTTCAGGGCGAAGCCTTCTATTTCCCGGGATAGTGTAACGGGTTTCTGACC
GATTTCCGTCATCAGTTCACGAGTTTTGGCCGTGAATTCGGGTCTTGTCCAAGGAGCTGG
GACAATTTCCACCAGAGGAACGTAGTAAGGCGGATTCACAGGGTGAGAAACCAGAACCTG
GTCCTTGTGGTTCAAATCCTTGCTGAACAACGACGGCATAAAAGTACTGGTCGAACTGGA
AATGATCG
>TRINITY_DN131276_c0_g1_i2 len=627 path=[2884:0-69 401:70-84 3896:85-108 440:109-126 3898:127-150 482:151-165 497:166-222 554:223-228 560:229-282 614:283-321 653:322-324 656:325-407 3895:408-431 763:432-480 812:481-516 848:517-597 929:598-603 3631:604-626] [-1, 2884, 401, 3896, 440, 3898, 482, 497, 554, 560, 614, 653, 656, 3895, 763, 812, 848, 929, 3631, -2]
GTGCTCCCATCCAGATACCCCTGTCTTGCGCTCAAATAGTTTTCTTTAACTGGGCCAGCT
TGGTCAGGCAAGCATCTCGCCAGGCTCGTCTCTCGGGCAGCTGATCCAGTGGTACCATCT
CTTCCAGTTCCTTGGCCACCTGCTGCGCCACCGGACCCTCCATTCTTGGAGTCGCTCCCA
TTGTCTGACTCACGGCGTAGATCGTGTTACAATACCGATCGCAATAGCTGAGCATTCCCT
CGGCATTCAGGTGGGCCGTTTCCAGCGGGCCCAGGAAGGCGTATCGCATTCCCAACCCGT
CGGACATGACACTGTCGATGTCCTTGACGCTCAAGATACCGTCCGCCACCAGGCGCCACG
TTTCATTCAGAATGGCATACTGGATGCGGTTCAGGGCGAAGCCTTCTATTTCCCGGGATA
GTGTAACGGGTTTCTGACCGATTTCCGTCATCAGTTCACGAGTTTTGGCCGTGAATTCGG
GTCTTGTCCAAGGAGCTGGGACAATTTCCACCAGAGGAACGTAGTAAGGCGGATTCACAG
GGTGAGAAACCAGAACCTGGTCCTTGTGGTTCAAATCCTTGCTGAACAACGACGGCATAA
AAGTACTGGTCGAACTGGAAATGATCG
>TRINITY_DN131276_c0_g2_i1 len=358 path=[3251:0-70 812:71-106 1939:107-187 929:188-193 935:194-357] [-1, 3251, 812, 1939, 929, 935, -2]
TCCCGGGACAGCGTTACGGGTTTCTGACCGATTTCTGTCATCAGTTCGCGAGTTTTGGCC
GTGAATTCGGGTCTTGTCCAAGGAGCTGGGACAATTTCCACCAGAGGGACGTAGTAAGGC
GGATTCACTGGGTGAGAAACAAGAACCTGATCCTTATGGTTCAAGTCCTTGCTGAACAAC
GACGGCATAAAAGTGCTCGTCGAACTGGAAATAATCGTATCCTTTCCAACCACCTTGTCC
AAATCGCCGTACAACTTTTTCTTCAAATCCAAATTCTCCGGGACGCATTCCTGCAGGAAC
AACGCACCGTCCACGGTTTCCTTCAGGTTGTGCGACCCGCGAATGCATGCGAATTGTT
>TRINITY_DN131276_c0_g3_i1 len=209 path=[187:0-117 282:118-125 290:126-140 2319:141-167 332:168-176 341:177-208] [-1, 187, 282, 290, 2319, 332, 341, -2]
GCCTGGTGTTTGCGTTTAAAAAAATAACTGGTTGAAATTATTTAATAAAAACTTAGCACA
ATGAGACCGGTAGCGGCAACAAATTTCCGATAATGCAAATCGTACTGAACTTAATTGGGT
TAATACAGCAATAAATGCGCTTGTTAACCTGCGCAGTACGACTAACTTCGCGTGCCACAA
TTCGCGTCTGCACTCGCAGCGAGAGCACA
>TRINITY_DN131276_c0_g4_i1 len=215 path=[2101:0-40 2119:41-131 290:132-146 305:147-173 332:174-182 341:183-214] [-1, 2101, 2119, 290, 305, 332, 341, -2]
GTCCTGGTGTTTGCGTTTCAAAGAAATAACAGGTTGAAATTCTTTAATAAAAATTCACTT
GGCACTATGAATCTGGTAGCGGCAACAAATTCCCGATAATGCAAATCGAACTGAACTTAA
TTGGGTTAATACAGCAATAAATGCGCTGGTCAACCTGCGCAGTACGACTAACTTCGCGTG
CCACAATTCGCGTCTGCACTCGCAGCGAGAGCACA
>TRINITY_DN131203_c0_g1_i1 len=214 path=[192:0-213] [-1, 192, -2]
AGGCAGTTCATATTGGAATTGGGATTCCTTCTGGAATTTCGGCAGAAATTCCTCCAGGAA
ATTTCGAAGGATTCCTTTAGGAACTTCTTCATAGATTTCCAGGAGCTCTTCAGAGGTTTC
TTCAAAAACCTTATCAGCGATTCCTCTAAGAATTTCATCAAAGATTCCTCTTGGGGTGGT
GGATTTATTCAGGAATTCTCCTTCCGGGATTTCT
>TRINITY_DN131203_c1_g1_i1 len=292 path=[2915:0-46 2939:47-59 713:60-60 2952:61-163 1239:164-164 3055:165-194 1867:195-291] [-1, 2915, 2939, 713, 2952, 1239, 3055, 1867, -2]
CATACAGTGGATAGACAAAATGACTGCGACAGGCAACATTTTTCGCTTTTCAAAAAAAAA
AACAACTAGCTGTAACTTTTCAAACTTTTCTTGAAATTTTTTTTGGAGAGATACCTGAAA
AAATCCCGAAAAAAAATCTTTAGGAAGTAATTTCTGAGATCTGAAAGATTACCGGAAGAA
TTTCTGAAAACCACAGGAGGAATTTAAAAAAAAAACTCTCGAGAAATAACTTAGGGAGCT
TTAAGAAATATCTCTGAAGGAATTTCAGAAAAAAAAAATCCCGAAAGGAGTT
>TRINITY_DN131203_c1_g1_i2 len=759 path=[629:0-35 642:36-36 643:37-94 701:95-106 713:107-107 714:108-108 715:109-121 728:122-182 789:183-330 3255:331-381 990:382-387 996:388-593 1799:594-661 1867:662-758] [-1, 629, 642, 643, 701, 713, 714, 715, 728, 789, 3255, 990, 996, 1799, 1867, -2]
TTCATAAAAATTGCCAGATTTACAGGTTCGTGTCACGGTCGCCATGTCATACAGAGGATA
GACAAAATGATAGCGACAGGCAAAATTTTTCGCTTTTCAAAAAAAAAACCAACTAGCTGT
AACTTTTCAAAAAGTGCATCAAAAATTCTCAAATTTTTACTGAAAGTTGGTGAACTAGTT
GTCTATCGTTGTCTATCAATGGTCCAAATTTGGGACAGATCAGAATATTATACATGAAGT
TAGAAATATTTTAGAAAAGGCATAACTATCCGATAGCCAACTTTGGACTGTCATCTCCGG
AGTTAATGAACCGAATGCAATGCAGTTTTGAACGTTTATGACTAATATAATCAGCTTCGA
AACTTTTGACTCATTTTAAAATTGTGAATACGGAAAAAATAAATTAAGAAGTCCTGGATT
AATTCATGAAGAAATTTGTGAAACAATTCCTAGACGATTCACTGTAGGAAAAAGTTGCTG
AAAAAACTCCAGGAGATATCTCCTGACAGAATAAAAAATAGCTTCTTCAGAAATTTTGGA
ACTCCCACAAAATAATTTTAAAAATTTTTTTGGAGAGATACCTGAAGAAATCCCGAAAAT
AAATCTTGAGGAAGTAATTTTTGAGATCTGATGGATTATCGGAAGAATTTCTGAAAACCA
CAGGAGGAATTTAAAAAAAAAACTCTCGAGAAATAACTTAGGGAGCTTTAAGAAATATCT
CTGAAGGAATTTCAGAAAAAAAAAATCCCGAAAGGAGTT
>TRINITY_DN131203_c1_g1_i3 len=552 path=[629:0-35 642:36-36 643:37-94 701:95-106 713:107-107 714:108-108 715:109-121 728:122-182 789:183-330 937:331-351 4069:352-375 982:376-383 990:384-389 1257:390-478 1346:479-513 1381:514-524 1392:525-531 1399:532-539 1407:540-551] [-1, 629, 642, 643, 701, 713, 714, 715, 728, 789, 937, 4069, 982, 990, 1257, 1346, 1381, 1392, 1399, 1407, -2]
TTCATAAAAATTGCCAGATTTACAGGTTCGTGTCACGGTCGCCATGTCATACAGAGGATA
GACAAAATGATAGCGACAGGCAAAATTTTTCGCTTTTCAAAAAAAAAACCAACTAGCTGT
AACTTTTCAAAAAGTGCATCAAAAATTCTCAAATTTTTACTGAAAGTTGGTGAACTAGTT
GTCTATCGTTGTCTATCAATGGTCCAAATTTGGGACAGATCAGAATATTATACATGAAGT
TAGAAATATTTTAGAAAAGGCATAACTATCCGATAGCCAACTTTGGACTGTCATCTCCGG
AGTTAATGAACCGAATGCAATGCAGTTTTGAGCGTTTATGACTTACATAATCAGCTTCGT
AAAACTTTTGACTCATTTTAAAATTGTGAACACGGGAAAAAATAAATTAAGATGTCCTGG
ATTATTTCATGAAGAAATTTGTGAAGGAATTCCTGGACGATTCACTGTAGGAAAAAGTAT
CTGGAAAACCACCAGGAGATACCTCCTGACAGAATAAAAAACAGCTTCTTGTGAAATTTT
GGAACTCCCAGA
>TRINITY_DN131203_c1_g1_i4 len=748 path=[2561:0-190 2729:191-202 2741:203-232 642:233-233 2771:234-279 2817:280-280 3357:281-291 701:292-303 713:304-304 714:305-305 2842:306-341 2878:342-366 2903:367-378 789:379-526 937:527-547 4069:548-571 982:572-579 990:580-585 1257:586-674 1346:675-709 1381:710-720 1392:721-727 1399:728-735 1407:736-747] [-1, 2561, 2729, 2741, 642, 2771, 2817, 3357, 701, 713, 714, 2842, 2878, 2903, 789, 937, 4069, 982, 990, 1257, 1346, 1381, 1392, 1399, 1407, -2]
AATGTATTCTGAATAGACTTCCAAGCAAATCCCTAAACATATCTCTGAAGAAAATCCTTA
TCCCTAAAGGAGTTCTAAAGATCACATGTTTTTCCCAGGGTTTGCTAGTGTCCATCGGAG
AAGGAAGGATCATATAGGTGCCACTCTTTTTTTATACGAAATTGTCAATGCTTCATAACA
TTCATAAAATTCCTTGCTTCATAACAATTTCCAGATTTACAGGTTCGTGTCACGATCGCC
ATGTCATACAGTAGATAGACAAAATGATTGCGACAGGCAAAATTTTTCGCTTTTCAAAAA
AAAAACAACTAGGTGTAACTTTTTAAAAAGTGCATGAAAAATCGTCAAATTTTTATTGAA
AGTTGGTGAACTAGTTGTCTATCGTTGTCTATCAATGGTCCAAATTTGGGACAGATCAGA
ATATTATACATGAAGTTAGAAATATTTTAGAAAAGGCATAACTATCCGATAGCCAACTTT
GGACTGTCATCTCCGGAGTTAATGAACCGAATGCAATGCAGTTTTGAGCGTTTATGACTT
ACATAATCAGCTTCGTAAAACTTTTGACTCATTTTAAAATTGTGAACACGGGAAAAAATA
AATTAAGATGTCCTGGATTATTTCATGAAGAAATTTGTGAAGGAATTCCTGGACGATTCA
CTGTAGGAAAAAGTATCTGGAAAACCACCAGGAGATACCTCCTGACAGAATAAAAAACAG
CTTCTTGTGAAATTTTGGAACTCCCAGA
>TRINITY_DN131279_c0_g1_i1 len=285 path=[665:0-51 694:52-52 1298:53-54 1300:55-96 739:97-118 761:119-125 768:126-145 2257:146-156 2268:157-195 838:196-206 849:207-215 858:216-227 870:228-232 875:233-256 899:257-260 2995:261-284] [-1, 665, 694, 1298, 1300, 739, 761, 768, 2257, 2268, 838, 849, 858, 870, 875, 899, 2995]
CGGTTTGATCACATGGATTGTATTGTTTTGTGCAGTTCCATCCTTTAATTCACGTATTTT
TTCATCCTTCCTTGAACCAACAGATGGTGTTGTTGGTCGACACTAACACACCGATACATT
GATGATATTTTTAAACGACACACACATACTTGTTTGTCTTAATTGATCAACTGAAAAGTA
GTTCAATGTTTCTTACCTTGCCATTGCTTCAGCATTCAGCAAATATCCGTTTGGCGATTA
TCGTGATTGTATTTGACCTATCCGTTTTGAAAATTTGGTGTAAGC
>TRINITY_DN131279_c0_g1_i2 len=446 path=[1297:0-23 694:24-24 695:25-32 703:33-60 731:61-68 739:69-90 761:91-97 1209:98-114 1226:115-120 1232:121-166 1278:167-185 858:186-197 1703:198-221 1550:222-222 1551:223-250 1579:251-258 1587:259-278 951:279-289 962:290-297 970:298-315 988:316-321 994:322-332 1005:333-346 1387:347-380 1056:381-385 1061:386-386 1062:387-404 1679:405-409 1684:410-428 1104:429-445] [-1, 1297, 694, 695, 703, 731, 739, 761, 1209, 1226, 1232, 1278, 858, 1703, 1550, 1551, 1579, 1587, 951, 962, 970, 988, 994, 1005, 1387, 1056, 1061, 1062, 1679, 1684, 1104, -2]
AGTGCAGTTCCATCCTTTAATTCACCTTTTTTTTCATTCTTCCTTCAACCAACAGATGGT
GTTGTTGGTCGACACTAACACACCGATACATTGATGATCTTTTTAAACGACACACACACT
TGTTTGTTTTAATACGACAACTGAAAAGTAGTTTAATGTTTCATACCTTGCCATTGCTTC
AGCATTCAGCAAATATCCATTTGACGATTATCGTGATTGTATTCGACCTATCCGTTTTGG
AAATTTGGTGCAAGCAAAGCAAGATGCTGCGGCAGAAAGTCTTAAAACACTTTACTACTT
TTAACAGATGCTGAAATCTACCGATTACACTGAAAAAAAGTTATTGACAATCAAGTCATT
TTTTCAGTGTCGACATGACGAGAAGTTCAATAAATTCACTGTTTTTGCACTGAATTAGAG
GAATGGAAGCATAATCAAACCGAAGT
>TRINITY_DN131279_c0_g1_i3 len=249 path=[2465:0-37 2480:38-61 1587:62-81 951:82-92 962:93-100 970:101-118 988:119-124 994:125-135 1005:136-149 1387:150-183 1056:184-188 2719:189-212 1684:213-231 1104:232-248] [-1, 2465, 2480, 1587, 951, 962, 970, 988, 994, 1005, 1387, 1056, 2719, 1684, 1104, -2]
CCCCATTGTTTCTATTCACCCCGTTTTACGGTATCCGTCTTGGAAATTTGGTGCAAGCAA
AGCAAGATGCTGCGGCAGAAAGTCTTAAAACACTTTACTACTTTTAACAGATGCTGAAAT
CTACCGATTACACTGAAAAAAAGTTATTGACAATCAAGTCATTTTTTCAGTGTCGACATG
ACGAGAAGTCCAATAAATTCACTGTTTTTGCACTGAATTAGAGGAATGGAAGCATAATCA
AACCGAAGT
>TRINITY_DN131279_c0_g1_i4 len=209 path=[2767:0-44 1944:45-71 849:72-80 858:81-92 870:93-97 1531:98-116 1550:117-117 1727:118-121 899:122-125 2995:126-149 927:150-171 949:172-173 951:174-184 1631:185-208] [-1, 2767, 1944, 849, 858, 870, 1531, 1550, 1727, 899, 2995, 927, 949, 951, 1631]
AACGGCACACACACTTTTTTGCTTTAATACGACACCTGAAAAGTAGTTAAATGTTTCTTA
CCTTGCCATTGCTTCAGCATTCAGCAAATATCCGTTTGACGATTATCGTGATTGTATTTG
ACCTATCCGTTTTGAAAATTTGGTGTAAGCGAAGCAAGATGCTGCGGCAGAAAGTCTTAA
AACACAACTACTTTTAACAGATGCTGAAA
>TRINITY_DN131279_c0_g1_i5 len=464 path=[561:0-126 665:127-155 694:156-156 1298:157-158 1793:159-191 731:192-199 739:200-221 2181:222-245 1226:246-251 1915:252-252 1916:253-253 1917:254-280 1944:281-307 849:308-316 858:317-328 870:329-333 1531:334-352 1550:353-353 1727:354-357 899:358-361 2995:362-385 927:386-407 1971:408-452 994:453-463] [-1, 561, 665, 694, 1298, 1793, 731, 739, 2181, 1226, 1915, 1916, 1917, 1944, 849, 858, 870, 1531, 1550, 1727, 899, 2995, 927, 1971, 994, -2]
GCCGTTGATTGAAACAAATACTGATTTCTCTATTGTTTGTTTTATTGTGTGTAAAGAAAA
AAACGAGAAAGGAGCAGAAAATTGCAAAATCAATTGAGAAGAATCGGTTTGATCACATGG
ATTGTATTGTTTTGTGCAGTTCCATCCTTTAATTCACGTTTTTTTTATGCTTCCTTCAAC
CAACAGATGGTGTTGTTGGTCGACACTAACACACCGATACATGGATGATCTTTTTAAACG
ACACACACACTTTTCTGTTTTAATACGACACCTGAAAAGTAGTTAAATGTTTCTTACCTT
GCCATTGCTTCAGCATTCAGCAAATATCCGTTTGACGATTATCGTGATTGTATTTGACCT
ATCCGTTTTGAAAATTTGGTGTAAGCGAAGCAAGATGCTGCGGCAGAAGGTCTCAAAACA
CTTTACTACATTTAACAGATGCTGAAATCTACCGATTACACTGA
>TRINITY_DN131281_c0_g1_i1 len=575 path=[686:0-59 723:60-97 761:98-101 765:102-125 789:126-171 835:172-251 915:252-281 945:282-288 3301:289-312 976:313-314 978:315-331 995:332-371 1035:372-373 1037:374-426 1090:427-461 1125:462-488 1152:489-490 1993:491-514 1178:515-518 1182:519-522 1186:523-544 1208:545-546 1210:547-574] [-1, 686, 723, 761, 765, 789, 835, 915, 945, 3301, 976, 978, 995, 1035, 1037, 1090, 1125, 1152, 1993, 1178, 1182, 1186, 1208, 1210]
CTCACTGACTTGACTGTAGGTAGGTAAAAAGGCGACGAGCTGTGACTCGCGCGCTCTCTG
ATCGTCGTCGTTGTCGTTGGCGACTCTGGTGATCGTCAAGAATAGATTAGTTCCGCTCGC
TGGAAGCGATCTTGGAATATTTCTGTTTTTCCACTGACGTCAATCCCTCCGATGCACACA
CACTTCCACACTCACTTTTCACACTTTTGGCCCAATTTGGAAATTTTCTTCCGAATCTGT
GATCACACCGGCGTGGTGAAAATCTTCTCACTACTCACAGACAGAGGCCACGACGCGTAC
ACCCGCGGCGGCGATCGCGAACGCGTATGATCGGATGATTCACTTCAGAAACACACGCAG
AACTATACAACTGCGCTTCTCTCTCAGAGCACTACAGAGCAAGAACAACACCCCCGCGTC
CTCGTCCAAGATGTTCGATGGTAGGTCCGATTTGATCGAAGCTTCAAGCTTTCTCGGCTC
ACACCCAATTCTGAAATTCCAAATTCCGAGCACTCTCCGACTGTTGGACCGAGAACCGCA
CCACAATCTTCACACACCGCACACTCTTGGAGAAC
>TRINITY_DN131281_c0_g2_i1 len=271 path=[2041:0-47 1493:48-49 1152:50-51 1154:52-61 1164:62-75 1178:76-79 1867:80-109 1210:110-137 2229:138-161 1262:162-270] [2041, 1493, 1152, 1154, 1164, 1178, 1867, 1210, 2229, 1262, -2]
GGTAGGTCCGATTTGATCGAAGCCGCGAGCTTTCTCGGCTCACACCCAATTCCGAAATTC
CAAATTCCGAGCACTCTCCGCCTATGATGGACCGAGAACCGCACCACAATCTTCACACAC
CGCACACTCTTGGAGAACCCGCAACGAAAACGCGGAACTTCGATCTGCTGCCAGTCGCGG
AAAATGCTACTAATCGAATGATGAGACAGTGGCTGGCTTCGCTGCTGGCTGGACACACAC
CGACCGGAACGGAACGCGGCTTTGGTAGTAG
>TRINITY_DN131207_c0_g1_i1 len=372 path=[494:0-44 516:45-53 525:54-77 549:78-122 594:123-179 651:180-234 706:235-265 737:266-289 761:290-298 770:299-371] [494, 516, 525, 549, 594, 651, 706, 737, 761, 770, -2]
TTTTGACGTTGAATAACGTCCTTCGGCAACATATAGGGGTGTAACTTCAGAAAAACCAAA
AATCGGCCGCGTCACGAAAAGTGGTCAGCTTTTGAACGCTAATAACTCAGTCATTTATGA
ACGAATTTTAAAAATTTTAGCACCGATCAGACGCAAATATTTCCAGCAATTATGTCAATT
AATAACAACTATTGATTTTCAACAGCGAACTATTGAAAATTTAGGAAAAGTGAACCCATG
TTTTATCCAGCCAATCACGTTCGAGCGCAGTTTTGGACTTTTCCGTCGAGCGCCTGGCAG
TATAAAAGCTATTTCTTCTTCCCCTCTTCCTTCATTCTTCATCAACACCTCGAGGGGAAC
GCATCAGCAGAG
>TRINITY_DN131206_c0_g1_i1 len=350 path=[1320:0-77 1593:78-95 585:96-96 586:97-101 591:102-123 971:124-143 635:144-146 1107:147-164 655:165-167 847:168-179 1991:180-203 8:204-212 17:213-229 34:230-237 42:238-245 50:246-249 1155:250-261 1083:262-285 91:286-290 96:291-310 116:311-311 117:312-333 139:334-344 150:345-349] [-1, 1320, 1593, 585, 586, 591, 971, 635, 1107, 655, 847, 1991, 8, 17, 34, 42, 50, 1155, 1083, 91, 96, 116, 117, 139, 150, -2]
GTCAAAACTGGGAATTTCGGATCGTCCAAAACCAAATCATTTCGTAAATTTTCAGCAATA
TTTACCTTTATTAGATTGACCGCCCAAGCGCTCTAACAGGTGGTTCTGTGTCTGTAACCA
ATGTACTTTGTTCGACTTTCATTTTTTTGTTTCGCCAGATTCACGCCATTGAAGTGACTG
TGCTTCCAGTAATGCTTATGGCGCTGCTGTTGTTCTGTGTTTGTGTCTATGTGTATGTGT
TTTGTAAATATTCTGCGAATGGCTTTTTTTTCTTTTGTATATATGCATACACGTACTCGA
AGCGGATATACATATGGACACGGAGCGCACTCGATGGGTGTAAGCATTTG
>TRINITY_DN131232_c0_g1_i1 len=364 path=[1:0-42 21:43-59 38:60-69 48:70-74 53:75-80 59:81-83 62:84-93 1739:94-106 1752:107-125 1771:126-129 108:130-130 109:131-131 110:132-133 112:134-134 113:135-138 117:139-144 123:145-145 725:146-150 730:151-158 738:159-192 772:193-203 783:204-214 794:215-217 797:218-218 798:219-222 802:223-223 803:224-227 807:228-247 827:248-278 858:279-279 859:280-305 885:306-306 3850:307-343 923:344-350 930:351-363] [-1, 1, 21, 38, 48, 53, 59, 62, 1739, 1752, 1771, 108, 109, 110, 112, 113, 117, 123, 725, 730, 738, 772, 783, 794, 797, 798, 802, 803, 807, 827, 858, 859, 885, 3850, 923, 930]
CTAACATTTCCATAGGAAATTTTTCCTTCTTTTGTTTGTAGGCTGTTCTTTCAAGTTCTG
TTAATGTAGTATTTATTTAATGGCAATTTAGTTTAGTTTTTTGTTCAGGAATTTTTCCTT
CTTAAATTTATAGGCTGTTCTTTTAACTTTTGTTAGTGAAATAATTATTGACTCCTTAGG
GACTTATTTTTCAATCAGAAATTTTGCCTTCTTCTTTTCAATATCTGTTCTTTCTAACTG
TACTGCAGAAACATTCATTAACTACTTGTGCTTAGTGATCATCCCCTCTTGGATTGATAG
GTAGATCTTGATGATTATACAGTATAAGTAAACAATTTCATTTTGTTTGCTCATACAGGC
GTTA
>TRINITY_DN131232_c0_g1_i2 len=267 path=[38:0-32 48:33-37 53:38-43 59:44-46 62:47-56 72:57-57 73:58-58 74:59-59 75:60-62 78:63-66 82:67-67 83:68-74 90:75-86 102:87-91 107:92-92 108:93-93 109:94-94 110:95-96 112:97-97 113:98-101 117:102-107 123:108-108 725:109-113 730:114-121 738:122-155 772:156-166 783:167-177 794:178-180 797:181-181 3068:182-266] [-1, 38, 48, 53, 59, 62, 72, 73, 74, 75, 78, 82, 83, 90, 102, 107, 108, 109, 110, 112, 113, 117, 123, 725, 730, 738, 772, 783, 794, 797, 3068, -2]
GTAGGCTGTTCTTTCAAGTTCTGTTAATGTAGTATTTATTTAATGGCAATTTAGTTTGAT
TTTTTGTTCTGGAATTTTTCCTTCTTAAATTTATAGGCTGTTCTTTTAACTTTTGTTAGT
GAAATAATTATTGACTCCTTAGGGACTTATTTTTCAATCAGAAATTTTGCCTTCTTCTTT
TCCATAACTGTTCTTTCTAACTGGACTGTAGAAATATTCATTGACTACTTGTGCTTTGTG
ATCAACCCCTCTTGGATTAATAGTTCC
>TRINITY_DN131265_c0_g1_i1 len=393 path=[1:0-27 1835:28-51 30:52-77 56:78-82 61:83-96 75:97-118 97:119-146 125:147-197 176:198-221 200:222-285 803:286-341 859:342-343 324:344-385 366:386-392] [-1, 1, 1835, 30, 56, 61, 75, 97, 125, 176, 200, 803, 859, 324, 366, -2]
TTTCGCATAGGTCCACTCCTTCTAAAGCAAAATCAATAGCTCTGTTGTTCTTTCTGTCAT
TAAATAAATATTCTCATTATAATTACTAAACGATATGCATAGGTTAGTGATAGAACCGAA
TAGACCGAATAAGCCGGGTAACTCAGTGCGCTAAACGATGTGATGAGGCATGAGTGCCTT
CTCCGAATGATTTCGGCATAAAAAAATCACGCGCGTGACGACGATGAAATTGGAATCTCC
TTTGACTGAATCCACACACACATAGACACACTAACACAGTTGTAAAAAGCTCTGAGGGTA
GGGAAATTTTGGGTAAAACAAAAAAACTCATCAGGCACTTCGGTTCATTTTCGGTGGACA
ATATTTAACGCAGCACTCATCAATTGCTTGGCG
>TRINITY_DN131226_c0_g1_i1 len=559 path=[1:0-78 57:79-98 77:99-118 97:119-127 3168:128-151 130:152-178 157:179-180 159:181-203 182:204-275 254:276-288 267:289-289 268:290-313 292:314-333 312:334-347 326:348-360 3167:361-384 363:385-475 454:476-479 458:480-516 495:517-558] [-1, 1, 57, 77, 97, 3168, 130, 157, 159, 182, 254, 267, 268, 292, 312, 326, 3167, 363, 454, 458, 495, -2]
GTGTGGCTGCGACTGGGATTTTCAGTGGTTCCGGTGGCCCCTTCCCGAGCCCCCTGCTGC
GGTGGTTTTTTTGCTGGAAAGGTGTTGGTGAAGGGCGATTGTCCTCCAGGTTTCCAACAA
TTGCTGTTTGGGCGACGCCGATGCCCCAAAGGCGCAGATACGAATAAATGGACGAATAAT
GGGGGTAATTCTCGCGCAAAACACGGAGGCGTGCACGGTGCAGGGGCTTAACGGGCGTCT
TCGTGCGTGTGTGTGTGTGGGATGTGCGAACGATCCAAGATGGCGTGGTTGGGTGGAAAG
ATGACGGTCGGCGTTAGTTCATATCCGATGAGCTTGATAATTTTTCACTCTTTTCTGTAC
GTCTTGTGTAGGTTTCTTGTCCCCTCCCGCAGTTCAGTAGTAGTTGTAAGTTTGAGTCCT
TTTTGACTTTTCTACCTTTTTTAAATCAGTCTTTTAATTCATGTTCCCATTCTCGTGTTG
TCTCACCTTTTTCTTTCGATAGGAACCTGATAAACGAGCAGTCGTTGACTATCGACACTA
GTGTTAGTTCTCGTATTCT
>TRINITY_DN131212_c0_g1_i1 len=644 path=[365:0-65 408:66-68 3112:69-92 435:93-115 458:116-200 543:201-212 2609:213-225 2402:226-236 579:237-349 692:350-352 695:353-359 702:360-443 786:444-458 1793:459-515 858:516-527 870:528-528 871:529-530 873:531-548 891:549-572 915:573-643] [-1, 365, 408, 3112, 435, 458, 543, 2609, 2402, 579, 692, 695, 702, 786, 1793, 858, 870, 871, 873, 891, 915, -2]
TGAAGGGGCAAATTGAGCATCCTCGCGGAAGGTACTGGGAATCTCATTCAGGTCGTTTAG
GTGGTGATGAGGCTTCTTGTAGAACTTGTCCAGCTTGGCAGCATCCTTGCCGTGCACTAC
GCTGTTGACGTTCTCCGGGGCAAAGTTGGAGATCTTGGGGATGTGATGCTTGTTGGCGTA
TTCCCTGAACGAGGAGGCCTTCTGGTTGATGAATGTGTAGTCCGGAACGTCGATGGGAGT
AAGCTTTTCGACCAACTTCTTCAAGGCCTTCTCCTCGTCGACGTCATAAGGTTTCTGATC
GTTGAAAAGAGCATGGTCACGTTTCTCGTTGTAGGGGAGTTCCGGTTTTACCCGGAATTG
AAATGGCTCGACCTCGTTAGGAGCTTGGTCGTCTAGGTAATCGGTGACGTCTGGGCTAGG
ATAGACCTGAGAGCTAGGGTAGCGGGACTCGAATTGTTCTACGAGGCGTCTGAAGGCGAC
CCGATTGTGATTATCGCGTAGTCGATTTCTTTCACGTTCTTCCGACTGCCGGTCGATGAT
GGGAAGTGGGAGGGGTTCCATTTCTTCCACAATCGGTGGATGATGATGGTTTTTGGGGTA
CATGGGTGCCAGTGGTTCGGCGAGAACTTCAAGTTCGGGAGAGG
>TRINITY_DN131212_c0_g1_i2 len=644 path=[365:0-65 408:66-68 3112:69-92 435:93-115 1700:116-149 2327:150-200 543:201-212 555:213-236 579:237-349 2039:350-373 2063:374-392 3111:393-416 2106:417-443 786:444-458 801:459-478 821:479-509 852:510-515 858:516-527 2659:528-551 2306:552-566 2321:567-572 915:573-643] [-1, 365, 408, 3112, 435, 1700, 2327, 543, 555, 579, 2039, 2063, 3111, 2106, 786, 801, 821, 852, 858, 2659, 2306, 2321, 915, -2]
TGAAGGGGCAAATTGAGCATCCTCGCGGAAGGTACTGGGAATCTCATTCAGGTCGTTTAG
GTGGTGATGAGGCTTCTTGTAGAACTTGTCCAGCTTGGCAGCATCCTTGCCGTGCATCAC
GCTGTTGACGTTCTCCGGGGCGAAGTTGGATATCTTGGGGATGTGGTGCTTGTTGGCATA
TTCCCTGAACGAGGAGGCCTTCTGGTTGATGAAGGTGTAGTCCGGAACGTCGATGGGAGT
AAGCTTTTCGACCAACTTCTTCAAGGCCTTCTCCTCGTCGACGTCATAAGGTTTCTGATC
GTTGAAAAGAGCATGGTCACGTTTCTCGTTGTAGGGGAGTTCCGGTTTTATCCTGAATTG
AAATGGTTCGACCTCATTAGGAGCTTGGTCATCTAGGTAATCGGTGACGTCTGGACTAGG
GTAGACCTGAGAGCTAGGGTAGCGGGACTCGAATTGTTCAACGAGGCGTCTGAACGCGAT
CCGATTGCGGTTGTCGCGTAGTCGATTTCTTTCACGTTCTTCCGACTGTCGATCGATGAT
GGGGAGTGGAAGGGGTTCCATTTCTTCCACAATCGGTGGATGATGATGGTTTTTGGGGTA
CATGGGTGCCAGTGGTTCGGCGAGAACTTCAAGTTCGGGAGAGG
>TRINITY_DN131212_c0_g1_i3 len=209 path=[365:0-65 408:66-68 3112:69-92 435:93-115 1700:116-149 1734:150-159 1744:160-165 1750:166-208] [-1, 365, 408, 3112, 435, 1700, 1734, 1744, 1750, -2]
TGAAGGGGCAAATTGAGCATCCTCGCGGAAGGTACTGGGAATCTCATTCAGGTCGTTTAG
GTGGTGATGAGGCTTCTTGTAGAACTTGTCCAGCTTGGCAGCATCCTTGCCGTGCATCAC
GCTGTTGACGTTCTCCGGGGCGAAGTTGGAGATCTTGGGAATGTGGTGCTTGTTGGCGTA
TTCCCGAAACGAGGAGGCCTTCTGGTTGA
>TRINITY_DN131212_c0_g2_i1 len=205 path=[1:0-81 60:82-139 118:140-204] [-1, 1, 60, 118, -2]
GCATTCGTGCGTTTCACCCCTCCCAATGACGAGTACGCCGATGAGGTGTACTTCCCTCCC
TTGAAGAAATCCCAAGTTCCCAACTCTCGGTCCTCGTTGAACGAGAAGCGCTTCTTTGTT
TCCGCAAGGAAACCCAGCAAGAAATCCTCTCCTGAACTCGAAGTTCTCGCGGAACCTCTG
GCACCCATGTATCCCAAAAACCACT
>TRINITY_DN131212_c0_g3_i1 len=205 path=[1:0-81 1965:82-139 118:140-204] [-1, 1, 1965, 118, -2]
GCATTCGTGCGTTTCACCCCTCCCAATGACGAGTACGCCGATGAGGTGTACTTCCCTCCC
TTGAAGAAATCCCAAGTTCCCAGCTCCAGGTCCTCGTTAAACGAGAAGCGCTTCTTCGTT
TCCGCAAGGAAACCCAGCAAGAAATCCTCTCCTGAACTCGAAGTTCTCGCGGAACCTCTG
GCACCCATGTATCCCAAAAACCACT
>TRINITY_DN131280_c0_g1_i1 len=263 path=[1109:0-125 3127:126-149 1236:150-168 1255:169-193 1280:194-208 1295:209-262] [-1, 1109, 3127, 1236, 1255, 1280, 1295, -2]
CGGTCACACTTCCCACAAATCAGTTTCTTCCGGTTCTCCTTCTAGGGCAGCTGTACCATT
TCAACTTGATTGTCCCTCGCTCACCATCAAACGTATTAAACTCAAGCGCCATCCCTCCAG
TTGAAACCGGATCAAACTTATACGTGGACCGAGTTATCTCGGGTGGAATTTCCACCGTAA
TTCCGGTCACTTTCGGATCCGGATTAACAATCCGGCTACTCTCGACCTTGTGCTCGAAAG
CTTCCCGTTTGGTTTCCCGACAA
>TRINITY_DN131280_c0_g2_i1 len=243 path=[3031:0-46 359:47-83 396:84-102 415:103-242] [-1, 3031, 359, 396, 415, -2]
TGGAAGCAGTATCGAAACTTGGATGCAATCCACCAGGTTTGATTTTACGATAGGCATCTA
TTTCTCCTGGCAACACTGGATACTCCTTGACGTCATAATAATCGCTTCCAGAAGGACTGT
CATAGTCGGTTACATCATCGCTGAAAACAGGATCGGTCGGTGTTCGGAACCTGGCAAACG
ATACATGGACTAGCAAAGAAAGCAAGACAATGGATAAAAACGCTTGCATCTTTGGAATCG
CAT
>TRINITY_DN131280_c0_g3_i1 len=220 path=[2035:0-77 2426:78-78 2659:79-124 1255:125-149 2035:150-204 2426:205-205 2427:206-219] [-1, 2035, 2426, 2659, 1255, 2035, 2426, 2427, -2]
CCACCGTAATTCCGGTCACTTTCAGATCCGGATTTCCAATTCGGCTACTCTCAATCTTGT
GCTCGTAATCTTCCCGTTGATACCGGATCGAACTTATACGTTGACCGAGTTATCTCGGGT
GGAATTTCCACCGTAATTCCGGTCACTTTCAGATCCGGATTTCCAATTCGGCTACTCTCA
ATCTTGTGCTCGTAATCTTCCCGTTGGGTTTCCCGACAAC
>TRINITY_DN131280_c0_g4_i1 len=647 path=[2090:0-41 1354:42-68 1381:69-69 2314:70-104 13:105-119 28:120-129 38:130-154 63:155-176 85:177-238 147:239-248 2705:249-267 2724:268-272 181:273-308 217:309-334 3128:335-358 267:359-422 331:423-450 359:451-487 396:488-506 415:507-646] [-1, 2090, 1354, 1381, 2314, 13, 28, 38, 63, 85, 147, 2705, 2724, 181, 217, 3128, 267, 331, 359, 396, 415, -2]
CTTGTGCTCGTAATCTTCCCGTTTGGTTTCCCGACAACCTCTCACCCTGCCCAGAACGAG
TAACCGATTGAATGCGCTTTCTGGTTTGATCTCGTTACCAACAATGTCCCGCATGGGAAA
GCTACGCGCCAACATTGGGGCCCTAGTTGCAGGGCGACGTGATTCTCTCATGATCTTGAA
GAGGTCAGTGTTCGGGTCCGATCCATCGATGATGAGACGACCTCCTTCCCGTCTCCAGGG
GGACTTGGTAGTGGTTAGCGGTTGAGTCAAGGGTTGAGCTGTAGTTGTCACAGGTGGCGG
TTCCATGCAGGTTCCGGTTGGTTTTCGACCCCCAGTTCGCCTCCTAGGCTTTCTTGTTGT
CTTCTTTGTGGATGTTGTGCTTGGTTCTGTTCGGCCATCTTTCCTGGAAGCAGTATCGAA
ACTTGGAAGCAATCCACCAGGTTTGATTTTACGATAGGCATCTATTTCTCCTGGCAACAC
TGGATACTCCTTGACGTCATAATAATCGCTTCCAGAAGGACTGTCATAGTCGGTTACATC
ATCGCTGAAAACAGGATCGGTCGGTGTTCGGAACCTGGCAAACGATACATGGACTAGCAA
AGAAAGCAAGACAATGGATAAAAACGCTTGCATCTTTGGAATCGCAT
>TRINITY_DN131280_c0_g4_i2 len=653 path=[2090:0-41 1354:42-68 1381:69-69 2314:70-104 13:105-119 28:120-129 38:130-154 63:155-176 85:177-238 147:239-248 157:249-272 181:273-308 1665:309-373 1730:374-390 1747:391-397 1754:398-488 1845:489-493 396:494-512 415:513-652] [-1, 2090, 1354, 1381, 2314, 13, 28, 38, 63, 85, 147, 157, 181, 1665, 1730, 1747, 1754, 1845, 396, 415, -2]
CTTGTGCTCGTAATCTTCCCGTTTGGTTTCCCGACAACCTCTCACCCTGCCCAGAACGAG
TAACCGATTGAATGCGCTTTCTGGTTTGATCTCGTTACCAACAATGTCCCGCATGGGAAA
GCTACGCGCCAACATTGGGGCCCTAGTTGCAGGGCGACGTGATTCTCTCATGATCTTGAA
GAGGTCAGTGTTCGGGTCCGATCCATCGATGATGAGACGACCTCCTTCCCGTCTCCAGGG
GGACTTGGTTGTGGTTAGCGGTTGAGTCAAGGGTTGAGCTGTAGTTGTCACAGGTGGCGG
TTCCATGCAAGTCCGGGTTGGTTTTCGACCTCCAGCTTTCCTCCTACGCTTTCTTGCGGT
CTTCTCAGTGGATGTAGTGCTTGGTTCTGTTTGGGCATCTTCTTCTTTCCTGGAAGCGGT
ATCGAAACTTGGAAGCAGTCCACCAGGTTTGGTTTTACGATAGGCATCCAATTCTCCTGG
CAACACTGGATACTCCTTGACGTCATAATAATCGCTTCCAGAAGGACTGTCATAGTCGGT
TACATCATCGCTGAAAACAGGATCGGTCGGTGTTCGGAACCTGGCAAACGATACATGGAC
TAGCAAAGAAAGCAAGACAATGGATAAAAACGCTTGCATCTTTGGAATCGCAT
>TRINITY_DN131280_c0_g4_i3 len=215 path=[2850:0-47 63:48-69 85:70-131 147:132-141 2705:142-160 2977:161-214] [2850, 63, 85, 147, 2705, 2977, -2]
CCCGCATGGGAAAGCTACGCGCCGTCATTGGGGCCCTAGTTGCAGGGCGACGTGATTCTC
TCATGATCTTGAAGAGGTCAGTGTTCGGGTCCGATCCATCGATGATGAGACGACCTCCTT
CCCGTCTCCAGGGGGACTTGGTAGTGGTTAGCGGTTGAGTCGCAGTAGTTTCAGGTGGTG
GTTCCATGCAGGTCCTGGTTGGTTTTCGCCTCCTG
>TRINITY_DN131242_c0_g1_i1 len=211 path=[845:0-135 958:136-167 990:168-178 771:179-191 784:192-192 785:193-194 2017:195-210] [-1, 845, 958, 990, 771, 784, 785, 2017, -2]
GAATTGTCAAGTTCCTCAACAGAAGTTCGTTGTTGTCCTGAATAGTTGCAACGGAATGCT
TCACTTCTTCGGAGTACCAACCCAAATGGTCAAGGGATTGTTTCAGAGCGCGTATTTCAT
TCGTTAGAGCTTCTATTTGTTCGCTGGTTTCCACGAATATAAGGTTCAAACTGGATTGTA
TCGCATCCAAGCGGTCCTCGACTGAGTAGAT
>TRINITY_DN131242_c0_g2_i1 len=208 path=[360:0-43 381:44-55 393:56-64 402:65-79 417:80-88 426:89-113 451:114-121 459:122-123 461:124-124 462:125-130 468:131-136 474:137-137 475:138-154 492:155-160 498:161-207] [-1, 360, 381, 393, 402, 417, 426, 451, 459, 461, 462, 468, 474, 475, 492, 498, -2]
ATAACTTCCGGAGGTTTCGGGGTAGAATTGAAGGCACCGCATTTCGGAGTCAGATCATAG
AACAGATTTTTCAACGCTTCATGGTTGGCGCAGTACTGCTGATTTGCTATTATCTCGTCA
GATCGATACGTGAGAATTGTCAAGTTCCTCAGCAGAAGTTCGTTGCCCTCCTGAATCGAT
GCAACGGAATGCTTGACATCTTCGGAAT
>TRINITY_DN131242_c0_g3_i1 len=302 path=[845:0-135 958:136-167 990:168-178 771:179-191 784:192-192 1378:193-211 1397:212-225 1411:226-249 1435:250-253 1439:254-271 1457:272-277 1463:278-295 1481:296-301] [-1, 845, 958, 990, 771, 784, 1378, 1397, 1411, 1435, 1439, 1457, 1463, 1481, -2]
GAATTGTCAAGTTCCTCAACAGAAGTTCGTTGTTGTCCTGAATAGTTGCAACGGAATGCT
TCACTTCTTCGGAGTACCAACCCAAATGGTCAAGGGATTGTTTCAGAGCGCGTATTTCAT
TCGTTAGAGCTTCTATTTGTTCGCTGGTTTCCACGAATATAAGGTTCAAACTGGATTGTA
TCGCATCCAAGCGATTCTCGACTGAGTCAGCTTCATCGTTTGCGAAGACAACATTGGTTC
TACAGAACAGCGCAAGACACGCCAAATAGATCAACACTAACTTCATTATACTAGCGTTTT
GA
>TRINITY_DN131219_c1_g1_i1 len=212 path=[949:0-51 2369:52-70 1000:71-112 1042:113-130 1060:131-131 282:132-132 283:133-145 296:146-146 2044:147-166 598:167-170 1996:171-211] [-1, 949, 2369, 1000, 1042, 1060, 282, 283, 296, 2044, 598, 1996]
GTGATAAATATGTCTGAAATTCGATTTAAAAATTCAAGTCGTGTTGACAATACATTGCAC
AATACTAGACATGTAATTTGATGTTCGTTATACGACAGTTGGTATTTCAATAGTGGTAAT
CACGTTCAAATGTATGCGTGTCTCTTTGTAGATGTAGTTGTGAAACTTGGGAAAAATATG
TGCACTCTCACCCCGGTTGTTAGTTTTATCAT
>TRINITY_DN131278_c0_g1_i1 len=285 path=[689:0-63 730:64-86 753:87-87 754:88-135 802:136-159 826:160-165 832:166-174 5039:175-198 865:199-206 873:207-211 878:212-220 887:221-221 888:222-235 902:236-245 912:246-271 3790:272-284] [-1, 689, 730, 753, 754, 802, 826, 832, 5039, 865, 873, 878, 887, 888, 902, 912, 3790, -2]
GGTTTTACTCAATCAGCCCACTATTCGGGCCCGATATTGAAAACAAACACACCAAATTAT
CACCGGTTTTAGTGCAAAAGCGAATCCCTTTTGGTTTTACGATACAAAAAAAGCTATATA
GATGTCTAACTGTGTGTTCATGTCTCGTGTTTGGGTGTTATCAAATCAGACTCGCGGGAG
AGGAGAGACGAGCAAAACAAAAAAAAAGTTAATTCTGATGCGAGATGCGAGAGAGACACA
TTACAGGCATAATTTATGACCACGCATTATCAAGATCGGAAGAGC
>TRINITY_DN131278_c0_g1_i2 len=339 path=[689:0-63 730:64-86 753:87-87 754:88-135 802:136-159 826:160-165 2450:166-186 2471:187-236 912:237-262 938:263-271 947:272-338] [-1, 689, 730, 753, 754, 802, 826, 2450, 2471, 912, 938, 947, -2]
GGTTTTACTCAATCAGCCCACTATTCGGGCCCGATATTGAAAACAAACACACCAAATTAT
CACCGGTTTTAGTGCAAAAGCGAATCCCTTTTGGTTTTACGATACAAAAAAAGCTATATA
GATGTCTAACTGTGTGTTCATGTCTCGTGTTTGGGTGTTATCAAATTGGACTCGCAGGAT
AGGAGAGACGAGCGAAACAAAAAAAGTTTATTCTGATGCGAGAGAGACACATTACAGGCA
TAATTTATGACCACGCATTATCACACATACTCATATCCAACATGCATCAAATTCAGTGAC
ACAAAATTAAAGTACACTTTTGTTTATCGAAGCCTGTGT
>TRINITY_DN131278_c0_g1_i3 len=365 path=[802:0-46 826:47-52 832:53-61 841:62-64 844:65-75 855:76-76 856:77-79 859:80-85 865:86-93 873:94-98 878:99-107 887:108-108 888:109-122 902:123-132 912:133-158 938:159-167 1810:168-287 1930:288-308 1951:309-311 1954:312-313 1956:314-326 1969:327-343 1986:344-350 1993:351-364] [-1, 802, 826, 832, 841, 844, 855, 856, 859, 865, 873, 878, 887, 888, 902, 912, 938, 1810, 1930, 1951, 1954, 1956, 1969, 1986, 1993, -2]
CTATATAGATGTCTAACTGTGTGTTCATGTCTCGTGTTTGGGTGTTATCAAATCAGACTC
GCAGGAGAGGAGAGACGAGCAAAACAAAAAAAAAGTTAATTCTGATGCGAGATGCGAGAG
AGACACATTACAGGCATAATTTATGACCACGCATTATCACACATACTCGTATCCAACATG
CATCCAATTCAGTGAGAAATAAACAAAATCAAAGTACATTTTTGTTTCTCGAAGCCTGTG
TGAAGAAGTTAGCTGTGATTCGAAAGAGTATCAACAATTGAGTGCACCATGTGAGGGCTT
GTTCATTTGTGTCACATGAAATTAGAAAATCGACAAAGCAAGCGAAATAGCCTGGGATCA
CGAGG
>TRINITY_DN131278_c0_g1_i4 len=244 path=[689:0-63 730:64-86 753:87-87 754:88-135 802:136-159 826:160-165 2450:166-186 4709:187-243] [-1, 689, 730, 753, 754, 802, 826, 2450, 4709, -2]
GGTTTTACTCAATCAGCCCACTATTCGGGCCCGATATTGAAAACAAACACACCAAATTAT
CACCGGTTTTAGTGCAAAAGCGAATCCCTTTTGGTTTTACGATACAAAAAAAGCTATATA
GATGTCTAACTGTGTGTTCATGTCTCGTGTTTGGGTGTTATCAAATTGGACTCGCAGGAT
AGGAGAGCTAGATCGGAAGAGCACACGTCAGAACTCCAGTCACAAGAGGATCTCGTATGC
CGTC
>TRINITY_DN131278_c0_g2_i1 len=367 path=[345:0-29 352:30-30 353:31-35 358:36-51 374:52-61 384:62-65 388:66-85 408:86-111 434:112-169 5542:170-193 516:194-205 528:206-218 541:219-229 552:230-237 2761:238-242 2766:243-249 2773:250-250 2774:251-261 584:262-265 588:266-273 596:274-274 597:275-297 620:298-327 650:328-330 653:331-331 654:332-332 655:333-366] [-1, 345, 352, 353, 358, 374, 384, 388, 408, 434, 5542, 516, 528, 541, 552, 2761, 2766, 2773, 2774, 584, 588, 596, 597, 620, 650, 653, 654, 655, -2]
GCATTTCGATCTGACGCTCTCGGTCGATTAGGTACCGTTTGTGGTTTTGCTTTTGCTTAT
TCAATACCAATTTGTTTAGAATTTTCGATTATTGGGTAGATATACATGTAGCTGGCTTCC
AAAGAGAGTTGTCCGCGTTTACAAGCGTGGCCAATCTGTGTTTGTCCATTAGGCATGTAT
ACAACAGTAGGTATGCGTTACGTAAGTTTGTAGCTTTGCTTGCTTATATTTGATTTGCAG
TAAAACAACGATTATTCAACAGAAACGACTTTCTTGGTAAACTTTGAGCAACGAGGCGAA
TCATCCATACAGAAGATGTCTTTAACATTGTGGTTAGTCTTCGATGTTGAATGCTTTTTT
CGTTTGA
>TRINITY_DN131278_c0_g3_i1 len=315 path=[3036:0-135 3149:136-151 3165:152-273 2138:274-290 5541:291-314] [-1, 3036, 3149, 3165, 2138, 5541, -2]
GCCTGGGATCACGAGCACAGACAAACTGTGAAGGTTTTATTTTTGGTCGAGTTTTCGAAA
TTAATTTGCTTGAGAGGAAATGCCGCATCACGTGATTTGTTTGTGGTCGGTCCGCCAAAT
TTATTTACAAAAAAAAATCTACTGAGGGTAGGTCGAAATGCAATACGAACTGTAAATATA
TCGCGCTTGCTATATACATCTACAATTTCCTGTTGCTCGCGTTGCTACTTCAAGTCTAGA
AATTTTAGGCGTGTTTGTTCACAATTTCATACTTTTTGACTAAGCTGTATACCCTACTTG
GAGACCTACGATTAG
>TRINITY_DN131238_c0_g1_i1 len=239 path=[2202:0-53 1705:54-59 856:60-90 887:91-126 923:127-238] [-1, 2202, 1705, 856, 887, 923, -2]
GGCGTTGTTGGCAGGGCAGGGCAAGCATATATTGAACTGATTGTTACTAGCTGAGAGCCT
GTAAGCAGATTAAGAGCTACTATCGATGGGAGAAGGAAACACTAGGAATTGCAATGATTA
TGTGCTGAACTAGTAGGATGCATGAAAGCGATAGCAACAACAATATTAGAATGCAATTTA
GTTTCACATTTTGCTCGGGATTTGTGCGCTAACAGTTCTTTTATCCACGCTGATTCTAT
>TRINITY_DN131238_c0_g2_i1 len=464 path=[1423:0-30 1431:31-35 1595:36-46 116:47-57 127:58-74 144:75-75 145:76-81 151:82-86 156:87-97 167:98-110 180:111-125 195:126-161 231:162-176 246:177-187 647:188-273 733:274-274 734:275-295 755:296-298 758:299-310 770:311-319 779:320-334 794:335-351 811:352-396 856:397-427 887:428-463] [1423, 1431, 1595, 116, 127, 144, 145, 151, 156, 167, 180, 195, 231, 246, 647, 733, 734, 755, 758, 770, 779, 794, 811, 856, 887, -2]
AATGGGTGATTATTGGATAGCTGTTGGTTTGGTTTCCTATAGTTTTATGTTTTCACACTT
GATCATCAAATCGGTTCCTAGTTCTCTTGCCAAAAATCGAATCATTTTAGAGCGGTACCA
TCAAGTCCATTTGTCACATTAATCTGGACACTGCGGCCTAAGATTTCACGCTTAATTTGT
ATGTTTTTATTTTCGTTTAAGAAGGGGGGGGGGGATAGCTAGTTCATTGCAGGGATCGTT
CTCCAAAAATAAGTCATATGTATCTCAAATTGGATTAGGAGAAGGAGTACAAACCGTGAA
CCTTGCGAGGGGTGCGTAGAACATTGTTTTGTGGCGTTGTTGGCAGGGCAGGGCAGAGCA
AGCATATGTTGAAGTGATTGTTACTAGCTGAGAGCCTGTAAGCAGATTAAGAGCTACTAT
CGATGGGAGAAGGAAACACTAGGAATTGCAATGATTATGTGCTG
>TRINITY_DN131238_c0_g2_i2 len=204 path=[195:0-58 2329:59-82 1933:83-166 733:167-167 2017:168-191 758:192-203] [-1, 195, 2329, 1933, 733, 2017, 758, -2]
ATTTTAGAGCGGTACCATCAAGTCCATTTGTCACATTAATCTGGACACTGCGGCCTAAGT
TTTCACGCTTAATTCTTATGTTGTTTTTTCGATTAAGAACGGGGGGAATAGCTAGTTCAT
AGTCGGGATCGTTCTCCAAAAATTAGTCATATGTATCTCAAATTGGATAAGGAGAAGGAG
TACAAACCGTGAACCTTGCGAGGG
>TRINITY_DN131215_c0_g1_i1 len=255 path=[1475:0-96 1549:97-254] [-1, 1475, 1549, -2]
GGTGCTGTTGCTGTTGTTGTTGCTGCTGTGATAGCCTTTGCTGGTTCTCTTGCTCTCTAA
GTTCCTTCTGCTTTTGCAGGAAGGCGATCTGCGGGGTTTGGAGAGTACTACTGGCGTTGC
TGCCGGACCCACCGGATTTGGCACTGTTCAGCGACGCCCGAGAATCCCGTCGCTGCGAGT
CCGGCGACGAAGTTCGCGAGCTAATCGAAGAGTTGGCATCGCTACGGTCCAGGATTGGGG
ACTGTGGATTAATCT
>TRINITY_DN131215_c0_g2_i1 len=215 path=[2257:0-56 1549:57-214] [-1, 2257, 1549, -2]
CTGGTTCTCTTGCTCTCTTAGTTCCTTCTGCTTCTGCAGGAAGGCGATCTGCGGGGTTTG
GAGAGTACTACTGGCGTTGCTGCCGGACCCACCGGATTTGGCACTGTTCAGCGACGCCCG
AGAATCCCGTCGCTGCGAGTCCGGCGACGAAGTTCGCGAGCTAATCGAAGAGTTGGCATC
GCTACGGTCCAGGATTGGGGACTGTGGATTAATCT
>TRINITY_DN131215_c0_g3_i1 len=456 path=[555:0-87 620:88-95 628:96-108 2047:109-119 2058:120-132 665:133-207 740:208-249 782:250-270 803:271-387 2689:388-411 944:412-455] [555, 620, 628, 2047, 2058, 665, 740, 782, 803, 2689, 944, -2]
CACATTTGGCGTTCAGAATGTTGGCCGGAGCGGCGGCCGCCTTCTTCTGAGCGAAGTCTT
CCACGTCCTTGAAGAAGCATAGCAGCTGTCCACAGAGCACGGTGTAGAAGGGCTTCCACG
AGCGAACGGGAGCCTTCTTTCCGCCGGACTGCAGTTCATGCTTTCGCTCCAGCATTCCTT
GCATCTCCACCGGTGGCATATCGGATTCGGCTGGTTCCAGTCCACGTTGGTTCTTGCGGA
AGCTTTGAGCTCGCCGCCTCGTCGTGAAGGACGGTGTTCGCTTGGCAGGCTTCGGACCGA
TCTTCATACTCTCCGCTCGTTTGATGTTGCCTTCGGAACCTCGACGTAGACGTTCCTGAA
GCATCGTGGCGAACGAGTTGGACTTCTGCACCGGCGATACATCGGGAGCTTCCTTAGAAA
GTCCAGCTGCACTGACCGGCGAGAGATGACTAGGTG
>TRINITY_DN131215_c0_g4_i1 len=300 path=[278:0-157 413:158-181 437:182-184 440:185-266 522:267-299] [-1, 278, 413, 437, 440, 522, -2]
GAAGTTCGCGAGCTAATCGACGAGTTGGCATCGCTACGATCTAGGATCGGGGACTGGGGA
TTGATCTTCATCGATTCGTCGTAGCTCATCAGCTGTAGATTGGGAGGCAGGGCAGCGTGG
AAGGCGATCTTGTTGACCCACTCGATCATTGATTCCTTGGATCCGGTCAGGAACAGGAAC
TCCGAACCATCCAGCAACACTAATCGGAAGACGTTCTTCTTCTTTGTGTAGTCTTCGGCT
CGGTCACATTTGGCGTTCAGAATGTTGACCGGAGCGGTGGCCGCCTTCTTCTGAGCGAAG
>TRINITY_DN131215_c1_g1_i1 len=509 path=[1175:0-79 1232:80-118 1271:119-166 63:167-167 64:168-196 1117:197-249 2267:250-281 178:282-292 189:293-305 1577:306-338 235:339-440 337:441-441 2331:442-464 2354:465-478 2368:479-479 2874:480-508] [-1, 1175, 1232, 1271, 63, 64, 1117, 2267, 178, 189, 1577, 235, 337, 2331, 2354, 2368, 2874, -2]
GTGTTGTTGTTGTGGCTGCAGCTGTTGGTACTGATGGACCTGTGACGAGTAATTATGCTG
CTGTTGCTGTTGGTAATGGCTGCCCCCGTTGGGGATACTGTTGTTATTTACATGGTTCAG
GCTGCTGGTGGTCTGCCGTGTCTGCTGCTGCTGCTGCTGCTGCTGTTGAAGCGGGAACGA
GTTGTACTTGCTGTTGATAATCTGTTGCTGTTGTTGTTGCTGCTGCTGTTGCTGATGTAG
TTGTTGCTGTGCATCTTCATGGGCATTTTTCTTTTTCAGCGTGCTGGACAGACTGAACGA
CTGCGAATTGACTCTTATCATGTTGACAGCTTGGGCTCACGCACTCCTTTCACTCACTCT
GCTTCTTCTTCCTCTTTTGTTTCGTCGATTGCTCAAACACCACTTGATTTCGGATAATCA
CTTCACTTCACGTTTGCTTAGCACATCCAACCTGACACACTGACTGATTAGTATTCTCGA
TTCTCGGGCTGTTATTGCTTCAACAATAG
>TRINITY_DN131215_c1_g1_i2 len=510 path=[1175:0-79 1232:80-118 1271:119-166 63:167-167 64:168-196 1117:197-249 1170:250-254 151:255-268 165:269-269 166:270-271 168:272-281 178:282-292 189:293-305 202:306-338 235:339-440 337:441-441 338:442-509] [-1, 1175, 1232, 1271, 63, 64, 1117, 1170, 151, 165, 166, 168, 178, 189, 202, 235, 337, 338]
GTGTTGTTGTTGTGGCTGCAGCTGTTGGTACTGATGGACCTGTGACGAGTAATTATGCTG
CTGTTGCTGTTGGTAATGGCTGCCCCCGTTGGGGATACTGTTGTTATTTACATGGTTCAG
GCTGCTGGTGGTCTGCCGTGTCTGCTGCTGCTGCTGCTGCTGCTGTTGAAGCGGGAACGA
GTTGTACTTGCTGTTGATAATCTGTTGCTGTTGTTGTTGCTGCTGCTGTTGCTGATGTAG
TTGTTGCTGTTCATCTTCGTGGGCATTTTTCTTTTTCAGCGTGCTGGACAGACTGAACGA
CTGCGAGTTGACTCTGATCATGTTGACAGCTTGGGCTCACGCACTCCTTTCACTCACTCT
GCTTCTTCTTCCTCTTTTGTTTCGTCGATTGCTCAAACACCACTTGATTTCGGATAATCA
CTTCACTTCACGTTTGCTTAGCGTATTTAACCGCACACACCCACACTGGCTGATTAGTAT
TCTCGATTCTGTGCCCGTTATTGCTTCAAT
>TRINITY_DN131215_c1_g1_i3 len=541 path=[1175:0-79 1232:80-118 1271:119-166 63:167-167 64:168-196 1117:197-249 1170:250-254 151:255-268 165:269-269 2919:270-323 189:324-336 202:337-369 235:370-471 337:472-472 338:473-540] [-1, 1175, 1232, 1271, 63, 64, 1117, 1170, 151, 165, 2919, 189, 202, 235, 337, 338]
GTGTTGTTGTTGTGGCTGCAGCTGTTGGTACTGATGGACCTGTGACGAGTAATTATGCTG
CTGTTGCTGTTGGTAATGGCTGCCCCCGTTGGGGATACTGTTGTTATTTACATGGTTCAG
GCTGCTGGTGGTCTGCCGTGTCTGCTGCTGCTGCTGCTGCTGCTGTTGAAGCGGGAACGA
GTTGTACTTGCTGTTGATAATCTGTTGCTGTTGTTGTTGCTGCTGCTGTTGCTGATGTAG
TTGTTGCTGTTCATCTTCGTGGGCATTTTTTAATTTTATTCTCTTTATCCGCAATATTTA
CCTTTTTCAGCGTGCTGGACAGACTGAACGACTGCGAGTTGACTCTGATCATGTTGACAG
CTTGGGCTCACGCACTCCTTTCACTCACTCTGCTTCTTCTTCCTCTTTTGTTTCGTCGAT
TGCTCAAACACCACTTGATTTCGGATAATCACTTCACTTCACGTTTGCTTAGCGTATTTA
ACCGCACACACCCACACTGGCTGATTAGTATTCTCGATTCTGTGCCCGTTATTGCTTCAA
T
>TRINITY_DN131215_c1_g1_i4 len=357 path=[1175:0-79 1232:80-118 1271:119-166 63:167-167 64:168-196 93:197-254 151:255-268 165:269-269 166:270-271 1897:272-356] [-1, 1175, 1232, 1271, 63, 64, 93, 151, 165, 166, 1897, -2]
GTGTTGTTGTTGTGGCTGCAGCTGTTGGTACTGATGGACCTGTGACGAGTAATTATGCTG
CTGTTGCTGTTGGTAATGGCTGCCCCCGTTGGGGATACTGTTGTTATTTACATGGTTCAG
GCTGCTGGTGGTCTGCCGTGTCTGCTGCTGCTGCTGCTGCTGCTGTTGAAGCGGGAACGA
GTTGTACTTGCTGTTGAAAATCTGTTGCTGTTGTTGCTGTTGCTGATGTTGTTGATGTAG
TTGTTGCTGTTCATCTTCGTGGGCATTTTTCTGTTGCAGTTGAACGCATCGCTGGTGACA
CGTGAACTCGCACACGGCACAGCGCAGGGCCACATCCAGGCTCAGCACCAGGTGACA
>TRINITY_DN131215_c1_g2_i1 len=237 path=[1643:0-49 2693:50-165 1699:166-236] [-1, 1643, 2693, 1699, -2]
GGTTGCGCTTTGCACGTTCCCTCGTAGAATCGTAGCACTGCTAGCTTCTTTCCTACCACC
ACCGGCGGCGGAGGAGTCAAATTTTCCGCGCGACAGACGGCGACTCGCACGCGCTAGATG
TACACACGCGCCACCTTCCCACCTTACCACGGACGAGGAAAAAATCGAAAAACGGTCGCG
ATCGTAACGGCTTCCGACTCAGTACTGAACGGCCGCCACGATTTGCGACGATTTCGG
[truncated: 14,058,128 more chars]
